# Supplementary material for: Insights into receptor structure and dynamics at the surface of living cells
Source: Nat Commun. 2023 Mar 22;14:1596. doi: 10.1038/s41467-023-37284-4 (PMC10033668; doi:10.1038/s41467-023-37284-4)
Supplement: Supplementary file 15 — Source Data [file 41467_2023_37284_MOESM15_ESM.zip › Source data/SI/Supplementary Fig. 24/MD_average_3bpn_S30B.pdb]

ATOM      1  N   CYS A   1      19.535  -2.148   6.919  1.00  0.00           N  
ATOM      2  H1  CYS A   1      19.842  -1.639   6.101  1.00  0.00           H  
ATOM      3  H2  CYS A   1      20.264  -2.822   7.131  1.00  0.00           H  
ATOM      4  H3  CYS A   1      19.432  -1.479   7.674  1.00  0.00           H  
ATOM      5  CA  CYS A   1      18.266  -2.851   6.666  1.00  0.00           C  
ATOM      6  HA  CYS A   1      18.385  -3.471   5.777  1.00  0.00           H  
ATOM      7  CB  CYS A   1      17.900  -3.775   7.848  1.00  0.00           C  
ATOM      8  HB2 CYS A   1      17.524  -3.184   8.689  1.00  0.00           H  
ATOM      9  HB3 CYS A   1      17.108  -4.456   7.532  1.00  0.00           H  
ATOM     10  SG  CYS A   1      19.340  -4.732   8.410  1.00  0.00           S  
ATOM     11  HG  CYS A   1      19.592  -5.357   7.243  1.00  0.00           H  
ATOM     12  C   CYS A   1      17.169  -1.834   6.367  1.00  0.00           C  
ATOM     13  O   CYS A   1      16.434  -1.445   7.263  1.00  0.00           O  
ATOM     14  N   ASP A   2      17.100  -1.367   5.124  1.00  0.00           N  
ATOM     15  H   ASP A   2      17.728  -1.722   4.424  1.00  0.00           H  
ATOM     16  CA  ASP A   2      16.042  -0.468   4.644  1.00  0.00           C  
ATOM     17  HA  ASP A   2      15.916   0.359   5.347  1.00  0.00           H  
ATOM     18  CB  ASP A   2      16.519   0.116   3.305  1.00  0.00           C  
ATOM     19  HB2 ASP A   2      17.371   0.770   3.490  1.00  0.00           H  
ATOM     20  HB3 ASP A   2      16.856  -0.699   2.663  1.00  0.00           H  
ATOM     21  CG  ASP A   2      15.441   0.910   2.568  1.00  0.00           C  
ATOM     22  OD1 ASP A   2      14.594   1.532   3.238  1.00  0.00           O  
ATOM     23  OD2 ASP A   2      15.379   0.794   1.327  1.00  0.00           O  
ATOM     24  C   ASP A   2      14.679  -1.190   4.500  1.00  0.00           C  
ATOM     25  O   ASP A   2      14.624  -2.355   4.102  1.00  0.00           O  
ATOM     26  N   ILE A   3      13.576  -0.488   4.766  1.00  0.00           N  
ATOM     27  H   ILE A   3      13.706   0.509   4.900  1.00  0.00           H  
ATOM     28  CA  ILE A   3      12.212  -0.971   4.517  1.00  0.00           C  
ATOM     29  HA  ILE A   3      12.117  -1.971   4.936  1.00  0.00           H  
ATOM     30  CB  ILE A   3      11.191  -0.041   5.219  1.00  0.00           C  
ATOM     31  HB  ILE A   3      11.453   0.989   4.964  1.00  0.00           H  
ATOM     32  CG2 ILE A   3       9.736  -0.249   4.756  1.00  0.00           C  
ATOM     33 HG21 ILE A   3       9.453  -1.300   4.828  1.00  0.00           H  
ATOM     34 HG22 ILE A   3       9.061   0.352   5.369  1.00  0.00           H  
ATOM     35 HG23 ILE A   3       9.618   0.076   3.721  1.00  0.00           H  
ATOM     36  CG1 ILE A   3      11.270  -0.165   6.758  1.00  0.00           C  
ATOM     37 HG12 ILE A   3      12.290   0.039   7.084  1.00  0.00           H  
ATOM     38 HG13 ILE A   3      10.642   0.616   7.184  1.00  0.00           H  
ATOM     39  CD1 ILE A   3      10.831  -1.515   7.353  1.00  0.00           C  
ATOM     40 HD11 ILE A   3      10.927  -1.480   8.438  1.00  0.00           H  
ATOM     41 HD12 ILE A   3      11.461  -2.322   6.979  1.00  0.00           H  
ATOM     42 HD13 ILE A   3       9.790  -1.719   7.105  1.00  0.00           H  
ATOM     43  C   ILE A   3      11.919  -1.111   3.018  1.00  0.00           C  
ATOM     44  O   ILE A   3      11.242  -2.069   2.640  1.00  0.00           O  
ATOM     45  N   THR A   4      12.415  -0.227   2.138  1.00  0.00           N  
ATOM     46  H   THR A   4      13.031   0.522   2.460  1.00  0.00           H  
ATOM     47  CA  THR A   4      11.996  -0.286   0.717  1.00  0.00           C  
ATOM     48  HA  THR A   4      10.907  -0.306   0.710  1.00  0.00           H  
ATOM     49  CB  THR A   4      12.390   0.945  -0.123  1.00  0.00           C  
ATOM     50  HB  THR A   4      11.713   0.968  -0.980  1.00  0.00           H  
ATOM     51  CG2 THR A   4      12.237   2.276   0.614  1.00  0.00           C  
ATOM     52 HG21 THR A   4      11.254   2.330   1.081  1.00  0.00           H  
ATOM     53 HG22 THR A   4      13.001   2.382   1.382  1.00  0.00           H  
ATOM     54 HG23 THR A   4      12.339   3.095  -0.096  1.00  0.00           H  
ATOM     55  OG1 THR A   4      13.694   0.872  -0.641  1.00  0.00           O  
ATOM     56  HG1 THR A   4      14.333   0.940   0.110  1.00  0.00           H  
ATOM     57  C   THR A   4      12.445  -1.596   0.054  1.00  0.00           C  
ATOM     58  O   THR A   4      11.641  -2.289  -0.572  1.00  0.00           O  
ATOM     59  N   LEU A   5      13.680  -2.038   0.338  1.00  0.00           N  
ATOM     60  H   LEU A   5      14.283  -1.398   0.844  1.00  0.00           H  
ATOM     61  CA  LEU A   5      14.205  -3.352  -0.063  1.00  0.00           C  
ATOM     62  HA  LEU A   5      14.184  -3.413  -1.152  1.00  0.00           H  
ATOM     63  CB  LEU A   5      15.661  -3.510   0.422  1.00  0.00           C  
ATOM     64  HB2 LEU A   5      15.646  -3.565   1.510  1.00  0.00           H  
ATOM     65  HB3 LEU A   5      16.042  -4.462   0.047  1.00  0.00           H  
ATOM     66  CG  LEU A   5      16.649  -2.396   0.027  1.00  0.00           C  
ATOM     67  HG  LEU A   5      16.300  -1.446   0.420  1.00  0.00           H  
ATOM     68  CD1 LEU A   5      18.016  -2.700   0.643  1.00  0.00           C  
ATOM     69 HD11 LEU A   5      18.398  -3.645   0.263  1.00  0.00           H  
ATOM     70 HD12 LEU A   5      18.710  -1.895   0.404  1.00  0.00           H  
ATOM     71 HD13 LEU A   5      17.920  -2.753   1.726  1.00  0.00           H  
ATOM     72  CD2 LEU A   5      16.837  -2.263  -1.484  1.00  0.00           C  
ATOM     73 HD21 LEU A   5      17.233  -3.186  -1.900  1.00  0.00           H  
ATOM     74 HD22 LEU A   5      15.883  -2.026  -1.954  1.00  0.00           H  
ATOM     75 HD23 LEU A   5      17.522  -1.444  -1.691  1.00  0.00           H  
ATOM     76  C   LEU A   5      13.354  -4.519   0.477  1.00  0.00           C  
ATOM     77  O   LEU A   5      13.215  -5.552  -0.188  1.00  0.00           O  
ATOM     78  N   GLN A   6      12.753  -4.367   1.665  1.00  0.00           N  
ATOM     79  H   GLN A   6      12.822  -3.472   2.134  1.00  0.00           H  
ATOM     80  CA  GLN A   6      11.860  -5.368   2.248  1.00  0.00           C  
ATOM     81  HA  GLN A   6      12.369  -6.326   2.182  1.00  0.00           H  
ATOM     82  CB  GLN A   6      11.613  -5.074   3.737  1.00  0.00           C  
ATOM     83  HB2 GLN A   6      12.567  -4.868   4.217  1.00  0.00           H  
ATOM     84  HB3 GLN A   6      10.970  -4.203   3.850  1.00  0.00           H  
ATOM     85  CG  GLN A   6      10.953  -6.270   4.438  1.00  0.00           C  
ATOM     86  HG2 GLN A   6       9.959  -6.437   4.025  1.00  0.00           H  
ATOM     87  HG3 GLN A   6      11.559  -7.158   4.259  1.00  0.00           H  
ATOM     88  CD  GLN A   6      10.799  -6.063   5.941  1.00  0.00           C  
ATOM     89  OE1 GLN A   6      10.343  -5.042   6.427  1.00  0.00           O  
ATOM     90  NE2 GLN A   6      11.117  -7.058   6.742  1.00  0.00           N  
ATOM     91 HE21 GLN A   6      11.080  -6.852   7.724  1.00  0.00           H  
ATOM     92 HE22 GLN A   6      11.547  -7.884   6.378  1.00  0.00           H  
ATOM     93  C   GLN A   6      10.544  -5.512   1.469  1.00  0.00           C  
ATOM     94  O   GLN A   6      10.057  -6.637   1.343  1.00  0.00           O  
ATOM     95  N   GLU A   7      10.012  -4.438   0.870  1.00  0.00           N  
ATOM     96  H   GLU A   7      10.470  -3.537   0.994  1.00  0.00           H  
ATOM     97  CA  GLU A   7       8.902  -4.534  -0.094  1.00  0.00           C  
ATOM     98  HA  GLU A   7       8.033  -4.970   0.398  1.00  0.00           H  
ATOM     99  CB  GLU A   7       8.488  -3.173  -0.681  1.00  0.00           C  
ATOM    100  HB2 GLU A   7       9.305  -2.769  -1.278  1.00  0.00           H  
ATOM    101  HB3 GLU A   7       7.650  -3.355  -1.358  1.00  0.00           H  
ATOM    102  CG  GLU A   7       8.056  -2.135   0.359  1.00  0.00           C  
ATOM    103  HG2 GLU A   7       7.309  -2.601   1.006  1.00  0.00           H  
ATOM    104  HG3 GLU A   7       8.920  -1.862   0.971  1.00  0.00           H  
ATOM    105  CD  GLU A   7       7.467  -0.855  -0.261  1.00  0.00           C  
ATOM    106  OE1 GLU A   7       6.982  -0.006   0.529  1.00  0.00           O  
ATOM    107  OE2 GLU A   7       7.504  -0.677  -1.503  1.00  0.00           O  
ATOM    108  C   GLU A   7       9.285  -5.437  -1.268  1.00  0.00           C  
ATOM    109  O   GLU A   7       8.529  -6.340  -1.629  1.00  0.00           O  
ATOM    110  N   ILE A   8      10.479  -5.244  -1.841  1.00  0.00           N  
ATOM    111  H   ILE A   8      11.048  -4.483  -1.481  1.00  0.00           H  
ATOM    112  CA  ILE A   8      10.970  -6.017  -2.988  1.00  0.00           C  
ATOM    113  HA  ILE A   8      10.224  -5.956  -3.783  1.00  0.00           H  
ATOM    114  CB  ILE A   8      12.289  -5.410  -3.534  1.00  0.00           C  
ATOM    115  HB  ILE A   8      13.044  -5.443  -2.750  1.00  0.00           H  
ATOM    116  CG2 ILE A   8      12.798  -6.237  -4.728  1.00  0.00           C  
ATOM    117 HG21 ILE A   8      13.734  -5.828  -5.096  1.00  0.00           H  
ATOM    118 HG22 ILE A   8      12.978  -7.270  -4.436  1.00  0.00           H  
ATOM    119 HG23 ILE A   8      12.062  -6.212  -5.531  1.00  0.00           H  
ATOM    120  CG1 ILE A   8      12.087  -3.935  -3.955  1.00  0.00           C  
ATOM    121 HG12 ILE A   8      11.388  -3.893  -4.786  1.00  0.00           H  
ATOM    122 HG13 ILE A   8      11.659  -3.371  -3.128  1.00  0.00           H  
ATOM    123  CD1 ILE A   8      13.375  -3.205  -4.359  1.00  0.00           C  
ATOM    124 HD11 ILE A   8      13.158  -2.147  -4.508  1.00  0.00           H  
ATOM    125 HD12 ILE A   8      13.769  -3.607  -5.292  1.00  0.00           H  
ATOM    126 HD13 ILE A   8      14.123  -3.304  -3.571  1.00  0.00           H  
ATOM    127  C   ILE A   8      11.096  -7.499  -2.599  1.00  0.00           C  
ATOM    128  O   ILE A   8      10.543  -8.368  -3.278  1.00  0.00           O  
ATOM    129  N   ILE A   9      11.727  -7.793  -1.457  1.00  0.00           N  
ATOM    130  H   ILE A   9      12.128  -7.017  -0.936  1.00  0.00           H  
ATOM    131  CA  ILE A   9      11.853  -9.155  -0.907  1.00  0.00           C  
ATOM    132  HA  ILE A   9      12.358  -9.781  -1.644  1.00  0.00           H  
ATOM    133  CB  ILE A   9      12.716  -9.137   0.377  1.00  0.00           C  
ATOM    134  HB  ILE A   9      12.301  -8.386   1.051  1.00  0.00           H  
ATOM    135  CG2 ILE A   9      12.692 -10.497   1.107  1.00  0.00           C  
ATOM    136 HG21 ILE A   9      13.020 -11.290   0.432  1.00  0.00           H  
ATOM    137 HG22 ILE A   9      13.343 -10.472   1.981  1.00  0.00           H  
ATOM    138 HG23 ILE A   9      11.685 -10.727   1.456  1.00  0.00           H  
ATOM    139  CG1 ILE A   9      14.178  -8.765   0.040  1.00  0.00           C  
ATOM    140 HG12 ILE A   9      14.693  -9.626  -0.389  1.00  0.00           H  
ATOM    141 HG13 ILE A   9      14.193  -7.967  -0.699  1.00  0.00           H  
ATOM    142  CD1 ILE A   9      14.960  -8.258   1.256  1.00  0.00           C  
ATOM    143 HD11 ILE A   9      15.126  -9.060   1.976  1.00  0.00           H  
ATOM    144 HD12 ILE A   9      15.923  -7.881   0.921  1.00  0.00           H  
ATOM    145 HD13 ILE A   9      14.424  -7.441   1.740  1.00  0.00           H  
ATOM    146  C   ILE A   9      10.476  -9.790  -0.652  1.00  0.00           C  
ATOM    147  O   ILE A   9      10.272 -10.960  -0.983  1.00  0.00           O  
ATOM    148  N   LYS A  10       9.504  -9.041  -0.110  1.00  0.00           N  
ATOM    149  H   LYS A  10       9.728  -8.090   0.181  1.00  0.00           H  
ATOM    150  CA  LYS A  10       8.139  -9.544   0.112  1.00  0.00           C  
ATOM    151  HA  LYS A  10       8.223 -10.528   0.576  1.00  0.00           H  
ATOM    152  CB  LYS A  10       7.379  -8.628   1.084  1.00  0.00           C  
ATOM    153  HB2 LYS A  10       7.999  -8.453   1.965  1.00  0.00           H  
ATOM    154  HB3 LYS A  10       7.160  -7.670   0.613  1.00  0.00           H  
ATOM    155  CG  LYS A  10       6.077  -9.314   1.521  1.00  0.00           C  
ATOM    156  HG2 LYS A  10       5.374  -9.334   0.686  1.00  0.00           H  
ATOM    157  HG3 LYS A  10       6.298 -10.343   1.810  1.00  0.00           H  
ATOM    158  CD  LYS A  10       5.415  -8.613   2.707  1.00  0.00           C  
ATOM    159  HD2 LYS A  10       6.122  -8.521   3.534  1.00  0.00           H  
ATOM    160  HD3 LYS A  10       5.067  -7.624   2.403  1.00  0.00           H  
ATOM    161  CE  LYS A  10       4.227  -9.472   3.136  1.00  0.00           C  
ATOM    162  HE2 LYS A  10       3.585  -9.631   2.266  1.00  0.00           H  
ATOM    163  HE3 LYS A  10       4.586 -10.450   3.464  1.00  0.00           H  
ATOM    164  NZ  LYS A  10       3.450  -8.832   4.212  1.00  0.00           N  
ATOM    165  HZ1 LYS A  10       2.634  -9.400   4.423  1.00  0.00           H  
ATOM    166  HZ2 LYS A  10       3.992  -8.735   5.062  1.00  0.00           H  
ATOM    167  HZ3 LYS A  10       3.090  -7.921   3.944  1.00  0.00           H  
ATOM    168  C   LYS A  10       7.369  -9.760  -1.195  1.00  0.00           C  
ATOM    169  O   LYS A  10       6.667 -10.756  -1.315  1.00  0.00           O  
ATOM    170  N   THR A  11       7.565  -8.899  -2.193  1.00  0.00           N  
ATOM    171  H   THR A  11       8.130  -8.082  -1.992  1.00  0.00           H  
ATOM    172  CA  THR A  11       6.991  -9.029  -3.548  1.00  0.00           C  
ATOM    173  HA  THR A  11       5.908  -9.121  -3.469  1.00  0.00           H  
ATOM    174  CB  THR A  11       7.316  -7.788  -4.406  1.00  0.00           C  
ATOM    175  HB  THR A  11       8.391  -7.734  -4.577  1.00  0.00           H  
ATOM    176  CG2 THR A  11       6.606  -7.775  -5.761  1.00  0.00           C  
ATOM    177 HG21 THR A  11       6.840  -6.852  -6.289  1.00  0.00           H  
ATOM    178 HG22 THR A  11       6.941  -8.613  -6.372  1.00  0.00           H  
ATOM    179 HG23 THR A  11       5.527  -7.842  -5.620  1.00  0.00           H  
ATOM    180  OG1 THR A  11       6.915  -6.619  -3.729  1.00  0.00           O  
ATOM    181  HG1 THR A  11       7.549  -6.479  -2.996  1.00  0.00           H  
ATOM    182  C   THR A  11       7.513 -10.286  -4.246  1.00  0.00           C  
ATOM    183  O   THR A  11       6.756 -11.000  -4.895  1.00  0.00           O  
ATOM    184  N   LEU A  12       8.802 -10.599  -4.081  1.00  0.00           N  
ATOM    185  H   LEU A  12       9.406  -9.944  -3.592  1.00  0.00           H  
ATOM    186  CA  LEU A  12       9.405 -11.829  -4.606  1.00  0.00           C  
ATOM    187  HA  LEU A  12       9.137 -11.929  -5.656  1.00  0.00           H  
ATOM    188  CB  LEU A  12      10.936 -11.706  -4.506  1.00  0.00           C  
ATOM    189  HB2 LEU A  12      11.194 -11.372  -3.500  1.00  0.00           H  
ATOM    190  HB3 LEU A  12      11.385 -12.685  -4.665  1.00  0.00           H  
ATOM    191  CG  LEU A  12      11.510 -10.725  -5.549  1.00  0.00           C  
ATOM    192  HG  LEU A  12      10.834  -9.882  -5.685  1.00  0.00           H  
ATOM    193  CD1 LEU A  12      12.873 -10.181  -5.132  1.00  0.00           C  
ATOM    194 HD11 LEU A  12      13.191  -9.417  -5.841  1.00  0.00           H  
ATOM    195 HD12 LEU A  12      12.803  -9.736  -4.140  1.00  0.00           H  
ATOM    196 HD13 LEU A  12      13.602 -10.985  -5.125  1.00  0.00           H  
ATOM    197  CD2 LEU A  12      11.709 -11.435  -6.885  1.00  0.00           C  
ATOM    198 HD21 LEU A  12      10.762 -11.832  -7.245  1.00  0.00           H  
ATOM    199 HD22 LEU A  12      12.100 -10.729  -7.617  1.00  0.00           H  
ATOM    200 HD23 LEU A  12      12.422 -12.254  -6.778  1.00  0.00           H  
ATOM    201  C   LEU A  12       8.863 -13.096  -3.919  1.00  0.00           C  
ATOM    202  O   LEU A  12       8.647 -14.107  -4.587  1.00  0.00           O  
ATOM    203  N   ASN A  13       8.558 -13.043  -2.617  1.00  0.00           N  
ATOM    204  H   ASN A  13       8.805 -12.210  -2.099  1.00  0.00           H  
ATOM    205  CA  ASN A  13       7.807 -14.111  -1.943  1.00  0.00           C  
ATOM    206  HA  ASN A  13       8.275 -15.070  -2.185  1.00  0.00           H  
ATOM    207  CB  ASN A  13       7.865 -13.938  -0.413  1.00  0.00           C  
ATOM    208  HB2 ASN A  13       7.564 -12.926  -0.147  1.00  0.00           H  
ATOM    209  HB3 ASN A  13       7.157 -14.634   0.041  1.00  0.00           H  
ATOM    210  CG  ASN A  13       9.231 -14.225   0.190  1.00  0.00           C  
ATOM    211  OD1 ASN A  13      10.136 -14.766  -0.428  1.00  0.00           O  
ATOM    212  ND2 ASN A  13       9.422 -13.906   1.450  1.00  0.00           N  
ATOM    213 HD21 ASN A  13      10.333 -14.093   1.823  1.00  0.00           H  
ATOM    214 HD22 ASN A  13       8.679 -13.491   1.981  1.00  0.00           H  
ATOM    215  C   ASN A  13       6.357 -14.217  -2.455  1.00  0.00           C  
ATOM    216  O   ASN A  13       5.933 -15.321  -2.785  1.00  0.00           O  
ATOM    217  N   SER A  14       5.617 -13.109  -2.600  1.00  0.00           N  
ATOM    218  H   SER A  14       5.967 -12.218  -2.261  1.00  0.00           H  
ATOM    219  CA  SER A  14       4.262 -13.150  -3.179  1.00  0.00           C  
ATOM    220  HA  SER A  14       3.675 -13.877  -2.617  1.00  0.00           H  
ATOM    221  CB  SER A  14       3.544 -11.801  -3.052  1.00  0.00           C  
ATOM    222  HB2 SER A  14       4.213 -11.003  -3.380  1.00  0.00           H  
ATOM    223  HB3 SER A  14       2.666 -11.806  -3.695  1.00  0.00           H  
ATOM    224  OG  SER A  14       3.125 -11.566  -1.716  1.00  0.00           O  
ATOM    225  HG  SER A  14       2.204 -11.877  -1.604  1.00  0.00           H  
ATOM    226  C   SER A  14       4.260 -13.633  -4.638  1.00  0.00           C  
ATOM    227  O   SER A  14       3.306 -14.298  -5.023  1.00  0.00           O  
ATOM    228  N   LEU A  15       5.318 -13.411  -5.432  1.00  0.00           N  
ATOM    229  H   LEU A  15       6.015 -12.743  -5.120  1.00  0.00           H  
ATOM    230  CA  LEU A  15       5.531 -14.116  -6.710  1.00  0.00           C  
ATOM    231  HA  LEU A  15       4.645 -13.981  -7.331  1.00  0.00           H  
ATOM    232  CB  LEU A  15       6.763 -13.545  -7.446  1.00  0.00           C  
ATOM    233  HB2 LEU A  15       7.572 -13.412  -6.731  1.00  0.00           H  
ATOM    234  HB3 LEU A  15       7.107 -14.265  -8.191  1.00  0.00           H  
ATOM    235  CG  LEU A  15       6.501 -12.209  -8.149  1.00  0.00           C  
ATOM    236  HG  LEU A  15       5.922 -11.570  -7.490  1.00  0.00           H  
ATOM    237  CD1 LEU A  15       7.802 -11.486  -8.493  1.00  0.00           C  
ATOM    238 HD11 LEU A  15       8.329 -11.239  -7.575  1.00  0.00           H  
ATOM    239 HD12 LEU A  15       8.429 -12.117  -9.120  1.00  0.00           H  
ATOM    240 HD13 LEU A  15       7.581 -10.556  -9.019  1.00  0.00           H  
ATOM    241  CD2 LEU A  15       5.741 -12.427  -9.456  1.00  0.00           C  
ATOM    242 HD21 LEU A  15       6.317 -13.063 -10.129  1.00  0.00           H  
ATOM    243 HD22 LEU A  15       4.779 -12.893  -9.259  1.00  0.00           H  
ATOM    244 HD23 LEU A  15       5.561 -11.471  -9.940  1.00  0.00           H  
ATOM    245  C   LEU A  15       5.700 -15.634  -6.515  1.00  0.00           C  
ATOM    246  O   LEU A  15       4.992 -16.408  -7.158  1.00  0.00           O  
ATOM    247  N   THR A  16       6.595 -16.051  -5.609  1.00  0.00           N  
ATOM    248  H   THR A  16       7.097 -15.331  -5.110  1.00  0.00           H  
ATOM    249  CA  THR A  16       6.942 -17.465  -5.323  1.00  0.00           C  
ATOM    250  HA  THR A  16       7.356 -17.920  -6.225  1.00  0.00           H  
ATOM    251  CB  THR A  16       8.001 -17.556  -4.199  1.00  0.00           C  
ATOM    252  HB  THR A  16       7.554 -17.234  -3.262  1.00  0.00           H  
ATOM    253  CG2 THR A  16       8.526 -18.981  -4.014  1.00  0.00           C  
ATOM    254 HG21 THR A  16       8.915 -19.357  -4.964  1.00  0.00           H  
ATOM    255 HG22 THR A  16       9.330 -18.985  -3.279  1.00  0.00           H  
ATOM    256 HG23 THR A  16       7.733 -19.639  -3.663  1.00  0.00           H  
ATOM    257  OG1 THR A  16       9.144 -16.759  -4.432  1.00  0.00           O  
ATOM    258  HG1 THR A  16       8.870 -15.838  -4.575  1.00  0.00           H  
ATOM    259  C   THR A  16       5.716 -18.297  -4.894  1.00  0.00           C  
ATOM    260  O   THR A  16       5.581 -19.478  -5.227  1.00  0.00           O  
ATOM    261  N   GLU A  17       4.793 -17.675  -4.156  1.00  0.00           N  
ATOM    262  H   GLU A  17       4.993 -16.729  -3.850  1.00  0.00           H  
ATOM    263  CA  GLU A  17       3.522 -18.268  -3.730  1.00  0.00           C  
ATOM    264  HA  GLU A  17       3.731 -19.244  -3.293  1.00  0.00           H  
ATOM    265  CB  GLU A  17       2.934 -17.374  -2.621  1.00  0.00           C  
ATOM    266  HB2 GLU A  17       3.643 -17.368  -1.794  1.00  0.00           H  
ATOM    267  HB3 GLU A  17       2.863 -16.353  -2.995  1.00  0.00           H  
ATOM    268  CG  GLU A  17       1.555 -17.748  -2.046  1.00  0.00           C  
ATOM    269  HG2 GLU A  17       1.432 -17.253  -1.080  1.00  0.00           H  
ATOM    270  HG3 GLU A  17       0.799 -17.328  -2.715  1.00  0.00           H  
ATOM    271  CD  GLU A  17       1.268 -19.254  -1.884  1.00  0.00           C  
ATOM    272  OE1 GLU A  17       0.100 -19.624  -2.167  1.00  0.00           O  
ATOM    273  OE2 GLU A  17       2.197 -20.020  -1.537  1.00  0.00           O  
ATOM    274  C   GLU A  17       2.538 -18.516  -4.894  1.00  0.00           C  
ATOM    275  O   GLU A  17       1.585 -19.268  -4.729  1.00  0.00           O  
ATOM    276  N   GLN A  18       2.726 -17.954  -6.096  1.00  0.00           N  
ATOM    277  H   GLN A  18       3.534 -17.358  -6.261  1.00  0.00           H  
ATOM    278  CA  GLN A  18       1.746 -18.162  -7.175  1.00  0.00           C  
ATOM    279  HA  GLN A  18       0.765 -18.159  -6.711  1.00  0.00           H  
ATOM    280  CB  GLN A  18       1.739 -17.001  -8.184  1.00  0.00           C  
ATOM    281  HB2 GLN A  18       2.682 -16.982  -8.733  1.00  0.00           H  
ATOM    282  HB3 GLN A  18       0.933 -17.177  -8.896  1.00  0.00           H  
ATOM    283  CG  GLN A  18       1.500 -15.626  -7.532  1.00  0.00           C  
ATOM    284  HG2 GLN A  18       2.438 -15.297  -7.092  1.00  0.00           H  
ATOM    285  HG3 GLN A  18       1.239 -14.904  -8.305  1.00  0.00           H  
ATOM    286  CD  GLN A  18       0.402 -15.619  -6.465  1.00  0.00           C  
ATOM    287  OE1 GLN A  18      -0.714 -16.077  -6.664  1.00  0.00           O  
ATOM    288  NE2 GLN A  18       0.660 -15.134  -5.275  1.00  0.00           N  
ATOM    289 HE21 GLN A  18      -0.056 -15.146  -4.573  1.00  0.00           H  
ATOM    290 HE22 GLN A  18       1.597 -14.790  -5.079  1.00  0.00           H  
ATOM    291  C   GLN A  18       1.808 -19.547  -7.838  1.00  0.00           C  
ATOM    292  O   GLN A  18       0.804 -19.955  -8.419  1.00  0.00           O  
ATOM    293  N   LYS A  19       2.913 -20.302  -7.718  1.00  0.00           N  
ATOM    294  H   LYS A  19       3.690 -19.889  -7.215  1.00  0.00           H  
ATOM    295  CA  LYS A  19       3.015 -21.736  -8.103  1.00  0.00           C  
ATOM    296  HA  LYS A  19       4.072 -21.996  -8.126  1.00  0.00           H  
ATOM    297  CB  LYS A  19       2.324 -22.623  -7.037  1.00  0.00           C  
ATOM    298  HB2 LYS A  19       1.252 -22.414  -7.059  1.00  0.00           H  
ATOM    299  HB3 LYS A  19       2.459 -23.674  -7.300  1.00  0.00           H  
ATOM    300  CG  LYS A  19       2.819 -22.419  -5.593  1.00  0.00           C  
ATOM    301  HG2 LYS A  19       2.716 -21.373  -5.327  1.00  0.00           H  
ATOM    302  HG3 LYS A  19       2.181 -22.995  -4.920  1.00  0.00           H  
ATOM    303  CD  LYS A  19       4.276 -22.840  -5.378  1.00  0.00           C  
ATOM    304  HD2 LYS A  19       4.350 -23.927  -5.436  1.00  0.00           H  
ATOM    305  HD3 LYS A  19       4.908 -22.390  -6.142  1.00  0.00           H  
ATOM    306  CE  LYS A  19       4.742 -22.346  -4.006  1.00  0.00           C  
ATOM    307  HE2 LYS A  19       4.533 -21.273  -3.937  1.00  0.00           H  
ATOM    308  HE3 LYS A  19       4.162 -22.845  -3.223  1.00  0.00           H  
ATOM    309  NZ  LYS A  19       6.195 -22.578  -3.830  1.00  0.00           N  
ATOM    310  HZ1 LYS A  19       6.708 -22.055  -4.535  1.00  0.00           H  
ATOM    311  HZ2 LYS A  19       6.489 -22.251  -2.920  1.00  0.00           H  
ATOM    312  HZ3 LYS A  19       6.417 -23.559  -3.926  1.00  0.00           H  
ATOM    313  C   LYS A  19       2.528 -22.053  -9.535  1.00  0.00           C  
ATOM    314  O   LYS A  19       1.933 -23.099  -9.795  1.00  0.00           O  
ATOM    315  N   THR A  20       2.733 -21.112 -10.455  1.00  0.00           N  
ATOM    316  H   THR A  20       3.228 -20.281 -10.169  1.00  0.00           H  
ATOM    317  CA  THR A  20       2.272 -21.199 -11.848  1.00  0.00           C  
ATOM    318  HA  THR A  20       1.305 -21.704 -11.875  1.00  0.00           H  
ATOM    319  CB  THR A  20       2.122 -19.802 -12.466  1.00  0.00           C  
ATOM    320  HB  THR A  20       1.722 -19.907 -13.477  1.00  0.00           H  
ATOM    321  CG2 THR A  20       1.219 -18.866 -11.677  1.00  0.00           C  
ATOM    322 HG21 THR A  20       1.117 -17.930 -12.220  1.00  0.00           H  
ATOM    323 HG22 THR A  20       0.242 -19.327 -11.547  1.00  0.00           H  
ATOM    324 HG23 THR A  20       1.662 -18.654 -10.706  1.00  0.00           H  
ATOM    325  OG1 THR A  20       3.380 -19.173 -12.537  1.00  0.00           O  
ATOM    326  HG1 THR A  20       4.057 -19.848 -12.364  1.00  0.00           H  
ATOM    327  C   THR A  20       3.258 -21.958 -12.728  1.00  0.00           C  
ATOM    328  O   THR A  20       4.459 -21.751 -12.592  1.00  0.00           O  
ATOM    329  N   LEU A  21       2.774 -22.640 -13.769  1.00  0.00           N  
ATOM    330  H   LEU A  21       1.768 -22.738 -13.853  1.00  0.00           H  
ATOM    331  CA  LEU A  21       3.628 -23.197 -14.840  1.00  0.00           C  
ATOM    332  HA  LEU A  21       4.399 -23.819 -14.379  1.00  0.00           H  
ATOM    333  CB  LEU A  21       2.767 -24.074 -15.769  1.00  0.00           C  
ATOM    334  HB2 LEU A  21       1.980 -23.451 -16.197  1.00  0.00           H  
ATOM    335  HB3 LEU A  21       3.392 -24.429 -16.590  1.00  0.00           H  
ATOM    336  CG  LEU A  21       2.122 -25.297 -15.093  1.00  0.00           C  
ATOM    337  HG  LEU A  21       1.507 -24.978 -14.251  1.00  0.00           H  
ATOM    338  CD1 LEU A  21       1.216 -26.010 -16.100  1.00  0.00           C  
ATOM    339 HD11 LEU A  21       1.800 -26.331 -16.965  1.00  0.00           H  
ATOM    340 HD12 LEU A  21       0.761 -26.884 -15.635  1.00  0.00           H  
ATOM    341 HD13 LEU A  21       0.430 -25.332 -16.431  1.00  0.00           H  
ATOM    342  CD2 LEU A  21       3.165 -26.301 -14.596  1.00  0.00           C  
ATOM    343 HD21 LEU A  21       3.761 -25.863 -13.797  1.00  0.00           H  
ATOM    344 HD22 LEU A  21       3.831 -26.588 -15.411  1.00  0.00           H  
ATOM    345 HD23 LEU A  21       2.676 -27.193 -14.206  1.00  0.00           H  
ATOM    346  C   LEU A  21       4.400 -22.140 -15.669  1.00  0.00           C  
ATOM    347  O   LEU A  21       5.156 -22.486 -16.569  1.00  0.00           O  
ATOM    348  N   CYS A  22       4.212 -20.847 -15.391  1.00  0.00           N  
ATOM    349  H   CYS A  22       3.635 -20.620 -14.600  1.00  0.00           H  
ATOM    350  CA  CYS A  22       4.881 -19.752 -16.086  1.00  0.00           C  
ATOM    351  HA  CYS A  22       4.968 -20.013 -17.142  1.00  0.00           H  
ATOM    352  CB  CYS A  22       3.952 -18.532 -15.967  1.00  0.00           C  
ATOM    353  HB2 CYS A  22       2.925 -18.832 -16.183  1.00  0.00           H  
ATOM    354  HB3 CYS A  22       4.003 -18.149 -14.949  1.00  0.00           H  
ATOM    355  SG  CYS A  22       4.398 -17.204 -17.120  1.00  0.00           S  
ATOM    356  HG  CYS A  22       4.043 -17.815 -18.261  1.00  0.00           H  
ATOM    357  C   CYS A  22       6.317 -19.492 -15.570  1.00  0.00           C  
ATOM    358  O   CYS A  22       7.135 -18.982 -16.331  1.00  0.00           O  
ATOM    359  N   THR A  23       6.670 -19.845 -14.322  1.00  0.00           N  
ATOM    360  H   THR A  23       6.016 -20.323 -13.713  1.00  0.00           H  
ATOM    361  CA  THR A  23       8.033 -19.591 -13.790  1.00  0.00           C  
ATOM    362  HA  THR A  23       8.367 -18.654 -14.224  1.00  0.00           H  
ATOM    363  CB  THR A  23       8.073 -19.376 -12.268  1.00  0.00           C  
ATOM    364  HB  THR A  23       9.109 -19.207 -11.971  1.00  0.00           H  
ATOM    365  CG2 THR A  23       7.247 -18.173 -11.820  1.00  0.00           C  
ATOM    366 HG21 THR A  23       7.670 -17.263 -12.241  1.00  0.00           H  
ATOM    367 HG22 THR A  23       7.282 -18.106 -10.733  1.00  0.00           H  
ATOM    368 HG23 THR A  23       6.213 -18.286 -12.140  1.00  0.00           H  
ATOM    369  OG1 THR A  23       7.594 -20.486 -11.565  1.00  0.00           O  
ATOM    370  HG1 THR A  23       8.145 -20.504 -10.744  1.00  0.00           H  
ATOM    371  C   THR A  23       9.094 -20.621 -14.211  1.00  0.00           C  
ATOM    372  O   THR A  23      10.286 -20.356 -14.047  1.00  0.00           O  
ATOM    373  N   GLU A  24       8.685 -21.734 -14.832  1.00  0.00           N  
ATOM    374  H   GLU A  24       7.698 -21.924 -14.841  1.00  0.00           H  
ATOM    375  CA  GLU A  24       9.566 -22.675 -15.555  1.00  0.00           C  
ATOM    376  HA  GLU A  24      10.403 -22.959 -14.918  1.00  0.00           H  
ATOM    377  CB  GLU A  24       8.772 -23.946 -15.924  1.00  0.00           C  
ATOM    378  HB2 GLU A  24       7.909 -23.646 -16.521  1.00  0.00           H  
ATOM    379  HB3 GLU A  24       9.386 -24.588 -16.557  1.00  0.00           H  
ATOM    380  CG  GLU A  24       8.256 -24.780 -14.737  1.00  0.00           C  
ATOM    381  HG2 GLU A  24       7.748 -24.127 -14.025  1.00  0.00           H  
ATOM    382  HG3 GLU A  24       7.503 -25.469 -15.130  1.00  0.00           H  
ATOM    383  CD  GLU A  24       9.335 -25.607 -14.010  1.00  0.00           C  
ATOM    384  OE1 GLU A  24      10.535 -25.255 -14.103  1.00  0.00           O  
ATOM    385  OE2 GLU A  24       8.944 -26.603 -13.358  1.00  0.00           O  
ATOM    386  C   GLU A  24      10.137 -22.068 -16.857  1.00  0.00           C  
ATOM    387  O   GLU A  24      11.152 -22.524 -17.389  1.00  0.00           O  
ATOM    388  N   LEU A  25       9.479 -21.034 -17.398  1.00  0.00           N  
ATOM    389  H   LEU A  25       8.713 -20.639 -16.869  1.00  0.00           H  
ATOM    390  CA  LEU A  25       9.844 -20.388 -18.658  1.00  0.00           C  
ATOM    391  HA  LEU A  25      10.081 -21.171 -19.380  1.00  0.00           H  
ATOM    392  CB  LEU A  25       8.656 -19.569 -19.195  1.00  0.00           C  
ATOM    393  HB2 LEU A  25       8.504 -18.722 -18.529  1.00  0.00           H  
ATOM    394  HB3 LEU A  25       8.918 -19.173 -20.176  1.00  0.00           H  
ATOM    395  CG  LEU A  25       7.326 -20.344 -19.307  1.00  0.00           C  
ATOM    396  HG  LEU A  25       7.031 -20.734 -18.334  1.00  0.00           H  
ATOM    397  CD1 LEU A  25       6.225 -19.405 -19.795  1.00  0.00           C  
ATOM    398 HD11 LEU A  25       5.264 -19.918 -19.769  1.00  0.00           H  
ATOM    399 HD12 LEU A  25       6.173 -18.532 -19.144  1.00  0.00           H  
ATOM    400 HD13 LEU A  25       6.433 -19.085 -20.813  1.00  0.00           H  
ATOM    401  CD2 LEU A  25       7.416 -21.508 -20.297  1.00  0.00           C  
ATOM    402 HD21 LEU A  25       6.433 -21.966 -20.410  1.00  0.00           H  
ATOM    403 HD22 LEU A  25       7.774 -21.159 -21.265  1.00  0.00           H  
ATOM    404 HD23 LEU A  25       8.095 -22.264 -19.903  1.00  0.00           H  
ATOM    405  C   LEU A  25      11.103 -19.522 -18.496  1.00  0.00           C  
ATOM    406  O   LEU A  25      11.374 -18.976 -17.423  1.00  0.00           O  
ATOM    407  N   THR A  26      11.883 -19.385 -19.571  1.00  0.00           N  
ATOM    408  H   THR A  26      11.629 -19.825 -20.441  1.00  0.00           H  
ATOM    409  CA  THR A  26      13.144 -18.640 -19.519  1.00  0.00           C  
ATOM    410  HA  THR A  26      13.589 -18.857 -18.551  1.00  0.00           H  
ATOM    411  CB  THR A  26      14.166 -19.104 -20.568  1.00  0.00           C  
ATOM    412  HB  THR A  26      15.069 -18.505 -20.452  1.00  0.00           H  
ATOM    413  CG2 THR A  26      14.555 -20.571 -20.387  1.00  0.00           C  
ATOM    414 HG21 THR A  26      15.290 -20.850 -21.142  1.00  0.00           H  
ATOM    415 HG22 THR A  26      14.989 -20.716 -19.397  1.00  0.00           H  
ATOM    416 HG23 THR A  26      13.680 -21.214 -20.492  1.00  0.00           H  
ATOM    417  OG1 THR A  26      13.693 -18.937 -21.882  1.00  0.00           O  
ATOM    418  HG1 THR A  26      14.343 -18.377 -22.342  1.00  0.00           H  
ATOM    419  C   THR A  26      12.965 -17.123 -19.584  1.00  0.00           C  
ATOM    420  O   THR A  26      12.066 -16.575 -20.223  1.00  0.00           O  
ATOM    421  N   VAL A  27      13.899 -16.439 -18.930  1.00  0.00           N  
ATOM    422  H   VAL A  27      14.565 -16.983 -18.388  1.00  0.00           H  
ATOM    423  CA  VAL A  27      14.160 -15.000 -18.989  1.00  0.00           C  
ATOM    424  HA  VAL A  27      13.582 -14.578 -19.811  1.00  0.00           H  
ATOM    425  CB  VAL A  27      13.683 -14.331 -17.682  1.00  0.00           C  
ATOM    426  HB  VAL A  27      12.645 -14.626 -17.518  1.00  0.00           H  
ATOM    427  CG1 VAL A  27      14.493 -14.758 -16.451  1.00  0.00           C  
ATOM    428 HG11 VAL A  27      14.431 -15.838 -16.320  1.00  0.00           H  
ATOM    429 HG12 VAL A  27      15.539 -14.470 -16.556  1.00  0.00           H  
ATOM    430 HG13 VAL A  27      14.082 -14.282 -15.563  1.00  0.00           H  
ATOM    431  CG2 VAL A  27      13.706 -12.800 -17.763  1.00  0.00           C  
ATOM    432 HG21 VAL A  27      13.158 -12.466 -18.646  1.00  0.00           H  
ATOM    433 HG22 VAL A  27      14.731 -12.433 -17.791  1.00  0.00           H  
ATOM    434 HG23 VAL A  27      13.215 -12.386 -16.882  1.00  0.00           H  
ATOM    435  C   VAL A  27      15.649 -14.795 -19.300  1.00  0.00           C  
ATOM    436  O   VAL A  27      16.465 -15.698 -19.100  1.00  0.00           O  
ATOM    437  N   THR A  28      16.030 -13.630 -19.831  1.00  0.00           N  
ATOM    438  H   THR A  28      15.355 -12.887 -19.911  1.00  0.00           H  
ATOM    439  CA  THR A  28      17.451 -13.339 -20.101  1.00  0.00           C  
ATOM    440  HA  THR A  28      17.905 -14.223 -20.552  1.00  0.00           H  
ATOM    441  CB  THR A  28      17.629 -12.200 -21.105  1.00  0.00           C  
ATOM    442  HB  THR A  28      17.146 -11.301 -20.726  1.00  0.00           H  
ATOM    443  CG2 THR A  28      19.095 -11.898 -21.424  1.00  0.00           C  
ATOM    444 HG21 THR A  28      19.600 -11.508 -20.541  1.00  0.00           H  
ATOM    445 HG22 THR A  28      19.599 -12.807 -21.754  1.00  0.00           H  
ATOM    446 HG23 THR A  28      19.144 -11.154 -22.217  1.00  0.00           H  
ATOM    447  OG1 THR A  28      17.008 -12.580 -22.310  1.00  0.00           O  
ATOM    448  HG1 THR A  28      16.083 -12.748 -22.120  1.00  0.00           H  
ATOM    449  C   THR A  28      18.196 -13.058 -18.800  1.00  0.00           C  
ATOM    450  O   THR A  28      17.838 -12.172 -18.026  1.00  0.00           O  
ATOM    451  N   ASP A  29      19.251 -13.824 -18.554  1.00  0.00           N  
ATOM    452  H   ASP A  29      19.537 -14.485 -19.272  1.00  0.00           H  
ATOM    453  CA  ASP A  29      20.007 -13.835 -17.307  1.00  0.00           C  
ATOM    454  HA  ASP A  29      19.311 -13.650 -16.486  1.00  0.00           H  
ATOM    455  CB  ASP A  29      20.591 -15.228 -17.085  1.00  0.00           C  
ATOM    456  HB2 ASP A  29      19.793 -15.961 -17.208  1.00  0.00           H  
ATOM    457  HB3 ASP A  29      21.353 -15.436 -17.839  1.00  0.00           H  
ATOM    458  CG  ASP A  29      21.193 -15.380 -15.687  1.00  0.00           C  
ATOM    459  OD1 ASP A  29      21.524 -16.531 -15.341  1.00  0.00           O  
ATOM    460  OD2 ASP A  29      21.258 -14.415 -14.887  1.00  0.00           O  
ATOM    461  C   ASP A  29      21.083 -12.743 -17.267  1.00  0.00           C  
ATOM    462  O   ASP A  29      22.268 -12.983 -17.504  1.00  0.00           O  
ATOM    463  N   ILE A  30      20.651 -11.532 -16.928  1.00  0.00           N  
ATOM    464  H   ILE A  30      19.650 -11.418 -16.835  1.00  0.00           H  
ATOM    465  CA  ILE A  30      21.505 -10.345 -16.799  1.00  0.00           C  
ATOM    466  HA  ILE A  30      21.993 -10.193 -17.763  1.00  0.00           H  
ATOM    467  CB  ILE A  30      20.644  -9.091 -16.506  1.00  0.00           C  
ATOM    468  HB  ILE A  30      21.267  -8.217 -16.705  1.00  0.00           H  
ATOM    469  CG2 ILE A  30      19.450  -9.014 -17.478  1.00  0.00           C  
ATOM    470 HG21 ILE A  30      18.964  -8.043 -17.409  1.00  0.00           H  
ATOM    471 HG22 ILE A  30      19.797  -9.160 -18.498  1.00  0.00           H  
ATOM    472 HG23 ILE A  30      18.706  -9.774 -17.241  1.00  0.00           H  
ATOM    473  CG1 ILE A  30      20.123  -8.993 -15.052  1.00  0.00           C  
ATOM    474 HG12 ILE A  30      19.151  -8.503 -15.055  1.00  0.00           H  
ATOM    475 HG13 ILE A  30      19.985  -9.987 -14.629  1.00  0.00           H  
ATOM    476  CD1 ILE A  30      21.028  -8.168 -14.130  1.00  0.00           C  
ATOM    477 HD11 ILE A  30      21.987  -8.659 -13.984  1.00  0.00           H  
ATOM    478 HD12 ILE A  30      21.191  -7.178 -14.555  1.00  0.00           H  
ATOM    479 HD13 ILE A  30      20.544  -8.056 -13.161  1.00  0.00           H  
ATOM    480  C   ILE A  30      22.634 -10.522 -15.770  1.00  0.00           C  
ATOM    481  O   ILE A  30      23.637  -9.820 -15.867  1.00  0.00           O  
ATOM    482  N   PHE A  31      22.505 -11.452 -14.814  1.00  0.00           N  
ATOM    483  H   PHE A  31      21.698 -12.063 -14.838  1.00  0.00           H  
ATOM    484  CA  PHE A  31      23.560 -11.768 -13.844  1.00  0.00           C  
ATOM    485  HA  PHE A  31      24.052 -10.842 -13.543  1.00  0.00           H  
ATOM    486  CB  PHE A  31      22.944 -12.416 -12.597  1.00  0.00           C  
ATOM    487  HB2 PHE A  31      22.653 -13.432 -12.853  1.00  0.00           H  
ATOM    488  HB3 PHE A  31      23.716 -12.486 -11.830  1.00  0.00           H  
ATOM    489  CG  PHE A  31      21.746 -11.696 -12.009  1.00  0.00           C  
ATOM    490  CD1 PHE A  31      21.911 -10.439 -11.400  1.00  0.00           C  
ATOM    491  HD1 PHE A  31      22.891  -9.985 -11.351  1.00  0.00           H  
ATOM    492  CE1 PHE A  31      20.799  -9.762 -10.870  1.00  0.00           C  
ATOM    493  HE1 PHE A  31      20.928  -8.790 -10.417  1.00  0.00           H  
ATOM    494  CZ  PHE A  31      19.523 -10.346 -10.942  1.00  0.00           C  
ATOM    495  HZ  PHE A  31      18.669  -9.821 -10.547  1.00  0.00           H  
ATOM    496  CE2 PHE A  31      19.356 -11.608 -11.536  1.00  0.00           C  
ATOM    497  HE2 PHE A  31      18.372 -12.056 -11.594  1.00  0.00           H  
ATOM    498  CD2 PHE A  31      20.466 -12.281 -12.076  1.00  0.00           C  
ATOM    499  HD2 PHE A  31      20.333 -13.242 -12.555  1.00  0.00           H  
ATOM    500  C   PHE A  31      24.641 -12.694 -14.422  1.00  0.00           C  
ATOM    501  O   PHE A  31      25.711 -12.812 -13.830  1.00  0.00           O  
ATOM    502  N   ALA A  32      24.361 -13.362 -15.547  1.00  0.00           N  
ATOM    503  H   ALA A  32      23.434 -13.247 -15.942  1.00  0.00           H  
ATOM    504  CA  ALA A  32      25.287 -14.218 -16.292  1.00  0.00           C  
ATOM    505  HA  ALA A  32      26.168 -14.398 -15.676  1.00  0.00           H  
ATOM    506  CB  ALA A  32      24.601 -15.568 -16.532  1.00  0.00           C  
ATOM    507  HB1 ALA A  32      23.740 -15.428 -17.184  1.00  0.00           H  
ATOM    508  HB2 ALA A  32      25.302 -16.260 -16.997  1.00  0.00           H  
ATOM    509  HB3 ALA A  32      24.269 -15.991 -15.583  1.00  0.00           H  
ATOM    510  C   ALA A  32      25.796 -13.558 -17.596  1.00  0.00           C  
ATOM    511  O   ALA A  32      26.241 -14.252 -18.511  1.00  0.00           O  
ATOM    512  N   ALA A  33      25.698 -12.228 -17.703  1.00  0.00           N  
ATOM    513  H   ALA A  33      25.315 -11.715 -16.924  1.00  0.00           H  
ATOM    514  CA  ALA A  33      26.265 -11.461 -18.809  1.00  0.00           C  
ATOM    515  HA  ALA A  33      25.968 -11.931 -19.747  1.00  0.00           H  
ATOM    516  CB  ALA A  33      25.677 -10.046 -18.777  1.00  0.00           C  
ATOM    517  HB1 ALA A  33      24.589 -10.097 -18.831  1.00  0.00           H  
ATOM    518  HB2 ALA A  33      25.967  -9.543 -17.853  1.00  0.00           H  
ATOM    519  HB3 ALA A  33      26.047  -9.475 -19.630  1.00  0.00           H  
ATOM    520  C   ALA A  33      27.806 -11.437 -18.758  1.00  0.00           C  
ATOM    521  O   ALA A  33      28.414 -11.338 -17.692  1.00  0.00           O  
ATOM    522  N   SER A  34      28.457 -11.450 -19.924  1.00  0.00           N  
ATOM    523  H   SER A  34      27.898 -11.524 -20.768  1.00  0.00           H  
ATOM    524  CA  SER A  34      29.929 -11.459 -20.049  1.00  0.00           C  
ATOM    525  HA  SER A  34      30.310 -12.217 -19.363  1.00  0.00           H  
ATOM    526  CB  SER A  34      30.332 -11.894 -21.463  1.00  0.00           C  
ATOM    527  HB2 SER A  34      31.420 -11.876 -21.553  1.00  0.00           H  
ATOM    528  HB3 SER A  34      29.990 -12.916 -21.638  1.00  0.00           H  
ATOM    529  OG  SER A  34      29.764 -11.041 -22.436  1.00  0.00           O  
ATOM    530  HG  SER A  34      28.888 -11.385 -22.665  1.00  0.00           H  
ATOM    531  C   SER A  34      30.636 -10.145 -19.649  1.00  0.00           C  
ATOM    532  O   SER A  34      31.854 -10.030 -19.801  1.00  0.00           O  
ATOM    533  N   LYS A  35      29.909  -9.156 -19.106  1.00  0.00           N  
ATOM    534  H   LYS A  35      28.931  -9.350 -18.938  1.00  0.00           H  
ATOM    535  CA  LYS A  35      30.465  -7.917 -18.539  1.00  0.00           C  
ATOM    536  HA  LYS A  35      31.515  -8.094 -18.300  1.00  0.00           H  
ATOM    537  CB  LYS A  35      30.398  -6.763 -19.554  1.00  0.00           C  
ATOM    538  HB2 LYS A  35      29.404  -6.718 -20.005  1.00  0.00           H  
ATOM    539  HB3 LYS A  35      30.571  -5.826 -19.020  1.00  0.00           H  
ATOM    540  CG  LYS A  35      31.466  -6.895 -20.648  1.00  0.00           C  
ATOM    541  HG2 LYS A  35      32.435  -7.075 -20.179  1.00  0.00           H  
ATOM    542  HG3 LYS A  35      31.226  -7.737 -21.298  1.00  0.00           H  
ATOM    543  CD  LYS A  35      31.554  -5.614 -21.483  1.00  0.00           C  
ATOM    544  HD2 LYS A  35      30.612  -5.464 -22.014  1.00  0.00           H  
ATOM    545  HD3 LYS A  35      31.734  -4.767 -20.818  1.00  0.00           H  
ATOM    546  CE  LYS A  35      32.709  -5.741 -22.481  1.00  0.00           C  
ATOM    547  HE2 LYS A  35      33.614  -6.016 -21.929  1.00  0.00           H  
ATOM    548  HE3 LYS A  35      32.483  -6.556 -23.176  1.00  0.00           H  
ATOM    549  NZ  LYS A  35      32.928  -4.472 -23.217  1.00  0.00           N  
ATOM    550  HZ1 LYS A  35      33.686  -4.576 -23.880  1.00  0.00           H  
ATOM    551  HZ2 LYS A  35      32.089  -4.211 -23.720  1.00  0.00           H  
ATOM    552  HZ3 LYS A  35      33.164  -3.727 -22.573  1.00  0.00           H  
ATOM    553  C   LYS A  35      29.775  -7.503 -17.239  1.00  0.00           C  
ATOM    554  O   LYS A  35      28.553  -7.391 -17.172  1.00  0.00           O  
ATOM    555  N   ASN A  36      30.615  -7.175 -16.255  1.00  0.00           N  
ATOM    556  H   ASN A  36      31.591  -7.316 -16.435  1.00  0.00           H  
ATOM    557  CA  ASN A  36      30.265  -6.440 -15.038  1.00  0.00           C  
ATOM    558  HA  ASN A  36      29.495  -7.002 -14.503  1.00  0.00           H  
ATOM    559  CB  ASN A  36      31.540  -6.365 -14.173  1.00  0.00           C  
ATOM    560  HB2 ASN A  36      32.058  -7.323 -14.217  1.00  0.00           H  
ATOM    561  HB3 ASN A  36      32.204  -5.594 -14.565  1.00  0.00           H  
ATOM    562  CG  ASN A  36      31.276  -6.078 -12.706  1.00  0.00           C  
ATOM    563  OD1 ASN A  36      30.180  -5.781 -12.279  1.00  0.00           O  
ATOM    564  ND2 ASN A  36      32.290  -6.175 -11.881  1.00  0.00           N  
ATOM    565 HD21 ASN A  36      32.078  -5.994 -10.915  1.00  0.00           H  
ATOM    566 HD22 ASN A  36      33.205  -6.431 -12.199  1.00  0.00           H  
ATOM    567  C   ASN A  36      29.699  -5.041 -15.376  1.00  0.00           C  
ATOM    568  O   ASN A  36      29.953  -4.515 -16.461  1.00  0.00           O  
ATOM    569  N   THR A  37      28.919  -4.450 -14.472  1.00  0.00           N  
ATOM    570  H   THR A  37      28.848  -4.861 -13.543  1.00  0.00           H  
ATOM    571  CA  THR A  37      28.087  -3.265 -14.740  1.00  0.00           C  
ATOM    572  HA  THR A  37      28.679  -2.550 -15.308  1.00  0.00           H  
ATOM    573  CB  THR A  37      26.897  -3.702 -15.624  1.00  0.00           C  
ATOM    574  HB  THR A  37      27.102  -4.708 -15.987  1.00  0.00           H  
ATOM    575  CG2 THR A  37      25.517  -3.776 -14.984  1.00  0.00           C  
ATOM    576 HG21 THR A  37      25.547  -4.504 -14.174  1.00  0.00           H  
ATOM    577 HG22 THR A  37      25.222  -2.805 -14.599  1.00  0.00           H  
ATOM    578 HG23 THR A  37      24.783  -4.098 -15.718  1.00  0.00           H  
ATOM    579  OG1 THR A  37      26.839  -2.900 -16.778  1.00  0.00           O  
ATOM    580  HG1 THR A  37      26.547  -1.996 -16.509  1.00  0.00           H  
ATOM    581  C   THR A  37      27.700  -2.585 -13.416  1.00  0.00           C  
ATOM    582  O   THR A  37      27.901  -3.170 -12.352  1.00  0.00           O  
ATOM    583  N   THR A  38      27.197  -1.343 -13.419  1.00  0.00           N  
ATOM    584  H   THR A  38      26.951  -0.903 -14.303  1.00  0.00           H  
ATOM    585  CA  THR A  38      26.889  -0.670 -12.132  1.00  0.00           C  
ATOM    586  HA  THR A  38      27.758  -0.801 -11.486  1.00  0.00           H  
ATOM    587  CB  THR A  38      26.665   0.846 -12.244  1.00  0.00           C  
ATOM    588  HB  THR A  38      26.673   1.254 -11.233  1.00  0.00           H  
ATOM    589  CG2 THR A  38      27.750   1.564 -13.043  1.00  0.00           C  
ATOM    590 HG21 THR A  38      27.731   1.250 -14.087  1.00  0.00           H  
ATOM    591 HG22 THR A  38      27.586   2.641 -12.992  1.00  0.00           H  
ATOM    592 HG23 THR A  38      28.727   1.337 -12.617  1.00  0.00           H  
ATOM    593  OG1 THR A  38      25.418   1.156 -12.809  1.00  0.00           O  
ATOM    594  HG1 THR A  38      25.485   0.953 -13.752  1.00  0.00           H  
ATOM    595  C   THR A  38      25.702  -1.322 -11.408  1.00  0.00           C  
ATOM    596  O   THR A  38      24.828  -1.927 -12.028  1.00  0.00           O  
ATOM    597  N   GLU A  39      25.620  -1.185 -10.081  1.00  0.00           N  
ATOM    598  H   GLU A  39      26.383  -0.747  -9.590  1.00  0.00           H  
ATOM    599  CA  GLU A  39      24.549  -1.803  -9.281  1.00  0.00           C  
ATOM    600  HA  GLU A  39      24.585  -2.885  -9.430  1.00  0.00           H  
ATOM    601  CB  GLU A  39      24.813  -1.506  -7.792  1.00  0.00           C  
ATOM    602  HB2 GLU A  39      25.864  -1.694  -7.565  1.00  0.00           H  
ATOM    603  HB3 GLU A  39      24.609  -0.450  -7.605  1.00  0.00           H  
ATOM    604  CG  GLU A  39      23.963  -2.389  -6.870  1.00  0.00           C  
ATOM    605  HG2 GLU A  39      22.961  -2.472  -7.285  1.00  0.00           H  
ATOM    606  HG3 GLU A  39      24.397  -3.390  -6.858  1.00  0.00           H  
ATOM    607  CD  GLU A  39      23.850  -1.844  -5.440  1.00  0.00           C  
ATOM    608  OE1 GLU A  39      24.070  -2.601  -4.468  1.00  0.00           O  
ATOM    609  OE2 GLU A  39      23.440  -0.676  -5.243  1.00  0.00           O  
ATOM    610  C   GLU A  39      23.149  -1.322  -9.714  1.00  0.00           C  
ATOM    611  O   GLU A  39      22.256  -2.128  -9.980  1.00  0.00           O  
ATOM    612  N   LYS A  40      22.979  -0.003  -9.887  1.00  0.00           N  
ATOM    613  H   LYS A  40      23.762   0.596  -9.676  1.00  0.00           H  
ATOM    614  CA  LYS A  40      21.735   0.605 -10.391  1.00  0.00           C  
ATOM    615  HA  LYS A  40      20.902   0.306  -9.753  1.00  0.00           H  
ATOM    616  CB  LYS A  40      21.859   2.134 -10.381  1.00  0.00           C  
ATOM    617  HB2 LYS A  40      22.814   2.445 -10.812  1.00  0.00           H  
ATOM    618  HB3 LYS A  40      21.055   2.543 -10.996  1.00  0.00           H  
ATOM    619  CG  LYS A  40      21.712   2.676  -8.955  1.00  0.00           C  
ATOM    620  HG2 LYS A  40      20.825   2.222  -8.518  1.00  0.00           H  
ATOM    621  HG3 LYS A  40      22.576   2.394  -8.351  1.00  0.00           H  
ATOM    622  CD  LYS A  40      21.555   4.201  -8.948  1.00  0.00           C  
ATOM    623  HD2 LYS A  40      22.536   4.679  -8.941  1.00  0.00           H  
ATOM    624  HD3 LYS A  40      21.036   4.517  -9.852  1.00  0.00           H  
ATOM    625  CE  LYS A  40      20.735   4.616  -7.721  1.00  0.00           C  
ATOM    626  HE2 LYS A  40      21.386   4.624  -6.843  1.00  0.00           H  
ATOM    627  HE3 LYS A  40      19.955   3.864  -7.557  1.00  0.00           H  
ATOM    628  NZ  LYS A  40      20.091   5.932  -7.930  1.00  0.00           N  
ATOM    629  HZ1 LYS A  40      19.576   6.205  -7.103  1.00  0.00           H  
ATOM    630  HZ2 LYS A  40      19.434   5.851  -8.701  1.00  0.00           H  
ATOM    631  HZ3 LYS A  40      20.780   6.635  -8.157  1.00  0.00           H  
ATOM    632  C   LYS A  40      21.365   0.128 -11.794  1.00  0.00           C  
ATOM    633  O   LYS A  40      20.198  -0.132 -12.074  1.00  0.00           O  
ATOM    634  N   GLU A  41      22.351  -0.002 -12.670  1.00  0.00           N  
ATOM    635  H   GLU A  41      23.291   0.233 -12.375  1.00  0.00           H  
ATOM    636  CA  GLU A  41      22.168  -0.526 -14.020  1.00  0.00           C  
ATOM    637  HA  GLU A  41      21.352   0.004 -14.513  1.00  0.00           H  
ATOM    638  CB  GLU A  41      23.454  -0.223 -14.776  1.00  0.00           C  
ATOM    639  HB2 GLU A  41      23.640   0.851 -14.746  1.00  0.00           H  
ATOM    640  HB3 GLU A  41      24.259  -0.731 -14.253  1.00  0.00           H  
ATOM    641  CG  GLU A  41      23.460  -0.656 -16.234  1.00  0.00           C  
ATOM    642  HG2 GLU A  41      23.131  -1.693 -16.320  1.00  0.00           H  
ATOM    643  HG3 GLU A  41      22.758  -0.024 -16.780  1.00  0.00           H  
ATOM    644  CD  GLU A  41      24.861  -0.541 -16.838  1.00  0.00           C  
ATOM    645  OE1 GLU A  41      25.867  -0.554 -16.081  1.00  0.00           O  
ATOM    646  OE2 GLU A  41      24.931  -0.568 -18.084  1.00  0.00           O  
ATOM    647  C   GLU A  41      21.831  -2.027 -14.020  1.00  0.00           C  
ATOM    648  O   GLU A  41      21.002  -2.458 -14.814  1.00  0.00           O  
ATOM    649  N   THR A  42      22.391  -2.804 -13.090  1.00  0.00           N  
ATOM    650  H   THR A  42      23.083  -2.382 -12.483  1.00  0.00           H  
ATOM    651  CA  THR A  42      22.053  -4.220 -12.866  1.00  0.00           C  
ATOM    652  HA  THR A  42      22.235  -4.781 -13.782  1.00  0.00           H  
ATOM    653  CB  THR A  42      22.922  -4.822 -11.745  1.00  0.00           C  
ATOM    654  HB  THR A  42      22.659  -4.369 -10.792  1.00  0.00           H  
ATOM    655  CG2 THR A  42      22.751  -6.334 -11.617  1.00  0.00           C  
ATOM    656 HG21 THR A  42      21.718  -6.580 -11.384  1.00  0.00           H  
ATOM    657 HG22 THR A  42      23.045  -6.814 -12.550  1.00  0.00           H  
ATOM    658 HG23 THR A  42      23.391  -6.701 -10.815  1.00  0.00           H  
ATOM    659  OG1 THR A  42      24.291  -4.610 -11.983  1.00  0.00           O  
ATOM    660  HG1 THR A  42      24.479  -3.657 -12.012  1.00  0.00           H  
ATOM    661  C   THR A  42      20.575  -4.366 -12.501  1.00  0.00           C  
ATOM    662  O   THR A  42      19.866  -5.189 -13.080  1.00  0.00           O  
ATOM    663  N   PHE A  43      20.069  -3.517 -11.597  1.00  0.00           N  
ATOM    664  H   PHE A  43      20.701  -2.886 -11.113  1.00  0.00           H  
ATOM    665  CA  PHE A  43      18.638  -3.471 -11.277  1.00  0.00           C  
ATOM    666  HA  PHE A  43      18.304  -4.483 -11.054  1.00  0.00           H  
ATOM    667  CB  PHE A  43      18.386  -2.594 -10.038  1.00  0.00           C  
ATOM    668  HB2 PHE A  43      18.713  -1.577 -10.259  1.00  0.00           H  
ATOM    669  HB3 PHE A  43      17.311  -2.554  -9.855  1.00  0.00           H  
ATOM    670  CG  PHE A  43      19.057  -3.067  -8.758  1.00  0.00           C  
ATOM    671  CD1 PHE A  43      19.734  -2.144  -7.937  1.00  0.00           C  
ATOM    672  HD1 PHE A  43      19.780  -1.101  -8.214  1.00  0.00           H  
ATOM    673  CE1 PHE A  43      20.364  -2.573  -6.756  1.00  0.00           C  
ATOM    674  HE1 PHE A  43      20.897  -1.860  -6.141  1.00  0.00           H  
ATOM    675  CZ  PHE A  43      20.337  -3.933  -6.398  1.00  0.00           C  
ATOM    676  HZ  PHE A  43      20.853  -4.271  -5.510  1.00  0.00           H  
ATOM    677  CE2 PHE A  43      19.650  -4.856  -7.204  1.00  0.00           C  
ATOM    678  HE2 PHE A  43      19.629  -5.901  -6.931  1.00  0.00           H  
ATOM    679  CD2 PHE A  43      18.999  -4.422  -8.372  1.00  0.00           C  
ATOM    680  HD2 PHE A  43      18.468  -5.141  -8.978  1.00  0.00           H  
ATOM    681  C   PHE A  43      17.798  -3.007 -12.472  1.00  0.00           C  
ATOM    682  O   PHE A  43      16.753  -3.600 -12.730  1.00  0.00           O  
ATOM    683  N   CYS A  44      18.256  -2.015 -13.246  1.00  0.00           N  
ATOM    684  H   CYS A  44      19.094  -1.519 -12.955  1.00  0.00           H  
ATOM    685  CA  CYS A  44      17.548  -1.569 -14.448  1.00  0.00           C  
ATOM    686  HA  CYS A  44      16.524  -1.308 -14.169  1.00  0.00           H  
ATOM    687  CB  CYS A  44      18.238  -0.311 -14.987  1.00  0.00           C  
ATOM    688  HB2 CYS A  44      18.430   0.390 -14.176  1.00  0.00           H  
ATOM    689  HB3 CYS A  44      19.189  -0.577 -15.452  1.00  0.00           H  
ATOM    690  SG  CYS A  44      17.155   0.465 -16.217  1.00  0.00           S  
ATOM    691  HG  CYS A  44      16.191   0.914 -15.391  1.00  0.00           H  
ATOM    692  C   CYS A  44      17.460  -2.673 -15.521  1.00  0.00           C  
ATOM    693  O   CYS A  44      16.394  -2.888 -16.099  1.00  0.00           O  
ATOM    694  N   ARG A  45      18.549  -3.418 -15.762  1.00  0.00           N  
ATOM    695  H   ARG A  45      19.404  -3.164 -15.270  1.00  0.00           H  
ATOM    696  CA  ARG A  45      18.590  -4.576 -16.674  1.00  0.00           C  
ATOM    697  HA  ARG A  45      18.224  -4.278 -17.660  1.00  0.00           H  
ATOM    698  CB  ARG A  45      20.037  -5.081 -16.833  1.00  0.00           C  
ATOM    699  HB2 ARG A  45      20.492  -5.206 -15.848  1.00  0.00           H  
ATOM    700  HB3 ARG A  45      20.020  -6.052 -17.325  1.00  0.00           H  
ATOM    701  CG  ARG A  45      20.915  -4.152 -17.685  1.00  0.00           C  
ATOM    702  HG2 ARG A  45      20.493  -4.075 -18.687  1.00  0.00           H  
ATOM    703  HG3 ARG A  45      20.942  -3.161 -17.234  1.00  0.00           H  
ATOM    704  CD  ARG A  45      22.337  -4.708 -17.793  1.00  0.00           C  
ATOM    705  HD2 ARG A  45      22.720  -4.853 -16.784  1.00  0.00           H  
ATOM    706  HD3 ARG A  45      22.300  -5.675 -18.304  1.00  0.00           H  
ATOM    707  NE  ARG A  45      23.240  -3.776 -18.492  1.00  0.00           N  
ATOM    708  HE  ARG A  45      22.857  -2.895 -18.804  1.00  0.00           H  
ATOM    709  CZ  ARG A  45      24.534  -3.946 -18.686  1.00  0.00           C  
ATOM    710  NH1 ARG A  45      25.138  -5.060 -18.359  1.00  0.00           N  
ATOM    711 HH11 ARG A  45      24.611  -5.808 -17.944  1.00  0.00           H  
ATOM    712 HH12 ARG A  45      26.143  -5.087 -18.362  1.00  0.00           H  
ATOM    713  NH2 ARG A  45      25.282  -3.004 -19.171  1.00  0.00           N  
ATOM    714 HH21 ARG A  45      24.937  -2.046 -19.076  1.00  0.00           H  
ATOM    715 HH22 ARG A  45      26.248  -3.041 -18.904  1.00  0.00           H  
ATOM    716  C   ARG A  45      17.672  -5.700 -16.193  1.00  0.00           C  
ATOM    717  O   ARG A  45      16.908  -6.226 -16.997  1.00  0.00           O  
ATOM    718  N   ALA A  46      17.686  -6.019 -14.897  1.00  0.00           N  
ATOM    719  H   ALA A  46      18.371  -5.570 -14.299  1.00  0.00           H  
ATOM    720  CA  ALA A  46      16.789  -7.010 -14.296  1.00  0.00           C  
ATOM    721  HA  ALA A  46      16.921  -7.961 -14.810  1.00  0.00           H  
ATOM    722  CB  ALA A  46      17.167  -7.201 -12.821  1.00  0.00           C  
ATOM    723  HB1 ALA A  46      16.526  -7.962 -12.373  1.00  0.00           H  
ATOM    724  HB2 ALA A  46      18.205  -7.521 -12.738  1.00  0.00           H  
ATOM    725  HB3 ALA A  46      17.037  -6.267 -12.272  1.00  0.00           H  
ATOM    726  C   ALA A  46      15.312  -6.618 -14.453  1.00  0.00           C  
ATOM    727  O   ALA A  46      14.509  -7.422 -14.924  1.00  0.00           O  
ATOM    728  N   ALA A  47      14.953  -5.372 -14.134  1.00  0.00           N  
ATOM    729  H   ALA A  47      15.636  -4.747 -13.717  1.00  0.00           H  
ATOM    730  CA  ALA A  47      13.609  -4.848 -14.378  1.00  0.00           C  
ATOM    731  HA  ALA A  47      12.887  -5.465 -13.839  1.00  0.00           H  
ATOM    732  CB  ALA A  47      13.537  -3.422 -13.824  1.00  0.00           C  
ATOM    733  HB1 ALA A  47      14.222  -2.771 -14.365  1.00  0.00           H  
ATOM    734  HB2 ALA A  47      12.522  -3.041 -13.933  1.00  0.00           H  
ATOM    735  HB3 ALA A  47      13.802  -3.421 -12.769  1.00  0.00           H  
ATOM    736  C   ALA A  47      13.233  -4.892 -15.872  1.00  0.00           C  
ATOM    737  O   ALA A  47      12.130  -5.309 -16.214  1.00  0.00           O  
ATOM    738  N   THR A  48      14.157  -4.534 -16.771  1.00  0.00           N  
ATOM    739  H   THR A  48      15.041  -4.183 -16.416  1.00  0.00           H  
ATOM    740  CA  THR A  48      13.934  -4.523 -18.229  1.00  0.00           C  
ATOM    741  HA  THR A  48      13.083  -3.873 -18.436  1.00  0.00           H  
ATOM    742  CB  THR A  48      15.151  -3.942 -18.973  1.00  0.00           C  
ATOM    743  HB  THR A  48      16.039  -4.531 -18.745  1.00  0.00           H  
ATOM    744  CG2 THR A  48      14.973  -3.890 -20.490  1.00  0.00           C  
ATOM    745 HG21 THR A  48      14.052  -3.361 -20.740  1.00  0.00           H  
ATOM    746 HG22 THR A  48      15.820  -3.366 -20.933  1.00  0.00           H  
ATOM    747 HG23 THR A  48      14.939  -4.900 -20.899  1.00  0.00           H  
ATOM    748  OG1 THR A  48      15.359  -2.607 -18.571  1.00  0.00           O  
ATOM    749  HG1 THR A  48      15.653  -2.631 -17.643  1.00  0.00           H  
ATOM    750  C   THR A  48      13.572  -5.910 -18.777  1.00  0.00           C  
ATOM    751  O   THR A  48      12.608  -6.021 -19.533  1.00  0.00           O  
ATOM    752  N   VAL A  49      14.272  -6.981 -18.380  1.00  0.00           N  
ATOM    753  H   VAL A  49      15.087  -6.847 -17.789  1.00  0.00           H  
ATOM    754  CA  VAL A  49      13.934  -8.352 -18.826  1.00  0.00           C  
ATOM    755  HA  VAL A  49      13.719  -8.307 -19.894  1.00  0.00           H  
ATOM    756  CB  VAL A  49      15.120  -9.323 -18.677  1.00  0.00           C  
ATOM    757  HB  VAL A  49      14.822 -10.285 -19.096  1.00  0.00           H  
ATOM    758  CG1 VAL A  49      16.332  -8.829 -19.477  1.00  0.00           C  
ATOM    759 HG11 VAL A  49      17.144  -9.549 -19.393  1.00  0.00           H  
ATOM    760 HG12 VAL A  49      16.057  -8.718 -20.526  1.00  0.00           H  
ATOM    761 HG13 VAL A  49      16.685  -7.871 -19.096  1.00  0.00           H  
ATOM    762  CG2 VAL A  49      15.560  -9.558 -17.228  1.00  0.00           C  
ATOM    763 HG21 VAL A  49      14.732  -9.935 -16.630  1.00  0.00           H  
ATOM    764 HG22 VAL A  49      15.929  -8.632 -16.793  1.00  0.00           H  
ATOM    765 HG23 VAL A  49      16.356 -10.298 -17.200  1.00  0.00           H  
ATOM    766  C   VAL A  49      12.661  -8.908 -18.167  1.00  0.00           C  
ATOM    767  O   VAL A  49      11.913  -9.648 -18.808  1.00  0.00           O  
ATOM    768  N   LEU A  50      12.344  -8.511 -16.927  1.00  0.00           N  
ATOM    769  H   LEU A  50      13.001  -7.929 -16.419  1.00  0.00           H  
ATOM    770  CA  LEU A  50      11.054  -8.833 -16.295  1.00  0.00           C  
ATOM    771  HA  LEU A  50      10.867  -9.902 -16.399  1.00  0.00           H  
ATOM    772  CB  LEU A  50      11.115  -8.485 -14.795  1.00  0.00           C  
ATOM    773  HB2 LEU A  50      11.406  -7.438 -14.698  1.00  0.00           H  
ATOM    774  HB3 LEU A  50      10.117  -8.590 -14.365  1.00  0.00           H  
ATOM    775  CG  LEU A  50      12.097  -9.357 -13.987  1.00  0.00           C  
ATOM    776  HG  LEU A  50      13.042  -9.453 -14.518  1.00  0.00           H  
ATOM    777  CD1 LEU A  50      12.367  -8.701 -12.632  1.00  0.00           C  
ATOM    778 HD11 LEU A  50      12.860  -7.743 -12.785  1.00  0.00           H  
ATOM    779 HD12 LEU A  50      11.429  -8.536 -12.106  1.00  0.00           H  
ATOM    780 HD13 LEU A  50      13.017  -9.338 -12.036  1.00  0.00           H  
ATOM    781  CD2 LEU A  50      11.551 -10.764 -13.743  1.00  0.00           C  
ATOM    782 HD21 LEU A  50      11.349 -11.259 -14.693  1.00  0.00           H  
ATOM    783 HD22 LEU A  50      12.293 -11.355 -13.207  1.00  0.00           H  
ATOM    784 HD23 LEU A  50      10.635 -10.718 -13.158  1.00  0.00           H  
ATOM    785  C   LEU A  50       9.882  -8.114 -16.991  1.00  0.00           C  
ATOM    786  O   LEU A  50       8.819  -8.710 -17.173  1.00  0.00           O  
ATOM    787  N   ARG A  51      10.090  -6.874 -17.453  1.00  0.00           N  
ATOM    788  H   ARG A  51      10.963  -6.423 -17.194  1.00  0.00           H  
ATOM    789  CA  ARG A  51       9.130  -6.095 -18.250  1.00  0.00           C  
ATOM    790  HA  ARG A  51       8.171  -6.101 -17.740  1.00  0.00           H  
ATOM    791  CB  ARG A  51       9.629  -4.647 -18.334  1.00  0.00           C  
ATOM    792  HB2 ARG A  51       9.894  -4.327 -17.326  1.00  0.00           H  
ATOM    793  HB3 ARG A  51      10.521  -4.595 -18.957  1.00  0.00           H  
ATOM    794  CG  ARG A  51       8.564  -3.690 -18.892  1.00  0.00           C  
ATOM    795  HG2 ARG A  51       8.245  -4.019 -19.881  1.00  0.00           H  
ATOM    796  HG3 ARG A  51       7.702  -3.698 -18.236  1.00  0.00           H  
ATOM    797  CD  ARG A  51       9.084  -2.255 -19.004  1.00  0.00           C  
ATOM    798  HD2 ARG A  51       9.819  -2.231 -19.810  1.00  0.00           H  
ATOM    799  HD3 ARG A  51       8.251  -1.601 -19.268  1.00  0.00           H  
ATOM    800  NE  ARG A  51       9.695  -1.786 -17.746  1.00  0.00           N  
ATOM    801  HE  ARG A  51       9.307  -2.152 -16.870  1.00  0.00           H  
ATOM    802  CZ  ARG A  51      10.709  -0.955 -17.624  1.00  0.00           C  
ATOM    803  NH1 ARG A  51      11.206  -0.319 -18.644  1.00  0.00           N  
ATOM    804 HH11 ARG A  51      10.768  -0.406 -19.535  1.00  0.00           H  
ATOM    805 HH12 ARG A  51      11.896   0.401 -18.453  1.00  0.00           H  
ATOM    806  NH2 ARG A  51      11.239  -0.695 -16.470  1.00  0.00           N  
ATOM    807 HH21 ARG A  51      10.875  -1.178 -15.640  1.00  0.00           H  
ATOM    808 HH22 ARG A  51      11.987  -0.027 -16.402  1.00  0.00           H  
ATOM    809  C   ARG A  51       8.879  -6.691 -19.630  1.00  0.00           C  
ATOM    810  O   ARG A  51       7.724  -6.762 -20.050  1.00  0.00           O  
ATOM    811  N   GLN A  52       9.933  -7.151 -20.312  1.00  0.00           N  
ATOM    812  H   GLN A  52      10.853  -7.000 -19.913  1.00  0.00           H  
ATOM    813  CA  GLN A  52       9.802  -7.954 -21.536  1.00  0.00           C  
ATOM    814  HA  GLN A  52       9.310  -7.362 -22.310  1.00  0.00           H  
ATOM    815  CB  GLN A  52      11.178  -8.404 -22.056  1.00  0.00           C  
ATOM    816  HB2 GLN A  52      11.761  -8.813 -21.233  1.00  0.00           H  
ATOM    817  HB3 GLN A  52      11.031  -9.201 -22.787  1.00  0.00           H  
ATOM    818  CG  GLN A  52      11.977  -7.291 -22.743  1.00  0.00           C  
ATOM    819  HG2 GLN A  52      11.418  -6.947 -23.614  1.00  0.00           H  
ATOM    820  HG3 GLN A  52      12.110  -6.450 -22.066  1.00  0.00           H  
ATOM    821  CD  GLN A  52      13.356  -7.779 -23.184  1.00  0.00           C  
ATOM    822  OE1 GLN A  52      14.050  -8.518 -22.506  1.00  0.00           O  
ATOM    823  NE2 GLN A  52      13.827  -7.381 -24.346  1.00  0.00           N  
ATOM    824 HE21 GLN A  52      14.738  -7.731 -24.583  1.00  0.00           H  
ATOM    825 HE22 GLN A  52      13.296  -6.767 -24.935  1.00  0.00           H  
ATOM    826  C   GLN A  52       8.930  -9.190 -21.281  1.00  0.00           C  
ATOM    827  O   GLN A  52       7.944  -9.399 -21.987  1.00  0.00           O  
ATOM    828  N   PHE A  53       9.258  -9.965 -20.241  1.00  0.00           N  
ATOM    829  H   PHE A  53      10.095  -9.734 -19.713  1.00  0.00           H  
ATOM    830  CA  PHE A  53       8.547 -11.191 -19.884  1.00  0.00           C  
ATOM    831  HA  PHE A  53       8.622 -11.880 -20.726  1.00  0.00           H  
ATOM    832  CB  PHE A  53       9.244 -11.844 -18.677  1.00  0.00           C  
ATOM    833  HB2 PHE A  53      10.314 -11.908 -18.882  1.00  0.00           H  
ATOM    834  HB3 PHE A  53       9.120 -11.211 -17.799  1.00  0.00           H  
ATOM    835  CG  PHE A  53       8.740 -13.233 -18.345  1.00  0.00           C  
ATOM    836  CD1 PHE A  53       7.547 -13.398 -17.613  1.00  0.00           C  
ATOM    837  HD1 PHE A  53       6.993 -12.536 -17.272  1.00  0.00           H  
ATOM    838  CE1 PHE A  53       7.058 -14.688 -17.343  1.00  0.00           C  
ATOM    839  HE1 PHE A  53       6.140 -14.820 -16.787  1.00  0.00           H  
ATOM    840  CZ  PHE A  53       7.772 -15.815 -17.786  1.00  0.00           C  
ATOM    841  HZ  PHE A  53       7.399 -16.805 -17.564  1.00  0.00           H  
ATOM    842  CE2 PHE A  53       8.976 -15.657 -18.493  1.00  0.00           C  
ATOM    843  HE2 PHE A  53       9.539 -16.525 -18.810  1.00  0.00           H  
ATOM    844  CD2 PHE A  53       9.454 -14.367 -18.780  1.00  0.00           C  
ATOM    845  HD2 PHE A  53      10.377 -14.257 -19.333  1.00  0.00           H  
ATOM    846  C   PHE A  53       7.049 -10.945 -19.639  1.00  0.00           C  
ATOM    847  O   PHE A  53       6.218 -11.586 -20.287  1.00  0.00           O  
ATOM    848  N   TYR A  54       6.673  -9.987 -18.777  1.00  0.00           N  
ATOM    849  H   TYR A  54       7.380  -9.468 -18.262  1.00  0.00           H  
ATOM    850  CA  TYR A  54       5.251  -9.727 -18.512  1.00  0.00           C  
ATOM    851  HA  TYR A  54       4.782 -10.700 -18.362  1.00  0.00           H  
ATOM    852  CB  TYR A  54       5.034  -8.962 -17.190  1.00  0.00           C  
ATOM    853  HB2 TYR A  54       3.981  -9.070 -16.927  1.00  0.00           H  
ATOM    854  HB3 TYR A  54       5.593  -9.484 -16.414  1.00  0.00           H  
ATOM    855  CG  TYR A  54       5.351  -7.473 -17.105  1.00  0.00           C  
ATOM    856  CD1 TYR A  54       6.293  -7.018 -16.160  1.00  0.00           C  
ATOM    857  HD1 TYR A  54       6.868  -7.726 -15.583  1.00  0.00           H  
ATOM    858  CE1 TYR A  54       6.486  -5.641 -15.944  1.00  0.00           C  
ATOM    859  HE1 TYR A  54       7.198  -5.303 -15.209  1.00  0.00           H  
ATOM    860  CZ  TYR A  54       5.754  -4.698 -16.692  1.00  0.00           C  
ATOM    861  OH  TYR A  54       5.901  -3.367 -16.460  1.00  0.00           O  
ATOM    862  HH  TYR A  54       6.782  -3.153 -16.077  1.00  0.00           H  
ATOM    863  CE2 TYR A  54       4.837  -5.146 -17.665  1.00  0.00           C  
ATOM    864  HE2 TYR A  54       4.296  -4.417 -18.249  1.00  0.00           H  
ATOM    865  CD2 TYR A  54       4.614  -6.526 -17.850  1.00  0.00           C  
ATOM    866  HD2 TYR A  54       3.864  -6.850 -18.557  1.00  0.00           H  
ATOM    867  C   TYR A  54       4.516  -9.111 -19.712  1.00  0.00           C  
ATOM    868  O   TYR A  54       3.355  -9.445 -19.932  1.00  0.00           O  
ATOM    869  N   SER A  55       5.175  -8.284 -20.532  1.00  0.00           N  
ATOM    870  H   SER A  55       6.131  -8.035 -20.302  1.00  0.00           H  
ATOM    871  CA  SER A  55       4.557  -7.679 -21.731  1.00  0.00           C  
ATOM    872  HA  SER A  55       3.620  -7.203 -21.439  1.00  0.00           H  
ATOM    873  CB  SER A  55       5.467  -6.605 -22.328  1.00  0.00           C  
ATOM    874  HB2 SER A  55       6.414  -7.050 -22.636  1.00  0.00           H  
ATOM    875  HB3 SER A  55       4.979  -6.169 -23.201  1.00  0.00           H  
ATOM    876  OG  SER A  55       5.709  -5.587 -21.384  1.00  0.00           O  
ATOM    877  HG  SER A  55       6.369  -5.934 -20.757  1.00  0.00           H  
ATOM    878  C   SER A  55       4.225  -8.701 -22.827  1.00  0.00           C  
ATOM    879  O   SER A  55       3.359  -8.448 -23.670  1.00  0.00           O  
ATOM    880  N   HIE A  56       4.907  -9.853 -22.811  1.00  0.00           N  
ATOM    881  H   HIE A  56       5.656  -9.943 -22.132  1.00  0.00           H  
ATOM    882  CA  HIE A  56       4.576 -11.031 -23.613  1.00  0.00           C  
ATOM    883  HA  HIE A  56       4.150 -10.713 -24.566  1.00  0.00           H  
ATOM    884  CB  HIE A  56       5.869 -11.812 -23.913  1.00  0.00           C  
ATOM    885  HB2 HIE A  56       6.575 -11.148 -24.415  1.00  0.00           H  
ATOM    886  HB3 HIE A  56       6.333 -12.140 -22.981  1.00  0.00           H  
ATOM    887  CG  HIE A  56       5.638 -13.015 -24.791  1.00  0.00           C  
ATOM    888  ND1 HIE A  56       5.754 -13.042 -26.181  1.00  0.00           N  
ATOM    889  CE1 HIE A  56       5.322 -14.254 -26.563  1.00  0.00           C  
ATOM    890  HE1 HIE A  56       5.273 -14.582 -27.592  1.00  0.00           H  
ATOM    891  NE2 HIE A  56       4.928 -14.975 -25.495  1.00  0.00           N  
ATOM    892  HE2 HIE A  56       4.442 -15.873 -25.501  1.00  0.00           H  
ATOM    893  CD2 HIE A  56       5.137 -14.211 -24.373  1.00  0.00           C  
ATOM    894  HD2 HIE A  56       4.883 -14.482 -23.361  1.00  0.00           H  
ATOM    895  C   HIE A  56       3.522 -11.908 -22.918  1.00  0.00           C  
ATOM    896  O   HIE A  56       2.411 -12.075 -23.426  1.00  0.00           O  
ATOM    897  N   HIE A  57       3.863 -12.457 -21.746  1.00  0.00           N  
ATOM    898  H   HIE A  57       4.775 -12.232 -21.362  1.00  0.00           H  
ATOM    899  CA  HIE A  57       3.068 -13.477 -21.046  1.00  0.00           C  
ATOM    900  HA  HIE A  57       2.772 -14.229 -21.780  1.00  0.00           H  
ATOM    901  CB  HIE A  57       3.936 -14.210 -20.012  1.00  0.00           C  
ATOM    902  HB2 HIE A  57       4.406 -13.496 -19.334  1.00  0.00           H  
ATOM    903  HB3 HIE A  57       3.310 -14.878 -19.419  1.00  0.00           H  
ATOM    904  CG  HIE A  57       4.990 -15.055 -20.678  1.00  0.00           C  
ATOM    905  ND1 HIE A  57       4.730 -16.187 -21.450  1.00  0.00           N  
ATOM    906  CE1 HIE A  57       5.925 -16.614 -21.884  1.00  0.00           C  
ATOM    907  HE1 HIE A  57       6.068 -17.488 -22.505  1.00  0.00           H  
ATOM    908  NE2 HIE A  57       6.909 -15.817 -21.430  1.00  0.00           N  
ATOM    909  HE2 HIE A  57       7.901 -15.949 -21.578  1.00  0.00           H  
ATOM    910  CD2 HIE A  57       6.331 -14.821 -20.679  1.00  0.00           C  
ATOM    911  HD2 HIE A  57       6.837 -14.021 -20.162  1.00  0.00           H  
ATOM    912  C   HIE A  57       1.748 -12.972 -20.456  1.00  0.00           C  
ATOM    913  O   HIE A  57       0.923 -13.792 -20.065  1.00  0.00           O  
ATOM    914  N   GLU A  58       1.474 -11.665 -20.464  1.00  0.00           N  
ATOM    915  H   GLU A  58       2.213 -11.009 -20.699  1.00  0.00           H  
ATOM    916  CA  GLU A  58       0.126 -11.130 -20.223  1.00  0.00           C  
ATOM    917  HA  GLU A  58      -0.222 -11.493 -19.256  1.00  0.00           H  
ATOM    918  CB  GLU A  58       0.215  -9.595 -20.156  1.00  0.00           C  
ATOM    919  HB2 GLU A  58       0.867  -9.344 -19.321  1.00  0.00           H  
ATOM    920  HB3 GLU A  58       0.665  -9.216 -21.074  1.00  0.00           H  
ATOM    921  CG  GLU A  58      -1.124  -8.879 -19.940  1.00  0.00           C  
ATOM    922  HG2 GLU A  58      -1.635  -8.770 -20.900  1.00  0.00           H  
ATOM    923  HG3 GLU A  58      -1.751  -9.491 -19.287  1.00  0.00           H  
ATOM    924  CD  GLU A  58      -0.935  -7.503 -19.292  1.00  0.00           C  
ATOM    925  OE1 GLU A  58      -1.388  -7.311 -18.140  1.00  0.00           O  
ATOM    926  OE2 GLU A  58      -0.281  -6.592 -19.860  1.00  0.00           O  
ATOM    927  C   GLU A  58      -0.904 -11.609 -21.272  1.00  0.00           C  
ATOM    928  O   GLU A  58      -2.098 -11.652 -20.977  1.00  0.00           O  
ATOM    929  N   LYS A  59      -0.459 -11.999 -22.478  1.00  0.00           N  
ATOM    930  H   LYS A  59       0.542 -11.947 -22.651  1.00  0.00           H  
ATOM    931  CA  LYS A  59      -1.338 -12.405 -23.594  1.00  0.00           C  
ATOM    932  HA  LYS A  59      -2.376 -12.242 -23.300  1.00  0.00           H  
ATOM    933  CB  LYS A  59      -1.050 -11.552 -24.842  1.00  0.00           C  
ATOM    934  HB2 LYS A  59      -0.224 -12.008 -25.390  1.00  0.00           H  
ATOM    935  HB3 LYS A  59      -1.935 -11.586 -25.481  1.00  0.00           H  
ATOM    936  CG  LYS A  59      -0.678 -10.089 -24.567  1.00  0.00           C  
ATOM    937  HG2 LYS A  59      -1.419  -9.627 -23.912  1.00  0.00           H  
ATOM    938  HG3 LYS A  59       0.301 -10.058 -24.082  1.00  0.00           H  
ATOM    939  CD  LYS A  59      -0.601  -9.312 -25.883  1.00  0.00           C  
ATOM    940  HD2 LYS A  59      -0.081  -9.912 -26.633  1.00  0.00           H  
ATOM    941  HD3 LYS A  59      -1.614  -9.102 -26.230  1.00  0.00           H  
ATOM    942  CE  LYS A  59       0.172  -8.012 -25.654  1.00  0.00           C  
ATOM    943  HE2 LYS A  59       1.188  -8.268 -25.330  1.00  0.00           H  
ATOM    944  HE3 LYS A  59      -0.305  -7.455 -24.841  1.00  0.00           H  
ATOM    945  NZ  LYS A  59       0.215  -7.196 -26.891  1.00  0.00           N  
ATOM    946  HZ1 LYS A  59       0.780  -6.371 -26.739  1.00  0.00           H  
ATOM    947  HZ2 LYS A  59      -0.719  -6.914 -27.158  1.00  0.00           H  
ATOM    948  HZ3 LYS A  59       0.621  -7.734 -27.647  1.00  0.00           H  
ATOM    949  C   LYS A  59      -1.239 -13.883 -23.978  1.00  0.00           C  
ATOM    950  O   LYS A  59      -2.030 -14.352 -24.791  1.00  0.00           O  
ATOM    951  N   ASP A  60      -0.232 -14.596 -23.481  1.00  0.00           N  
ATOM    952  H   ASP A  60       0.352 -14.165 -22.786  1.00  0.00           H  
ATOM    953  CA  ASP A  60       0.130 -15.925 -23.977  1.00  0.00           C  
ATOM    954  HA  ASP A  60       0.109 -15.887 -25.068  1.00  0.00           H  
ATOM    955  CB  ASP A  60       1.577 -16.247 -23.574  1.00  0.00           C  
ATOM    956  HB2 ASP A  60       2.193 -15.367 -23.767  1.00  0.00           H  
ATOM    957  HB3 ASP A  60       1.627 -16.468 -22.506  1.00  0.00           H  
ATOM    958  CG  ASP A  60       2.155 -17.419 -24.369  1.00  0.00           C  
ATOM    959  OD1 ASP A  60       3.337 -17.341 -24.777  1.00  0.00           O  
ATOM    960  OD2 ASP A  60       1.440 -18.410 -24.644  1.00  0.00           O  
ATOM    961  C   ASP A  60      -0.879 -16.996 -23.536  1.00  0.00           C  
ATOM    962  O   ASP A  60      -0.917 -17.410 -22.373  1.00  0.00           O  
ATOM    963  N   THR A  61      -1.714 -17.460 -24.470  1.00  0.00           N  
ATOM    964  H   THR A  61      -1.667 -17.067 -25.400  1.00  0.00           H  
ATOM    965  CA  THR A  61      -2.812 -18.389 -24.170  1.00  0.00           C  
ATOM    966  HA  THR A  61      -3.386 -17.954 -23.356  1.00  0.00           H  
ATOM    967  CB  THR A  61      -3.780 -18.563 -25.350  1.00  0.00           C  
ATOM    968  HB  THR A  61      -4.652 -19.117 -25.001  1.00  0.00           H  
ATOM    969  CG2 THR A  61      -4.257 -17.227 -25.919  1.00  0.00           C  
ATOM    970 HG21 THR A  61      -5.070 -17.406 -26.621  1.00  0.00           H  
ATOM    971 HG22 THR A  61      -4.616 -16.586 -25.114  1.00  0.00           H  
ATOM    972 HG23 THR A  61      -3.443 -16.720 -26.439  1.00  0.00           H  
ATOM    973  OG1 THR A  61      -3.169 -19.292 -26.389  1.00  0.00           O  
ATOM    974  HG1 THR A  61      -3.293 -20.225 -26.193  1.00  0.00           H  
ATOM    975  C   THR A  61      -2.338 -19.755 -23.680  1.00  0.00           C  
ATOM    976  O   THR A  61      -3.152 -20.522 -23.177  1.00  0.00           O  
ATOM    977  N   ARG A  62      -1.035 -20.068 -23.740  1.00  0.00           N  
ATOM    978  H   ARG A  62      -0.395 -19.387 -24.146  1.00  0.00           H  
ATOM    979  CA  ARG A  62      -0.469 -21.263 -23.091  1.00  0.00           C  
ATOM    980  HA  ARG A  62      -1.066 -22.132 -23.374  1.00  0.00           H  
ATOM    981  CB  ARG A  62       0.976 -21.473 -23.566  1.00  0.00           C  
ATOM    982  HB2 ARG A  62       1.580 -20.613 -23.277  1.00  0.00           H  
ATOM    983  HB3 ARG A  62       1.385 -22.358 -23.075  1.00  0.00           H  
ATOM    984  CG  ARG A  62       1.034 -21.681 -25.092  1.00  0.00           C  
ATOM    985  HG2 ARG A  62       0.485 -22.590 -25.341  1.00  0.00           H  
ATOM    986  HG3 ARG A  62       0.563 -20.846 -25.613  1.00  0.00           H  
ATOM    987  CD  ARG A  62       2.467 -21.817 -25.608  1.00  0.00           C  
ATOM    988  HD2 ARG A  62       2.984 -22.581 -25.025  1.00  0.00           H  
ATOM    989  HD3 ARG A  62       2.421 -22.138 -26.650  1.00  0.00           H  
ATOM    990  NE  ARG A  62       3.203 -20.541 -25.530  1.00  0.00           N  
ATOM    991  HE  ARG A  62       2.685 -19.721 -25.192  1.00  0.00           H  
ATOM    992  CZ  ARG A  62       4.451 -20.341 -25.909  1.00  0.00           C  
ATOM    993  NH1 ARG A  62       5.193 -21.292 -26.401  1.00  0.00           N  
ATOM    994 HH11 ARG A  62       4.802 -22.211 -26.457  1.00  0.00           H  
ATOM    995 HH12 ARG A  62       6.132 -21.099 -26.686  1.00  0.00           H  
ATOM    996  NH2 ARG A  62       4.997 -19.174 -25.809  1.00  0.00           N  
ATOM    997 HH21 ARG A  62       4.417 -18.434 -25.396  1.00  0.00           H  
ATOM    998 HH22 ARG A  62       5.924 -18.985 -26.118  1.00  0.00           H  
ATOM    999  C   ARG A  62      -0.559 -21.189 -21.562  1.00  0.00           C  
ATOM   1000  O   ARG A  62      -0.610 -22.229 -20.914  1.00  0.00           O  
ATOM   1001  N   CYS A  63      -0.645 -19.984 -20.992  1.00  0.00           N  
ATOM   1002  H   CYS A  63      -0.569 -19.164 -21.583  1.00  0.00           H  
ATOM   1003  CA  CYS A  63      -0.996 -19.781 -19.582  1.00  0.00           C  
ATOM   1004  HA  CYS A  63      -0.474 -20.523 -18.978  1.00  0.00           H  
ATOM   1005  CB  CYS A  63      -0.532 -18.387 -19.136  1.00  0.00           C  
ATOM   1006  HB2 CYS A  63      -1.053 -17.610 -19.701  1.00  0.00           H  
ATOM   1007  HB3 CYS A  63      -0.776 -18.261 -18.081  1.00  0.00           H  
ATOM   1008  SG  CYS A  63       1.264 -18.195 -19.351  1.00  0.00           S  
ATOM   1009  HG  CYS A  63       1.241 -17.850 -20.646  1.00  0.00           H  
ATOM   1010  C   CYS A  63      -2.504 -19.958 -19.314  1.00  0.00           C  
ATOM   1011  O   CYS A  63      -2.888 -20.367 -18.218  1.00  0.00           O  
ATOM   1012  N   LEU A  64      -3.367 -19.697 -20.306  1.00  0.00           N  
ATOM   1013  H   LEU A  64      -2.979 -19.456 -21.206  1.00  0.00           H  
ATOM   1014  CA  LEU A  64      -4.831 -19.867 -20.241  1.00  0.00           C  
ATOM   1015  HA  LEU A  64      -5.156 -19.571 -19.244  1.00  0.00           H  
ATOM   1016  CB  LEU A  64      -5.535 -18.944 -21.258  1.00  0.00           C  
ATOM   1017  HB2 LEU A  64      -5.300 -19.288 -22.265  1.00  0.00           H  
ATOM   1018  HB3 LEU A  64      -6.612 -19.058 -21.119  1.00  0.00           H  
ATOM   1019  CG  LEU A  64      -5.185 -17.449 -21.158  1.00  0.00           C  
ATOM   1020  HG  LEU A  64      -4.141 -17.290 -21.432  1.00  0.00           H  
ATOM   1021  CD1 LEU A  64      -6.077 -16.657 -22.116  1.00  0.00           C  
ATOM   1022 HD11 LEU A  64      -5.790 -15.605 -22.100  1.00  0.00           H  
ATOM   1023 HD12 LEU A  64      -7.123 -16.749 -21.821  1.00  0.00           H  
ATOM   1024 HD13 LEU A  64      -5.957 -17.034 -23.130  1.00  0.00           H  
ATOM   1025  CD2 LEU A  64      -5.401 -16.894 -19.754  1.00  0.00           C  
ATOM   1026 HD21 LEU A  64      -4.693 -17.345 -19.059  1.00  0.00           H  
ATOM   1027 HD22 LEU A  64      -5.221 -15.820 -19.759  1.00  0.00           H  
ATOM   1028 HD23 LEU A  64      -6.422 -17.092 -19.425  1.00  0.00           H  
ATOM   1029  C   LEU A  64      -5.258 -21.344 -20.383  1.00  0.00           C  
ATOM   1030  O   LEU A  64      -6.126 -21.695 -21.179  1.00  0.00           O  
ATOM   1031  N   GLY A  65      -4.598 -22.211 -19.613  1.00  0.00           N  
ATOM   1032  H   GLY A  65      -3.904 -21.825 -18.988  1.00  0.00           H  
ATOM   1033  CA  GLY A  65      -4.813 -23.652 -19.608  1.00  0.00           C  
ATOM   1034  HA2 GLY A  65      -4.970 -23.995 -20.630  1.00  0.00           H  
ATOM   1035  HA3 GLY A  65      -3.909 -24.134 -19.242  1.00  0.00           H  
ATOM   1036  C   GLY A  65      -6.009 -24.111 -18.765  1.00  0.00           C  
ATOM   1037  O   GLY A  65      -7.027 -23.439 -18.643  1.00  0.00           O  
ATOM   1038  N   ALA A  66      -5.876 -25.307 -18.187  1.00  0.00           N  
ATOM   1039  H   ALA A  66      -4.983 -25.764 -18.287  1.00  0.00           H  
ATOM   1040  CA  ALA A  66      -6.999 -26.177 -17.815  1.00  0.00           C  
ATOM   1041  HA  ALA A  66      -7.544 -26.424 -18.728  1.00  0.00           H  
ATOM   1042  CB  ALA A  66      -6.381 -27.472 -17.267  1.00  0.00           C  
ATOM   1043  HB1 ALA A  66      -5.824 -27.265 -16.351  1.00  0.00           H  
ATOM   1044  HB2 ALA A  66      -7.171 -28.191 -17.045  1.00  0.00           H  
ATOM   1045  HB3 ALA A  66      -5.711 -27.910 -18.007  1.00  0.00           H  
ATOM   1046  C   ALA A  66      -8.055 -25.640 -16.818  1.00  0.00           C  
ATOM   1047  O   ALA A  66      -9.142 -26.211 -16.754  1.00  0.00           O  
ATOM   1048  N   THR A  67      -7.776 -24.612 -16.002  1.00  0.00           N  
ATOM   1049  H   THR A  67      -6.936 -24.079 -16.167  1.00  0.00           H  
ATOM   1050  CA  THR A  67      -8.716 -24.144 -14.958  1.00  0.00           C  
ATOM   1051  HA  THR A  67      -9.729 -24.355 -15.305  1.00  0.00           H  
ATOM   1052  CB  THR A  67      -8.536 -24.880 -13.610  1.00  0.00           C  
ATOM   1053  HB  THR A  67      -9.396 -24.636 -12.987  1.00  0.00           H  
ATOM   1054  CG2 THR A  67      -8.443 -26.403 -13.683  1.00  0.00           C  
ATOM   1055 HG21 THR A  67      -9.321 -26.796 -14.196  1.00  0.00           H  
ATOM   1056 HG22 THR A  67      -7.549 -26.709 -14.226  1.00  0.00           H  
ATOM   1057 HG23 THR A  67      -8.418 -26.824 -12.678  1.00  0.00           H  
ATOM   1058  OG1 THR A  67      -7.382 -24.451 -12.921  1.00  0.00           O  
ATOM   1059  HG1 THR A  67      -7.020 -25.238 -12.504  1.00  0.00           H  
ATOM   1060  C   THR A  67      -8.645 -22.637 -14.696  1.00  0.00           C  
ATOM   1061  O   THR A  67      -7.591 -22.006 -14.802  1.00  0.00           O  
ATOM   1062  N   ALA A  68      -9.762 -22.061 -14.235  1.00  0.00           N  
ATOM   1063  H   ALA A  68     -10.610 -22.606 -14.203  1.00  0.00           H  
ATOM   1064  CA  ALA A  68      -9.837 -20.660 -13.814  1.00  0.00           C  
ATOM   1065  HA  ALA A  68      -9.564 -20.028 -14.660  1.00  0.00           H  
ATOM   1066  CB  ALA A  68     -11.292 -20.357 -13.432  1.00  0.00           C  
ATOM   1067  HB1 ALA A  68     -11.949 -20.543 -14.284  1.00  0.00           H  
ATOM   1068  HB2 ALA A  68     -11.604 -20.982 -12.594  1.00  0.00           H  
ATOM   1069  HB3 ALA A  68     -11.383 -19.308 -13.143  1.00  0.00           H  
ATOM   1070  C   ALA A  68      -8.876 -20.320 -12.655  1.00  0.00           C  
ATOM   1071  O   ALA A  68      -8.382 -19.197 -12.576  1.00  0.00           O  
ATOM   1072  N   GLN A  69      -8.560 -21.289 -11.786  1.00  0.00           N  
ATOM   1073  H   GLN A  69      -8.980 -22.196 -11.913  1.00  0.00           H  
ATOM   1074  CA  GLN A  69      -7.615 -21.103 -10.675  1.00  0.00           C  
ATOM   1075  HA  GLN A  69      -7.903 -20.195 -10.140  1.00  0.00           H  
ATOM   1076  CB  GLN A  69      -7.752 -22.300  -9.714  1.00  0.00           C  
ATOM   1077  HB2 GLN A  69      -8.797 -22.391  -9.411  1.00  0.00           H  
ATOM   1078  HB3 GLN A  69      -7.491 -23.207 -10.262  1.00  0.00           H  
ATOM   1079  CG  GLN A  69      -6.880 -22.251  -8.443  1.00  0.00           C  
ATOM   1080  HG2 GLN A  69      -6.948 -23.225  -7.957  1.00  0.00           H  
ATOM   1081  HG3 GLN A  69      -5.836 -22.095  -8.710  1.00  0.00           H  
ATOM   1082  CD  GLN A  69      -7.293 -21.174  -7.436  1.00  0.00           C  
ATOM   1083  OE1 GLN A  69      -7.422 -20.005  -7.750  1.00  0.00           O  
ATOM   1084  NE2 GLN A  69      -7.491 -21.517  -6.180  1.00  0.00           N  
ATOM   1085 HE21 GLN A  69      -7.800 -20.783  -5.563  1.00  0.00           H  
ATOM   1086 HE22 GLN A  69      -7.433 -22.476  -5.886  1.00  0.00           H  
ATOM   1087  C   GLN A  69      -6.168 -20.903 -11.169  1.00  0.00           C  
ATOM   1088  O   GLN A  69      -5.438 -20.074 -10.626  1.00  0.00           O  
ATOM   1089  N   GLN A  70      -5.759 -21.609 -12.232  1.00  0.00           N  
ATOM   1090  H   GLN A  70      -6.410 -22.253 -12.667  1.00  0.00           H  
ATOM   1091  CA  GLN A  70      -4.458 -21.397 -12.885  1.00  0.00           C  
ATOM   1092  HA  GLN A  70      -3.676 -21.457 -12.125  1.00  0.00           H  
ATOM   1093  CB  GLN A  70      -4.222 -22.519 -13.916  1.00  0.00           C  
ATOM   1094  HB2 GLN A  70      -4.426 -23.486 -13.454  1.00  0.00           H  
ATOM   1095  HB3 GLN A  70      -4.935 -22.396 -14.731  1.00  0.00           H  
ATOM   1096  CG  GLN A  70      -2.803 -22.531 -14.523  1.00  0.00           C  
ATOM   1097  HG2 GLN A  70      -2.816 -23.196 -15.386  1.00  0.00           H  
ATOM   1098  HG3 GLN A  70      -2.539 -21.535 -14.880  1.00  0.00           H  
ATOM   1099  CD  GLN A  70      -1.707 -23.036 -13.582  1.00  0.00           C  
ATOM   1100  OE1 GLN A  70      -0.648 -22.446 -13.441  1.00  0.00           O  
ATOM   1101  NE2 GLN A  70      -1.906 -24.140 -12.893  1.00  0.00           N  
ATOM   1102 HE21 GLN A  70      -1.143 -24.446 -12.310  1.00  0.00           H  
ATOM   1103 HE22 GLN A  70      -2.755 -24.662 -12.988  1.00  0.00           H  
ATOM   1104  C   GLN A  70      -4.378 -19.996 -13.524  1.00  0.00           C  
ATOM   1105  O   GLN A  70      -3.388 -19.294 -13.332  1.00  0.00           O  
ATOM   1106  N   PHE A  71      -5.447 -19.558 -14.203  1.00  0.00           N  
ATOM   1107  H   PHE A  71      -6.215 -20.202 -14.347  1.00  0.00           H  
ATOM   1108  CA  PHE A  71      -5.561 -18.209 -14.783  1.00  0.00           C  
ATOM   1109  HA  PHE A  71      -4.705 -18.044 -15.438  1.00  0.00           H  
ATOM   1110  CB  PHE A  71      -6.841 -18.144 -15.635  1.00  0.00           C  
ATOM   1111  HB2 PHE A  71      -6.761 -18.890 -16.427  1.00  0.00           H  
ATOM   1112  HB3 PHE A  71      -7.683 -18.431 -15.007  1.00  0.00           H  
ATOM   1113  CG  PHE A  71      -7.181 -16.812 -16.297  1.00  0.00           C  
ATOM   1114  CD1 PHE A  71      -6.179 -15.942 -16.774  1.00  0.00           C  
ATOM   1115  HD1 PHE A  71      -5.131 -16.180 -16.642  1.00  0.00           H  
ATOM   1116  CE1 PHE A  71      -6.526 -14.785 -17.495  1.00  0.00           C  
ATOM   1117  HE1 PHE A  71      -5.740 -14.160 -17.902  1.00  0.00           H  
ATOM   1118  CZ  PHE A  71      -7.875 -14.486 -17.750  1.00  0.00           C  
ATOM   1119  HZ  PHE A  71      -8.131 -13.635 -18.368  1.00  0.00           H  
ATOM   1120  CE2 PHE A  71      -8.881 -15.329 -17.248  1.00  0.00           C  
ATOM   1121  HE2 PHE A  71      -9.921 -15.130 -17.474  1.00  0.00           H  
ATOM   1122  CD2 PHE A  71      -8.534 -16.486 -16.526  1.00  0.00           C  
ATOM   1123  HD2 PHE A  71      -9.311 -17.158 -16.192  1.00  0.00           H  
ATOM   1124  C   PHE A  71      -5.549 -17.104 -13.710  1.00  0.00           C  
ATOM   1125  O   PHE A  71      -4.943 -16.051 -13.905  1.00  0.00           O  
ATOM   1126  N   HIE A  72      -6.175 -17.334 -12.552  1.00  0.00           N  
ATOM   1127  H   HIE A  72      -6.741 -18.172 -12.463  1.00  0.00           H  
ATOM   1128  CA  HIE A  72      -6.089 -16.425 -11.405  1.00  0.00           C  
ATOM   1129  HA  HIE A  72      -6.390 -15.424 -11.715  1.00  0.00           H  
ATOM   1130  CB  HIE A  72      -7.053 -16.883 -10.302  1.00  0.00           C  
ATOM   1131  HB2 HIE A  72      -8.078 -16.822 -10.669  1.00  0.00           H  
ATOM   1132  HB3 HIE A  72      -6.844 -17.919 -10.036  1.00  0.00           H  
ATOM   1133  CG  HIE A  72      -6.931 -16.034  -9.067  1.00  0.00           C  
ATOM   1134  ND1 HIE A  72      -7.084 -14.649  -9.038  1.00  0.00           N  
ATOM   1135  CE1 HIE A  72      -6.819 -14.281  -7.776  1.00  0.00           C  
ATOM   1136  HE1 HIE A  72      -6.838 -13.259  -7.421  1.00  0.00           H  
ATOM   1137  NE2 HIE A  72      -6.523 -15.355  -7.023  1.00  0.00           N  
ATOM   1138  HE2 HIE A  72      -6.286 -15.335  -6.041  1.00  0.00           H  
ATOM   1139  CD2 HIE A  72      -6.590 -16.474  -7.823  1.00  0.00           C  
ATOM   1140  HD2 HIE A  72      -6.412 -17.504  -7.538  1.00  0.00           H  
ATOM   1141  C   HIE A  72      -4.647 -16.289 -10.901  1.00  0.00           C  
ATOM   1142  O   HIE A  72      -4.115 -15.178 -10.870  1.00  0.00           O  
ATOM   1143  N   ARG A  73      -3.967 -17.404 -10.607  1.00  0.00           N  
ATOM   1144  H   ARG A  73      -4.453 -18.293 -10.684  1.00  0.00           H  
ATOM   1145  CA  ARG A  73      -2.552 -17.403 -10.186  1.00  0.00           C  
ATOM   1146  HA  ARG A  73      -2.441 -16.775  -9.303  1.00  0.00           H  
ATOM   1147  CB  ARG A  73      -2.130 -18.838  -9.844  1.00  0.00           C  
ATOM   1148  HB2 ARG A  73      -2.373 -19.497 -10.680  1.00  0.00           H  
ATOM   1149  HB3 ARG A  73      -1.049 -18.850  -9.718  1.00  0.00           H  
ATOM   1150  CG  ARG A  73      -2.758 -19.406  -8.560  1.00  0.00           C  
ATOM   1151  HG2 ARG A  73      -3.846 -19.395  -8.631  1.00  0.00           H  
ATOM   1152  HG3 ARG A  73      -2.427 -20.442  -8.466  1.00  0.00           H  
ATOM   1153  CD  ARG A  73      -2.320 -18.630  -7.313  1.00  0.00           C  
ATOM   1154  HD2 ARG A  73      -1.267 -18.378  -7.435  1.00  0.00           H  
ATOM   1155  HD3 ARG A  73      -2.893 -17.705  -7.231  1.00  0.00           H  
ATOM   1156  NE  ARG A  73      -2.472 -19.436  -6.089  1.00  0.00           N  
ATOM   1157  HE  ARG A  73      -3.036 -20.262  -6.149  1.00  0.00           H  
ATOM   1158  CZ  ARG A  73      -1.758 -19.287  -4.985  1.00  0.00           C  
ATOM   1159  NH1 ARG A  73      -1.041 -18.238  -4.742  1.00  0.00           N  
ATOM   1160 HH11 ARG A  73      -0.976 -17.502  -5.430  1.00  0.00           H  
ATOM   1161 HH12 ARG A  73      -0.345 -18.348  -4.011  1.00  0.00           H  
ATOM   1162  NH2 ARG A  73      -1.741 -20.216  -4.079  1.00  0.00           N  
ATOM   1163 HH21 ARG A  73      -2.175 -21.101  -4.205  1.00  0.00           H  
ATOM   1164 HH22 ARG A  73      -1.102 -20.074  -3.279  1.00  0.00           H  
ATOM   1165  C   ARG A  73      -1.606 -16.792 -11.233  1.00  0.00           C  
ATOM   1166  O   ARG A  73      -0.679 -16.074 -10.868  1.00  0.00           O  
ATOM   1167  N   HIE A  74      -1.861 -17.009 -12.527  1.00  0.00           N  
ATOM   1168  H   HIE A  74      -2.586 -17.681 -12.754  1.00  0.00           H  
ATOM   1169  CA  HIE A  74      -1.137 -16.374 -13.644  1.00  0.00           C  
ATOM   1170  HA  HIE A  74      -0.068 -16.544 -13.524  1.00  0.00           H  
ATOM   1171  CB  HIE A  74      -1.578 -17.010 -14.972  1.00  0.00           C  
ATOM   1172  HB2 HIE A  74      -1.121 -17.996 -15.069  1.00  0.00           H  
ATOM   1173  HB3 HIE A  74      -2.657 -17.147 -14.951  1.00  0.00           H  
ATOM   1174  CG  HIE A  74      -1.260 -16.193 -16.201  1.00  0.00           C  
ATOM   1175  ND1 HIE A  74      -2.217 -15.574 -17.007  1.00  0.00           N  
ATOM   1176  CE1 HIE A  74      -1.529 -14.959 -17.985  1.00  0.00           C  
ATOM   1177  HE1 HIE A  74      -1.971 -14.402 -18.804  1.00  0.00           H  
ATOM   1178  NE2 HIE A  74      -0.210 -15.146 -17.820  1.00  0.00           N  
ATOM   1179  HE2 HIE A  74       0.501 -14.792 -18.462  1.00  0.00           H  
ATOM   1180  CD2 HIE A  74      -0.017 -15.922 -16.697  1.00  0.00           C  
ATOM   1181  HD2 HIE A  74       0.927 -16.260 -16.293  1.00  0.00           H  
ATOM   1182  C   HIE A  74      -1.309 -14.852 -13.675  1.00  0.00           C  
ATOM   1183  O   HIE A  74      -0.320 -14.126 -13.756  1.00  0.00           O  
ATOM   1184  N   LYS A  75      -2.535 -14.336 -13.531  1.00  0.00           N  
ATOM   1185  H   LYS A  75      -3.329 -14.971 -13.504  1.00  0.00           H  
ATOM   1186  CA  LYS A  75      -2.751 -12.884 -13.435  1.00  0.00           C  
ATOM   1187  HA  LYS A  75      -2.191 -12.409 -14.245  1.00  0.00           H  
ATOM   1188  CB  LYS A  75      -4.231 -12.535 -13.623  1.00  0.00           C  
ATOM   1189  HB2 LYS A  75      -4.854 -13.192 -13.011  1.00  0.00           H  
ATOM   1190  HB3 LYS A  75      -4.392 -11.501 -13.308  1.00  0.00           H  
ATOM   1191  CG  LYS A  75      -4.603 -12.655 -15.111  1.00  0.00           C  
ATOM   1192  HG2 LYS A  75      -3.893 -12.074 -15.702  1.00  0.00           H  
ATOM   1193  HG3 LYS A  75      -4.534 -13.696 -15.427  1.00  0.00           H  
ATOM   1194  CD  LYS A  75      -6.007 -12.121 -15.408  1.00  0.00           C  
ATOM   1195  HD2 LYS A  75      -6.084 -11.093 -15.051  1.00  0.00           H  
ATOM   1196  HD3 LYS A  75      -6.146 -12.121 -16.490  1.00  0.00           H  
ATOM   1197  CE  LYS A  75      -7.075 -12.995 -14.746  1.00  0.00           C  
ATOM   1198  HE2 LYS A  75      -6.906 -14.035 -15.050  1.00  0.00           H  
ATOM   1199  HE3 LYS A  75      -6.957 -12.940 -13.660  1.00  0.00           H  
ATOM   1200  NZ  LYS A  75      -8.436 -12.565 -15.146  1.00  0.00           N  
ATOM   1201  HZ1 LYS A  75      -8.525 -12.631 -16.152  1.00  0.00           H  
ATOM   1202  HZ2 LYS A  75      -8.606 -11.609 -14.858  1.00  0.00           H  
ATOM   1203  HZ3 LYS A  75      -9.131 -13.173 -14.732  1.00  0.00           H  
ATOM   1204  C   LYS A  75      -2.166 -12.288 -12.155  1.00  0.00           C  
ATOM   1205  O   LYS A  75      -1.609 -11.198 -12.228  1.00  0.00           O  
ATOM   1206  N   GLN A  76      -2.186 -13.005 -11.029  1.00  0.00           N  
ATOM   1207  H   GLN A  76      -2.692 -13.883 -11.020  1.00  0.00           H  
ATOM   1208  CA  GLN A  76      -1.439 -12.603  -9.833  1.00  0.00           C  
ATOM   1209  HA  GLN A  76      -1.747 -11.595  -9.553  1.00  0.00           H  
ATOM   1210  CB  GLN A  76      -1.745 -13.539  -8.649  1.00  0.00           C  
ATOM   1211  HB2 GLN A  76      -1.618 -14.572  -8.964  1.00  0.00           H  
ATOM   1212  HB3 GLN A  76      -1.026 -13.346  -7.850  1.00  0.00           H  
ATOM   1213  CG  GLN A  76      -3.161 -13.364  -8.076  1.00  0.00           C  
ATOM   1214  HG2 GLN A  76      -3.901 -13.430  -8.873  1.00  0.00           H  
ATOM   1215  HG3 GLN A  76      -3.354 -14.171  -7.369  1.00  0.00           H  
ATOM   1216  CD  GLN A  76      -3.326 -12.028  -7.355  1.00  0.00           C  
ATOM   1217  OE1 GLN A  76      -3.766 -11.042  -7.924  1.00  0.00           O  
ATOM   1218  NE2 GLN A  76      -2.967 -11.947  -6.091  1.00  0.00           N  
ATOM   1219 HE21 GLN A  76      -3.066 -11.050  -5.648  1.00  0.00           H  
ATOM   1220 HE22 GLN A  76      -2.595 -12.748  -5.613  1.00  0.00           H  
ATOM   1221  C   GLN A  76       0.069 -12.526 -10.126  1.00  0.00           C  
ATOM   1222  O   GLN A  76       0.682 -11.515  -9.798  1.00  0.00           O  
ATOM   1223  N   LEU A  77       0.669 -13.508 -10.811  1.00  0.00           N  
ATOM   1224  H   LEU A  77       0.140 -14.346 -11.033  1.00  0.00           H  
ATOM   1225  CA  LEU A  77       2.081 -13.455 -11.215  1.00  0.00           C  
ATOM   1226  HA  LEU A  77       2.682 -13.348 -10.310  1.00  0.00           H  
ATOM   1227  CB  LEU A  77       2.479 -14.773 -11.907  1.00  0.00           C  
ATOM   1228  HB2 LEU A  77       2.119 -15.619 -11.320  1.00  0.00           H  
ATOM   1229  HB3 LEU A  77       1.986 -14.816 -12.876  1.00  0.00           H  
ATOM   1230  CG  LEU A  77       4.004 -14.896 -12.109  1.00  0.00           C  
ATOM   1231  HG  LEU A  77       4.453 -13.909 -12.200  1.00  0.00           H  
ATOM   1232  CD1 LEU A  77       4.646 -15.619 -10.927  1.00  0.00           C  
ATOM   1233 HD11 LEU A  77       4.387 -15.123  -9.993  1.00  0.00           H  
ATOM   1234 HD12 LEU A  77       4.304 -16.654 -10.884  1.00  0.00           H  
ATOM   1235 HD13 LEU A  77       5.730 -15.614 -11.038  1.00  0.00           H  
ATOM   1236  CD2 LEU A  77       4.325 -15.668 -13.386  1.00  0.00           C  
ATOM   1237 HD21 LEU A  77       5.405 -15.743 -13.521  1.00  0.00           H  
ATOM   1238 HD22 LEU A  77       3.902 -16.669 -13.322  1.00  0.00           H  
ATOM   1239 HD23 LEU A  77       3.903 -15.152 -14.249  1.00  0.00           H  
ATOM   1240  C   LEU A  77       2.372 -12.227 -12.097  1.00  0.00           C  
ATOM   1241  O   LEU A  77       3.239 -11.430 -11.751  1.00  0.00           O  
ATOM   1242  N   ILE A  78       1.608 -12.006 -13.175  1.00  0.00           N  
ATOM   1243  H   ILE A  78       0.908 -12.706 -13.406  1.00  0.00           H  
ATOM   1244  CA  ILE A  78       1.734 -10.823 -14.046  1.00  0.00           C  
ATOM   1245  HA  ILE A  78       2.742 -10.800 -14.457  1.00  0.00           H  
ATOM   1246  CB  ILE A  78       0.733 -10.921 -15.230  1.00  0.00           C  
ATOM   1247  HB  ILE A  78      -0.262 -11.086 -14.813  1.00  0.00           H  
ATOM   1248  CG2 ILE A  78       0.657  -9.619 -16.049  1.00  0.00           C  
ATOM   1249 HG21 ILE A  78       1.649  -9.320 -16.386  1.00  0.00           H  
ATOM   1250 HG22 ILE A  78       0.014  -9.760 -16.920  1.00  0.00           H  
ATOM   1251 HG23 ILE A  78       0.229  -8.815 -15.450  1.00  0.00           H  
ATOM   1252  CG1 ILE A  78       1.032 -12.113 -16.176  1.00  0.00           C  
ATOM   1253 HG12 ILE A  78       1.030 -13.038 -15.603  1.00  0.00           H  
ATOM   1254 HG13 ILE A  78       0.221 -12.191 -16.903  1.00  0.00           H  
ATOM   1255  CD1 ILE A  78       2.356 -12.052 -16.951  1.00  0.00           C  
ATOM   1256 HD11 ILE A  78       2.371 -11.192 -17.619  1.00  0.00           H  
ATOM   1257 HD12 ILE A  78       3.200 -12.000 -16.265  1.00  0.00           H  
ATOM   1258 HD13 ILE A  78       2.458 -12.957 -17.550  1.00  0.00           H  
ATOM   1259  C   ILE A  78       1.589  -9.522 -13.233  1.00  0.00           C  
ATOM   1260  O   ILE A  78       2.417  -8.619 -13.368  1.00  0.00           O  
ATOM   1261  N   ARG A  79       0.608  -9.437 -12.327  1.00  0.00           N  
ATOM   1262  H   ARG A  79      -0.021 -10.230 -12.231  1.00  0.00           H  
ATOM   1263  CA  ARG A  79       0.379  -8.280 -11.447  1.00  0.00           C  
ATOM   1264  HA  ARG A  79       0.263  -7.387 -12.060  1.00  0.00           H  
ATOM   1265  CB  ARG A  79      -0.932  -8.525 -10.679  1.00  0.00           C  
ATOM   1266  HB2 ARG A  79      -1.744  -8.640 -11.402  1.00  0.00           H  
ATOM   1267  HB3 ARG A  79      -0.853  -9.448 -10.106  1.00  0.00           H  
ATOM   1268  CG  ARG A  79      -1.293  -7.388  -9.719  1.00  0.00           C  
ATOM   1269  HG2 ARG A  79      -0.520  -7.312  -8.950  1.00  0.00           H  
ATOM   1270  HG3 ARG A  79      -1.330  -6.453 -10.284  1.00  0.00           H  
ATOM   1271  CD  ARG A  79      -2.646  -7.615  -9.034  1.00  0.00           C  
ATOM   1272  HD2 ARG A  79      -3.425  -7.663  -9.797  1.00  0.00           H  
ATOM   1273  HD3 ARG A  79      -2.626  -8.561  -8.489  1.00  0.00           H  
ATOM   1274  NE  ARG A  79      -2.904  -6.508  -8.101  1.00  0.00           N  
ATOM   1275  HE  ARG A  79      -2.081  -5.969  -7.825  1.00  0.00           H  
ATOM   1276  CZ  ARG A  79      -4.038  -5.911  -7.808  1.00  0.00           C  
ATOM   1277  NH1 ARG A  79      -5.204  -6.363  -8.178  1.00  0.00           N  
ATOM   1278 HH11 ARG A  79      -5.245  -7.271  -8.604  1.00  0.00           H  
ATOM   1279 HH12 ARG A  79      -6.020  -5.862  -7.874  1.00  0.00           H  
ATOM   1280  NH2 ARG A  79      -3.990  -4.827  -7.104  1.00  0.00           N  
ATOM   1281 HH21 ARG A  79      -3.081  -4.537  -6.749  1.00  0.00           H  
ATOM   1282 HH22 ARG A  79      -4.731  -4.123  -7.147  1.00  0.00           H  
ATOM   1283  C   ARG A  79       1.578  -8.010 -10.529  1.00  0.00           C  
ATOM   1284  O   ARG A  79       2.104  -6.898 -10.518  1.00  0.00           O  
ATOM   1285  N   PHE A  80       2.085  -9.032  -9.843  1.00  0.00           N  
ATOM   1286  H   PHE A  80       1.628  -9.937  -9.902  1.00  0.00           H  
ATOM   1287  CA  PHE A  80       3.285  -8.888  -9.016  1.00  0.00           C  
ATOM   1288  HA  PHE A  80       3.146  -8.006  -8.388  1.00  0.00           H  
ATOM   1289  CB  PHE A  80       3.461 -10.096  -8.093  1.00  0.00           C  
ATOM   1290  HB2 PHE A  80       3.446 -11.005  -8.695  1.00  0.00           H  
ATOM   1291  HB3 PHE A  80       4.443 -10.004  -7.633  1.00  0.00           H  
ATOM   1292  CG  PHE A  80       2.462 -10.219  -6.958  1.00  0.00           C  
ATOM   1293  CD1 PHE A  80       1.652 -11.364  -6.844  1.00  0.00           C  
ATOM   1294  HD1 PHE A  80       1.732 -12.156  -7.573  1.00  0.00           H  
ATOM   1295  CE1 PHE A  80       0.742 -11.484  -5.779  1.00  0.00           C  
ATOM   1296  HE1 PHE A  80       0.118 -12.361  -5.697  1.00  0.00           H  
ATOM   1297  CZ  PHE A  80       0.662 -10.473  -4.806  1.00  0.00           C  
ATOM   1298  HZ  PHE A  80      -0.017 -10.581  -3.969  1.00  0.00           H  
ATOM   1299  CE2 PHE A  80       1.494  -9.344  -4.898  1.00  0.00           C  
ATOM   1300  HE2 PHE A  80       1.452  -8.583  -4.133  1.00  0.00           H  
ATOM   1301  CD2 PHE A  80       2.390  -9.215  -5.973  1.00  0.00           C  
ATOM   1302  HD2 PHE A  80       3.035  -8.352  -6.033  1.00  0.00           H  
ATOM   1303  C   PHE A  80       4.566  -8.641  -9.834  1.00  0.00           C  
ATOM   1304  O   PHE A  80       5.448  -7.950  -9.334  1.00  0.00           O  
ATOM   1305  N   LEU A  81       4.683  -9.114 -11.084  1.00  0.00           N  
ATOM   1306  H   LEU A  81       3.963  -9.746 -11.424  1.00  0.00           H  
ATOM   1307  CA  LEU A  81       5.798  -8.773 -11.984  1.00  0.00           C  
ATOM   1308  HA  LEU A  81       6.732  -8.946 -11.449  1.00  0.00           H  
ATOM   1309  CB  LEU A  81       5.784  -9.655 -13.251  1.00  0.00           C  
ATOM   1310  HB2 LEU A  81       4.774  -9.668 -13.659  1.00  0.00           H  
ATOM   1311  HB3 LEU A  81       6.426  -9.193 -13.998  1.00  0.00           H  
ATOM   1312  CG  LEU A  81       6.272 -11.103 -13.060  1.00  0.00           C  
ATOM   1313  HG  LEU A  81       5.787 -11.542 -12.195  1.00  0.00           H  
ATOM   1314  CD1 LEU A  81       5.917 -11.945 -14.285  1.00  0.00           C  
ATOM   1315 HD11 LEU A  81       6.286 -12.962 -14.149  1.00  0.00           H  
ATOM   1316 HD12 LEU A  81       4.835 -11.985 -14.398  1.00  0.00           H  
ATOM   1317 HD13 LEU A  81       6.366 -11.515 -15.179  1.00  0.00           H  
ATOM   1318  CD2 LEU A  81       7.790 -11.173 -12.862  1.00  0.00           C  
ATOM   1319 HD21 LEU A  81       8.088 -12.211 -12.708  1.00  0.00           H  
ATOM   1320 HD22 LEU A  81       8.300 -10.781 -13.744  1.00  0.00           H  
ATOM   1321 HD23 LEU A  81       8.083 -10.600 -11.985  1.00  0.00           H  
ATOM   1322  C   LEU A  81       5.779  -7.284 -12.367  1.00  0.00           C  
ATOM   1323  O   LEU A  81       6.825  -6.636 -12.299  1.00  0.00           O  
ATOM   1324  N   LYS A  82       4.605  -6.720 -12.693  1.00  0.00           N  
ATOM   1325  H   LYS A  82       3.801  -7.338 -12.789  1.00  0.00           H  
ATOM   1326  CA  LYS A  82       4.411  -5.271 -12.909  1.00  0.00           C  
ATOM   1327  HA  LYS A  82       5.097  -4.924 -13.686  1.00  0.00           H  
ATOM   1328  CB  LYS A  82       2.964  -5.006 -13.367  1.00  0.00           C  
ATOM   1329  HB2 LYS A  82       2.262  -5.576 -12.758  1.00  0.00           H  
ATOM   1330  HB3 LYS A  82       2.741  -3.944 -13.255  1.00  0.00           H  
ATOM   1331  CG  LYS A  82       2.801  -5.378 -14.843  1.00  0.00           C  
ATOM   1332  HG2 LYS A  82       3.447  -4.714 -15.411  1.00  0.00           H  
ATOM   1333  HG3 LYS A  82       3.120  -6.408 -15.002  1.00  0.00           H  
ATOM   1334  CD  LYS A  82       1.374  -5.209 -15.370  1.00  0.00           C  
ATOM   1335  HD2 LYS A  82       0.713  -5.921 -14.873  1.00  0.00           H  
ATOM   1336  HD3 LYS A  82       1.033  -4.190 -15.179  1.00  0.00           H  
ATOM   1337  CE  LYS A  82       1.415  -5.476 -16.880  1.00  0.00           C  
ATOM   1338  HE2 LYS A  82       2.181  -4.837 -17.328  1.00  0.00           H  
ATOM   1339  HE3 LYS A  82       1.712  -6.517 -17.040  1.00  0.00           H  
ATOM   1340  NZ  LYS A  82       0.116  -5.234 -17.546  1.00  0.00           N  
ATOM   1341  HZ1 LYS A  82       0.175  -5.472 -18.544  1.00  0.00           H  
ATOM   1342  HZ2 LYS A  82      -0.585  -5.931 -17.277  1.00  0.00           H  
ATOM   1343  HZ3 LYS A  82      -0.243  -4.303 -17.434  1.00  0.00           H  
ATOM   1344  C   LYS A  82       4.747  -4.449 -11.663  1.00  0.00           C  
ATOM   1345  O   LYS A  82       5.399  -3.413 -11.760  1.00  0.00           O  
ATOM   1346  N   ARG A  83       4.343  -4.928 -10.480  1.00  0.00           N  
ATOM   1347  H   ARG A  83       3.707  -5.721 -10.501  1.00  0.00           H  
ATOM   1348  CA  ARG A  83       4.674  -4.330  -9.173  1.00  0.00           C  
ATOM   1349  HA  ARG A  83       4.455  -3.264  -9.238  1.00  0.00           H  
ATOM   1350  CB  ARG A  83       3.758  -4.948  -8.101  1.00  0.00           C  
ATOM   1351  HB2 ARG A  83       2.756  -5.062  -8.522  1.00  0.00           H  
ATOM   1352  HB3 ARG A  83       4.135  -5.935  -7.832  1.00  0.00           H  
ATOM   1353  CG  ARG A  83       3.642  -4.079  -6.839  1.00  0.00           C  
ATOM   1354  HG2 ARG A  83       4.604  -4.034  -6.322  1.00  0.00           H  
ATOM   1355  HG3 ARG A  83       3.356  -3.067  -7.130  1.00  0.00           H  
ATOM   1356  CD  ARG A  83       2.569  -4.643  -5.893  1.00  0.00           C  
ATOM   1357  HD2 ARG A  83       1.647  -4.786  -6.459  1.00  0.00           H  
ATOM   1358  HD3 ARG A  83       2.902  -5.609  -5.510  1.00  0.00           H  
ATOM   1359  NE  ARG A  83       2.320  -3.734  -4.761  1.00  0.00           N  
ATOM   1360  HE  ARG A  83       3.010  -3.016  -4.599  1.00  0.00           H  
ATOM   1361  CZ  ARG A  83       1.282  -3.729  -3.943  1.00  0.00           C  
ATOM   1362  NH1 ARG A  83       0.276  -4.550  -4.070  1.00  0.00           N  
ATOM   1363 HH11 ARG A  83       0.116  -4.979  -4.977  1.00  0.00           H  
ATOM   1364 HH12 ARG A  83      -0.548  -4.386  -3.525  1.00  0.00           H  
ATOM   1365  NH2 ARG A  83       1.192  -2.824  -3.012  1.00  0.00           N  
ATOM   1366 HH21 ARG A  83       1.891  -2.082  -2.988  1.00  0.00           H  
ATOM   1367 HH22 ARG A  83       0.333  -2.683  -2.511  1.00  0.00           H  
ATOM   1368  C   ARG A  83       6.161  -4.458  -8.789  1.00  0.00           C  
ATOM   1369  O   ARG A  83       6.689  -3.565  -8.139  1.00  0.00           O  
ATOM   1370  N   LEU A  84       6.848  -5.525  -9.200  1.00  0.00           N  
ATOM   1371  H   LEU A  84       6.332  -6.281  -9.635  1.00  0.00           H  
ATOM   1372  CA  LEU A  84       8.301  -5.693  -9.013  1.00  0.00           C  
ATOM   1373  HA  LEU A  84       8.531  -5.474  -7.971  1.00  0.00           H  
ATOM   1374  CB  LEU A  84       8.683  -7.164  -9.297  1.00  0.00           C  
ATOM   1375  HB2 LEU A  84       8.118  -7.803  -8.618  1.00  0.00           H  
ATOM   1376  HB3 LEU A  84       8.377  -7.409 -10.313  1.00  0.00           H  
ATOM   1377  CG  LEU A  84      10.182  -7.511  -9.160  1.00  0.00           C  
ATOM   1378  HG  LEU A  84      10.758  -6.929  -9.877  1.00  0.00           H  
ATOM   1379  CD1 LEU A  84      10.713  -7.247  -7.749  1.00  0.00           C  
ATOM   1380 HD11 LEU A  84      11.746  -7.582  -7.674  1.00  0.00           H  
ATOM   1381 HD12 LEU A  84      10.686  -6.176  -7.546  1.00  0.00           H  
ATOM   1382 HD13 LEU A  84      10.105  -7.774  -7.012  1.00  0.00           H  
ATOM   1383  CD2 LEU A  84      10.411  -8.996  -9.454  1.00  0.00           C  
ATOM   1384 HD21 LEU A  84       9.962  -9.259 -10.411  1.00  0.00           H  
ATOM   1385 HD22 LEU A  84      11.480  -9.203  -9.498  1.00  0.00           H  
ATOM   1386 HD23 LEU A  84       9.957  -9.605  -8.673  1.00  0.00           H  
ATOM   1387  C   LEU A  84       9.093  -4.685  -9.866  1.00  0.00           C  
ATOM   1388  O   LEU A  84       9.999  -4.040  -9.351  1.00  0.00           O  
ATOM   1389  N   ASP A  85       8.701  -4.491 -11.125  1.00  0.00           N  
ATOM   1390  H   ASP A  85       7.970  -5.096 -11.488  1.00  0.00           H  
ATOM   1391  CA  ASP A  85       9.234  -3.456 -12.027  1.00  0.00           C  
ATOM   1392  HA  ASP A  85      10.315  -3.572 -12.129  1.00  0.00           H  
ATOM   1393  CB  ASP A  85       8.590  -3.730 -13.394  1.00  0.00           C  
ATOM   1394  HB2 ASP A  85       8.831  -4.758 -13.671  1.00  0.00           H  
ATOM   1395  HB3 ASP A  85       7.506  -3.660 -13.295  1.00  0.00           H  
ATOM   1396  CG  ASP A  85       9.034  -2.837 -14.549  1.00  0.00           C  
ATOM   1397  OD1 ASP A  85      10.117  -2.217 -14.498  1.00  0.00           O  
ATOM   1398  OD2 ASP A  85       8.287  -2.793 -15.553  1.00  0.00           O  
ATOM   1399  C   ASP A  85       8.963  -2.031 -11.494  1.00  0.00           C  
ATOM   1400  O   ASP A  85       9.870  -1.201 -11.431  1.00  0.00           O  
ATOM   1401  N   ARG A  86       7.740  -1.781 -10.996  1.00  0.00           N  
ATOM   1402  H   ARG A  86       7.032  -2.494 -11.142  1.00  0.00           H  
ATOM   1403  CA  ARG A  86       7.323  -0.532 -10.323  1.00  0.00           C  
ATOM   1404  HA  ARG A  86       7.490   0.302 -11.001  1.00  0.00           H  
ATOM   1405  CB  ARG A  86       5.814  -0.622 -10.029  1.00  0.00           C  
ATOM   1406  HB2 ARG A  86       5.298  -0.896 -10.950  1.00  0.00           H  
ATOM   1407  HB3 ARG A  86       5.656  -1.411  -9.296  1.00  0.00           H  
ATOM   1408  CG  ARG A  86       5.172   0.670  -9.499  1.00  0.00           C  
ATOM   1409  HG2 ARG A  86       5.679   0.985  -8.590  1.00  0.00           H  
ATOM   1410  HG3 ARG A  86       5.265   1.462 -10.244  1.00  0.00           H  
ATOM   1411  CD  ARG A  86       3.687   0.430  -9.183  1.00  0.00           C  
ATOM   1412  HD2 ARG A  86       3.154   0.270 -10.122  1.00  0.00           H  
ATOM   1413  HD3 ARG A  86       3.594  -0.467  -8.565  1.00  0.00           H  
ATOM   1414  NE  ARG A  86       3.102   1.569  -8.454  1.00  0.00           N  
ATOM   1415  HE  ARG A  86       3.750   2.214  -7.990  1.00  0.00           H  
ATOM   1416  CZ  ARG A  86       1.831   1.845  -8.249  1.00  0.00           C  
ATOM   1417  NH1 ARG A  86       0.857   1.120  -8.719  1.00  0.00           N  
ATOM   1418 HH11 ARG A  86       1.103   0.248  -9.146  1.00  0.00           H  
ATOM   1419 HH12 ARG A  86      -0.067   1.277  -8.377  1.00  0.00           H  
ATOM   1420  NH2 ARG A  86       1.512   2.888  -7.550  1.00  0.00           N  
ATOM   1421 HH21 ARG A  86       2.269   3.313  -7.006  1.00  0.00           H  
ATOM   1422 HH22 ARG A  86       0.571   3.197  -7.411  1.00  0.00           H  
ATOM   1423  C   ARG A  86       8.134  -0.202  -9.062  1.00  0.00           C  
ATOM   1424  O   ARG A  86       8.281   0.978  -8.747  1.00  0.00           O  
ATOM   1425  N   ASN A  87       8.659  -1.207  -8.355  1.00  0.00           N  
ATOM   1426  H   ASN A  87       8.410  -2.148  -8.625  1.00  0.00           H  
ATOM   1427  CA  ASN A  87       9.552  -1.015  -7.206  1.00  0.00           C  
ATOM   1428  HA  ASN A  87       9.265  -0.087  -6.710  1.00  0.00           H  
ATOM   1429  CB  ASN A  87       9.320  -2.177  -6.214  1.00  0.00           C  
ATOM   1430  HB2 ASN A  87       8.297  -2.538  -6.325  1.00  0.00           H  
ATOM   1431  HB3 ASN A  87      10.001  -2.999  -6.421  1.00  0.00           H  
ATOM   1432  CG  ASN A  87       9.496  -1.723  -4.773  1.00  0.00           C  
ATOM   1433  OD1 ASN A  87      10.391  -0.972  -4.451  1.00  0.00           O  
ATOM   1434  ND2 ASN A  87       8.599  -2.108  -3.890  1.00  0.00           N  
ATOM   1435 HD21 ASN A  87       8.582  -1.610  -2.993  1.00  0.00           H  
ATOM   1436 HD22 ASN A  87       7.855  -2.720  -4.158  1.00  0.00           H  
ATOM   1437  C   ASN A  87      11.031  -0.831  -7.637  1.00  0.00           C  
ATOM   1438  O   ASN A  87      11.676   0.153  -7.265  1.00  0.00           O  
ATOM   1439  N   LEU A  88      11.551  -1.717  -8.501  1.00  0.00           N  
ATOM   1440  H   LEU A  88      10.950  -2.467  -8.828  1.00  0.00           H  
ATOM   1441  CA  LEU A  88      12.927  -1.650  -9.033  1.00  0.00           C  
ATOM   1442  HA  LEU A  88      13.627  -1.689  -8.198  1.00  0.00           H  
ATOM   1443  CB  LEU A  88      13.180  -2.856  -9.958  1.00  0.00           C  
ATOM   1444  HB2 LEU A  88      12.364  -2.909 -10.680  1.00  0.00           H  
ATOM   1445  HB3 LEU A  88      14.099  -2.679 -10.518  1.00  0.00           H  
ATOM   1446  CG  LEU A  88      13.312  -4.211  -9.238  1.00  0.00           C  
ATOM   1447  HG  LEU A  88      12.493  -4.348  -8.534  1.00  0.00           H  
ATOM   1448  CD1 LEU A  88      13.270  -5.346 -10.264  1.00  0.00           C  
ATOM   1449 HD11 LEU A  88      14.103  -5.252 -10.961  1.00  0.00           H  
ATOM   1450 HD12 LEU A  88      13.327  -6.305  -9.754  1.00  0.00           H  
ATOM   1451 HD13 LEU A  88      12.332  -5.298 -10.818  1.00  0.00           H  
ATOM   1452  CD2 LEU A  88      14.640  -4.325  -8.479  1.00  0.00           C  
ATOM   1453 HD21 LEU A  88      14.672  -3.585  -7.680  1.00  0.00           H  
ATOM   1454 HD22 LEU A  88      14.725  -5.317  -8.037  1.00  0.00           H  
ATOM   1455 HD23 LEU A  88      15.475  -4.159  -9.160  1.00  0.00           H  
ATOM   1456  C   LEU A  88      13.222  -0.336  -9.784  1.00  0.00           C  
ATOM   1457  O   LEU A  88      14.370   0.110  -9.794  1.00  0.00           O  
ATOM   1458  N   TRP A  89      12.194   0.302 -10.351  1.00  0.00           N  
ATOM   1459  H   TRP A  89      11.307  -0.193 -10.378  1.00  0.00           H  
ATOM   1460  CA  TRP A  89      12.214   1.643 -10.946  1.00  0.00           C  
ATOM   1461  HA  TRP A  89      12.715   1.607 -11.913  1.00  0.00           H  
ATOM   1462  CB  TRP A  89      10.751   2.051 -11.169  1.00  0.00           C  
ATOM   1463  HB2 TRP A  89      10.372   1.501 -12.030  1.00  0.00           H  
ATOM   1464  HB3 TRP A  89      10.169   1.730 -10.307  1.00  0.00           H  
ATOM   1465  CG  TRP A  89      10.471   3.510 -11.364  1.00  0.00           C  
ATOM   1466  CD1 TRP A  89       9.928   4.323 -10.430  1.00  0.00           C  
ATOM   1467  HD1 TRP A  89       9.625   4.018  -9.431  1.00  0.00           H  
ATOM   1468  NE1 TRP A  89       9.835   5.605 -10.930  1.00  0.00           N  
ATOM   1469  HE1 TRP A  89       9.479   6.378 -10.388  1.00  0.00           H  
ATOM   1470  CE2 TRP A  89      10.283   5.675 -12.231  1.00  0.00           C  
ATOM   1471  CZ2 TRP A  89      10.369   6.723 -13.155  1.00  0.00           C  
ATOM   1472  HZ2 TRP A  89      10.072   7.721 -12.878  1.00  0.00           H  
ATOM   1473  CH2 TRP A  89      10.831   6.457 -14.452  1.00  0.00           C  
ATOM   1474  HH2 TRP A  89      10.883   7.256 -15.179  1.00  0.00           H  
ATOM   1475  CZ3 TRP A  89      11.212   5.152 -14.803  1.00  0.00           C  
ATOM   1476  HZ3 TRP A  89      11.540   4.954 -15.808  1.00  0.00           H  
ATOM   1477  CE3 TRP A  89      11.154   4.107 -13.858  1.00  0.00           C  
ATOM   1478  HE3 TRP A  89      11.454   3.107 -14.134  1.00  0.00           H  
ATOM   1479  CD2 TRP A  89      10.685   4.343 -12.546  1.00  0.00           C  
ATOM   1480  C   TRP A  89      12.947   2.690 -10.095  1.00  0.00           C  
ATOM   1481  O   TRP A  89      13.880   3.331 -10.583  1.00  0.00           O  
ATOM   1482  N   GLY A  90      12.586   2.834  -8.813  1.00  0.00           N  
ATOM   1483  H   GLY A  90      11.854   2.236  -8.446  1.00  0.00           H  
ATOM   1484  CA  GLY A  90      13.225   3.804  -7.913  1.00  0.00           C  
ATOM   1485  HA2 GLY A  90      13.250   4.785  -8.389  1.00  0.00           H  
ATOM   1486  HA3 GLY A  90      12.640   3.874  -6.994  1.00  0.00           H  
ATOM   1487  C   GLY A  90      14.656   3.406  -7.536  1.00  0.00           C  
ATOM   1488  O   GLY A  90      15.558   4.245  -7.505  1.00  0.00           O  
ATOM   1489  N   LEU A  91      14.884   2.107  -7.311  1.00  0.00           N  
ATOM   1490  H   LEU A  91      14.107   1.467  -7.416  1.00  0.00           H  
ATOM   1491  CA  LEU A  91      16.189   1.563  -6.923  1.00  0.00           C  
ATOM   1492  HA  LEU A  91      16.524   2.108  -6.040  1.00  0.00           H  
ATOM   1493  CB  LEU A  91      15.995   0.076  -6.563  1.00  0.00           C  
ATOM   1494  HB2 LEU A  91      15.105  -0.026  -5.938  1.00  0.00           H  
ATOM   1495  HB3 LEU A  91      15.813  -0.480  -7.485  1.00  0.00           H  
ATOM   1496  CG  LEU A  91      17.182  -0.568  -5.825  1.00  0.00           C  
ATOM   1497  HG  LEU A  91      18.099  -0.404  -6.390  1.00  0.00           H  
ATOM   1498  CD1 LEU A  91      17.355   0.005  -4.418  1.00  0.00           C  
ATOM   1499 HD11 LEU A  91      18.156  -0.522  -3.904  1.00  0.00           H  
ATOM   1500 HD12 LEU A  91      17.618   1.060  -4.468  1.00  0.00           H  
ATOM   1501 HD13 LEU A  91      16.430  -0.108  -3.850  1.00  0.00           H  
ATOM   1502  CD2 LEU A  91      16.949  -2.073  -5.687  1.00  0.00           C  
ATOM   1503 HD21 LEU A  91      16.864  -2.525  -6.674  1.00  0.00           H  
ATOM   1504 HD22 LEU A  91      17.787  -2.533  -5.165  1.00  0.00           H  
ATOM   1505 HD23 LEU A  91      16.035  -2.259  -5.124  1.00  0.00           H  
ATOM   1506  C   LEU A  91      17.246   1.777  -8.023  1.00  0.00           C  
ATOM   1507  O   LEU A  91      18.371   2.191  -7.738  1.00  0.00           O  
ATOM   1508  N   ALA A  92      16.860   1.571  -9.283  1.00  0.00           N  
ATOM   1509  H   ALA A  92      15.929   1.196  -9.442  1.00  0.00           H  
ATOM   1510  CA  ALA A  92      17.648   1.946 -10.448  1.00  0.00           C  
ATOM   1511  HA  ALA A  92      18.663   1.560 -10.336  1.00  0.00           H  
ATOM   1512  CB  ALA A  92      17.011   1.279 -11.675  1.00  0.00           C  
ATOM   1513  HB1 ALA A  92      15.975   1.600 -11.793  1.00  0.00           H  
ATOM   1514  HB2 ALA A  92      17.570   1.557 -12.565  1.00  0.00           H  
ATOM   1515  HB3 ALA A  92      17.033   0.195 -11.562  1.00  0.00           H  
ATOM   1516  C   ALA A  92      17.737   3.477 -10.618  1.00  0.00           C  
ATOM   1517  O   ALA A  92      18.829   4.029 -10.754  1.00  0.00           O  
ATOM   1518  N   GLY A  93      16.600   4.180 -10.633  1.00  0.00           N  
ATOM   1519  H   GLY A  93      15.725   3.702 -10.430  1.00  0.00           H  
ATOM   1520  CA  GLY A  93      16.505   5.545 -11.161  1.00  0.00           C  
ATOM   1521  HA2 GLY A  93      15.517   5.940 -10.929  1.00  0.00           H  
ATOM   1522  HA3 GLY A  93      17.254   6.176 -10.687  1.00  0.00           H  
ATOM   1523  C   GLY A  93      16.698   5.625 -12.684  1.00  0.00           C  
ATOM   1524  O   GLY A  93      17.085   6.669 -13.196  1.00  0.00           O  
ATOM   1525  N   LEU A  94      16.488   4.519 -13.406  1.00  0.00           N  
ATOM   1526  H   LEU A  94      16.069   3.725 -12.936  1.00  0.00           H  
ATOM   1527  CA  LEU A  94      16.703   4.397 -14.850  1.00  0.00           C  
ATOM   1528  HA  LEU A  94      16.721   5.394 -15.292  1.00  0.00           H  
ATOM   1529  CB  LEU A  94      18.042   3.696 -15.154  1.00  0.00           C  
ATOM   1530  HB2 LEU A  94      18.070   2.769 -14.582  1.00  0.00           H  
ATOM   1531  HB3 LEU A  94      18.062   3.431 -16.212  1.00  0.00           H  
ATOM   1532  CG  LEU A  94      19.319   4.497 -14.839  1.00  0.00           C  
ATOM   1533  HG  LEU A  94      19.309   4.825 -13.800  1.00  0.00           H  
ATOM   1534  CD1 LEU A  94      20.531   3.584 -15.045  1.00  0.00           C  
ATOM   1535 HD11 LEU A  94      21.449   4.132 -14.830  1.00  0.00           H  
ATOM   1536 HD12 LEU A  94      20.469   2.731 -14.370  1.00  0.00           H  
ATOM   1537 HD13 LEU A  94      20.561   3.225 -16.075  1.00  0.00           H  
ATOM   1538  CD2 LEU A  94      19.481   5.713 -15.756  1.00  0.00           C  
ATOM   1539 HD21 LEU A  94      18.688   6.434 -15.557  1.00  0.00           H  
ATOM   1540 HD22 LEU A  94      20.435   6.201 -15.556  1.00  0.00           H  
ATOM   1541 HD23 LEU A  94      19.448   5.410 -16.803  1.00  0.00           H  
ATOM   1542  C   LEU A  94      15.536   3.633 -15.482  1.00  0.00           C  
ATOM   1543  O   LEU A  94      15.100   2.606 -14.964  1.00  0.00           O  
ATOM   1544  N   ASN A  95      15.033   4.152 -16.603  1.00  0.00           N  
ATOM   1545  H   ASN A  95      15.467   4.983 -16.969  1.00  0.00           H  
ATOM   1546  CA  ASN A  95      13.786   3.695 -17.219  1.00  0.00           C  
ATOM   1547  HA  ASN A  95      13.034   3.590 -16.436  1.00  0.00           H  
ATOM   1548  CB  ASN A  95      13.339   4.790 -18.213  1.00  0.00           C  
ATOM   1549  HB2 ASN A  95      13.435   5.765 -17.733  1.00  0.00           H  
ATOM   1550  HB3 ASN A  95      13.981   4.782 -19.094  1.00  0.00           H  
ATOM   1551  CG  ASN A  95      11.895   4.651 -18.671  1.00  0.00           C  
ATOM   1552  OD1 ASN A  95      11.249   3.641 -18.493  1.00  0.00           O  
ATOM   1553  ND2 ASN A  95      11.353   5.673 -19.284  1.00  0.00           N  
ATOM   1554 HD21 ASN A  95      10.386   5.572 -19.556  1.00  0.00           H  
ATOM   1555 HD22 ASN A  95      11.874   6.514 -19.451  1.00  0.00           H  
ATOM   1556  C   ASN A  95      13.917   2.306 -17.873  1.00  0.00           C  
ATOM   1557  O   ASN A  95      13.088   1.423 -17.662  1.00  0.00           O  
ATOM   1558  N   SER A  96      14.980   2.096 -18.646  1.00  0.00           N  
ATOM   1559  H   SER A  96      15.686   2.816 -18.704  1.00  0.00           H  
ATOM   1560  CA  SER A  96      15.278   0.849 -19.358  1.00  0.00           C  
ATOM   1561  HA  SER A  96      14.931  -0.003 -18.772  1.00  0.00           H  
ATOM   1562  CB  SER A  96      14.563   0.846 -20.715  1.00  0.00           C  
ATOM   1563  HB2 SER A  96      13.483   0.846 -20.553  1.00  0.00           H  
ATOM   1564  HB3 SER A  96      14.838   1.749 -21.263  1.00  0.00           H  
ATOM   1565  OG  SER A  96      14.924  -0.283 -21.486  1.00  0.00           O  
ATOM   1566  HG  SER A  96      14.561  -0.191 -22.371  1.00  0.00           H  
ATOM   1567  C   SER A  96      16.787   0.726 -19.558  1.00  0.00           C  
ATOM   1568  O   SER A  96      17.463   1.741 -19.734  1.00  0.00           O  
ATOM   1569  N   CYS A  97      17.311  -0.498 -19.558  1.00  0.00           N  
ATOM   1570  H   CYS A  97      16.682  -1.283 -19.412  1.00  0.00           H  
ATOM   1571  CA  CYS A  97      18.693  -0.787 -19.919  1.00  0.00           C  
ATOM   1572  HA  CYS A  97      19.061   0.011 -20.560  1.00  0.00           H  
ATOM   1573  CB  CYS A  97      19.568  -0.790 -18.660  1.00  0.00           C  
ATOM   1574  HB2 CYS A  97      19.455   0.157 -18.129  1.00  0.00           H  
ATOM   1575  HB3 CYS A  97      19.254  -1.605 -18.007  1.00  0.00           H  
ATOM   1576  SG  CYS A  97      21.308  -1.014 -19.141  1.00  0.00           S  
ATOM   1577  HG  CYS A  97      21.570   0.253 -19.487  1.00  0.00           H  
ATOM   1578  C   CYS A  97      18.742  -2.125 -20.675  1.00  0.00           C  
ATOM   1579  O   CYS A  97      18.486  -3.171 -20.068  1.00  0.00           O  
ATOM   1580  N   PRO A  98      19.020  -2.129 -21.994  1.00  0.00           N  
ATOM   1581  CD  PRO A  98      19.263  -0.974 -22.850  1.00  0.00           C  
ATOM   1582  HD2 PRO A  98      20.031  -0.323 -22.431  1.00  0.00           H  
ATOM   1583  HD3 PRO A  98      18.331  -0.424 -22.989  1.00  0.00           H  
ATOM   1584  CG  PRO A  98      19.743  -1.529 -24.191  1.00  0.00           C  
ATOM   1585  HG2 PRO A  98      20.830  -1.604 -24.188  1.00  0.00           H  
ATOM   1586  HG3 PRO A  98      19.405  -0.915 -25.026  1.00  0.00           H  
ATOM   1587  CB  PRO A  98      19.131  -2.929 -24.232  1.00  0.00           C  
ATOM   1588  HB2 PRO A  98      19.699  -3.604 -24.875  1.00  0.00           H  
ATOM   1589  HB3 PRO A  98      18.096  -2.862 -24.571  1.00  0.00           H  
ATOM   1590  CA  PRO A  98      19.158  -3.360 -22.763  1.00  0.00           C  
ATOM   1591  HA  PRO A  98      18.310  -4.018 -22.567  1.00  0.00           H  
ATOM   1592  C   PRO A  98      20.454  -4.097 -22.401  1.00  0.00           C  
ATOM   1593  O   PRO A  98      21.481  -3.486 -22.105  1.00  0.00           O  
ATOM   1594  N   VAL A  99      20.407  -5.427 -22.472  1.00  0.00           N  
ATOM   1595  H   VAL A  99      19.555  -5.860 -22.796  1.00  0.00           H  
ATOM   1596  CA  VAL A  99      21.562  -6.307 -22.260  1.00  0.00           C  
ATOM   1597  HA  VAL A  99      22.407  -5.691 -21.953  1.00  0.00           H  
ATOM   1598  CB  VAL A  99      21.284  -7.294 -21.104  1.00  0.00           C  
ATOM   1599  HB  VAL A  99      20.773  -6.743 -20.312  1.00  0.00           H  
ATOM   1600  CG1 VAL A  99      20.384  -8.458 -21.536  1.00  0.00           C  
ATOM   1601 HG11 VAL A  99      20.142  -9.076 -20.675  1.00  0.00           H  
ATOM   1602 HG12 VAL A  99      20.883  -9.082 -22.277  1.00  0.00           H  
ATOM   1603 HG13 VAL A  99      19.456  -8.074 -21.958  1.00  0.00           H  
ATOM   1604  CG2 VAL A  99      22.572  -7.857 -20.489  1.00  0.00           C  
ATOM   1605 HG21 VAL A  99      22.330  -8.387 -19.567  1.00  0.00           H  
ATOM   1606 HG22 VAL A  99      23.260  -7.046 -20.251  1.00  0.00           H  
ATOM   1607 HG23 VAL A  99      23.056  -8.559 -21.167  1.00  0.00           H  
ATOM   1608  C   VAL A  99      21.972  -6.986 -23.571  1.00  0.00           C  
ATOM   1609  O   VAL A  99      21.182  -7.095 -24.511  1.00  0.00           O  
ATOM   1610  N   LYS A 100      23.217  -7.459 -23.621  1.00  0.00           N  
ATOM   1611  H   LYS A 100      23.783  -7.371 -22.787  1.00  0.00           H  
ATOM   1612  CA  LYS A 100      23.788  -8.287 -24.685  1.00  0.00           C  
ATOM   1613  HA  LYS A 100      22.995  -8.802 -25.233  1.00  0.00           H  
ATOM   1614  CB  LYS A 100      24.602  -7.423 -25.654  1.00  0.00           C  
ATOM   1615  HB2 LYS A 100      25.264  -6.760 -25.099  1.00  0.00           H  
ATOM   1616  HB3 LYS A 100      25.239  -8.094 -26.215  1.00  0.00           H  
ATOM   1617  CG  LYS A 100      23.776  -6.619 -26.664  1.00  0.00           C  
ATOM   1618  HG2 LYS A 100      22.946  -7.229 -27.027  1.00  0.00           H  
ATOM   1619  HG3 LYS A 100      23.393  -5.710 -26.197  1.00  0.00           H  
ATOM   1620  CD  LYS A 100      24.701  -6.280 -27.842  1.00  0.00           C  
ATOM   1621  HD2 LYS A 100      25.539  -5.672 -27.489  1.00  0.00           H  
ATOM   1622  HD3 LYS A 100      25.092  -7.219 -28.240  1.00  0.00           H  
ATOM   1623  CE  LYS A 100      23.985  -5.564 -28.984  1.00  0.00           C  
ATOM   1624  HE2 LYS A 100      23.033  -6.069 -29.171  1.00  0.00           H  
ATOM   1625  HE3 LYS A 100      23.769  -4.534 -28.685  1.00  0.00           H  
ATOM   1626  NZ  LYS A 100      24.832  -5.609 -30.200  1.00  0.00           N  
ATOM   1627  HZ1 LYS A 100      24.376  -5.157 -30.982  1.00  0.00           H  
ATOM   1628  HZ2 LYS A 100      25.020  -6.577 -30.439  1.00  0.00           H  
ATOM   1629  HZ3 LYS A 100      25.725  -5.168 -30.020  1.00  0.00           H  
ATOM   1630  C   LYS A 100      24.691  -9.362 -24.082  1.00  0.00           C  
ATOM   1631  O   LYS A 100      25.101  -9.239 -22.930  1.00  0.00           O  
ATOM   1632  N   GLU A 101      25.016 -10.369 -24.886  1.00  0.00           N  
ATOM   1633  H   GLU A 101      24.733 -10.318 -25.860  1.00  0.00           H  
ATOM   1634  CA  GLU A 101      26.015 -11.405 -24.615  1.00  0.00           C  
ATOM   1635  HA  GLU A 101      25.847 -12.189 -25.357  1.00  0.00           H  
ATOM   1636  CB  GLU A 101      27.445 -10.876 -24.875  1.00  0.00           C  
ATOM   1637  HB2 GLU A 101      27.790 -10.410 -23.957  1.00  0.00           H  
ATOM   1638  HB3 GLU A 101      28.074 -11.752 -25.035  1.00  0.00           H  
ATOM   1639  CG  GLU A 101      27.775  -9.858 -26.003  1.00  0.00           C  
ATOM   1640  HG2 GLU A 101      27.748  -8.868 -25.542  1.00  0.00           H  
ATOM   1641  HG3 GLU A 101      28.812 -10.022 -26.304  1.00  0.00           H  
ATOM   1642  CD  GLU A 101      26.897  -9.787 -27.273  1.00  0.00           C  
ATOM   1643  OE1 GLU A 101      26.007 -10.645 -27.460  1.00  0.00           O  
ATOM   1644  OE2 GLU A 101      27.044  -8.788 -28.022  1.00  0.00           O  
ATOM   1645  C   GLU A 101      25.807 -12.071 -23.232  1.00  0.00           C  
ATOM   1646  O   GLU A 101      26.688 -12.053 -22.362  1.00  0.00           O  
ATOM   1647  N   ALA A 102      24.595 -12.610 -23.027  1.00  0.00           N  
ATOM   1648  H   ALA A 102      23.954 -12.615 -23.807  1.00  0.00           H  
ATOM   1649  CA  ALA A 102      24.063 -13.140 -21.766  1.00  0.00           C  
ATOM   1650  HA  ALA A 102      24.893 -13.358 -21.093  1.00  0.00           H  
ATOM   1651  CB  ALA A 102      23.187 -12.055 -21.120  1.00  0.00           C  
ATOM   1652  HB1 ALA A 102      22.330 -11.841 -21.762  1.00  0.00           H  
ATOM   1653  HB2 ALA A 102      22.825 -12.398 -20.151  1.00  0.00           H  
ATOM   1654  HB3 ALA A 102      23.765 -11.141 -20.982  1.00  0.00           H  
ATOM   1655  C   ALA A 102      23.270 -14.450 -21.971  1.00  0.00           C  
ATOM   1656  O   ALA A 102      22.750 -14.708 -23.058  1.00  0.00           O  
ATOM   1657  N   ASN A 103      23.173 -15.278 -20.925  1.00  0.00           N  
ATOM   1658  H   ASN A 103      23.571 -14.978 -20.048  1.00  0.00           H  
ATOM   1659  CA  ASN A 103      22.480 -16.574 -20.967  1.00  0.00           C  
ATOM   1660  HA  ASN A 103      22.721 -17.062 -21.915  1.00  0.00           H  
ATOM   1661  CB  ASN A 103      23.004 -17.454 -19.814  1.00  0.00           C  
ATOM   1662  HB2 ASN A 103      23.191 -16.845 -18.932  1.00  0.00           H  
ATOM   1663  HB3 ASN A 103      22.261 -18.200 -19.536  1.00  0.00           H  
ATOM   1664  CG  ASN A 103      24.248 -18.223 -20.202  1.00  0.00           C  
ATOM   1665  OD1 ASN A 103      24.250 -19.001 -21.139  1.00  0.00           O  
ATOM   1666  ND2 ASN A 103      25.337 -18.053 -19.492  1.00  0.00           N  
ATOM   1667 HD21 ASN A 103      26.133 -18.594 -19.773  1.00  0.00           H  
ATOM   1668 HD22 ASN A 103      25.374 -17.369 -18.759  1.00  0.00           H  
ATOM   1669  C   ASN A 103      20.940 -16.470 -20.916  1.00  0.00           C  
ATOM   1670  O   ASN A 103      20.367 -15.453 -20.534  1.00  0.00           O  
ATOM   1671  N   GLN A 104      20.266 -17.580 -21.235  1.00  0.00           N  
ATOM   1672  H   GLN A 104      20.814 -18.383 -21.506  1.00  0.00           H  
ATOM   1673  CA  GLN A 104      18.900 -17.865 -20.773  1.00  0.00           C  
ATOM   1674  HA  GLN A 104      18.304 -16.950 -20.757  1.00  0.00           H  
ATOM   1675  CB  GLN A 104      18.238 -18.897 -21.706  1.00  0.00           C  
ATOM   1676  HB2 GLN A 104      18.851 -19.801 -21.708  1.00  0.00           H  
ATOM   1677  HB3 GLN A 104      17.262 -19.169 -21.305  1.00  0.00           H  
ATOM   1678  CG  GLN A 104      18.073 -18.437 -23.164  1.00  0.00           C  
ATOM   1679  HG2 GLN A 104      19.023 -18.067 -23.547  1.00  0.00           H  
ATOM   1680  HG3 GLN A 104      17.790 -19.299 -23.769  1.00  0.00           H  
ATOM   1681  CD  GLN A 104      16.991 -17.374 -23.338  1.00  0.00           C  
ATOM   1682  OE1 GLN A 104      15.874 -17.500 -22.859  1.00  0.00           O  
ATOM   1683  NE2 GLN A 104      17.276 -16.297 -24.034  1.00  0.00           N  
ATOM   1684 HE21 GLN A 104      16.538 -15.619 -24.109  1.00  0.00           H  
ATOM   1685 HE22 GLN A 104      18.204 -16.128 -24.379  1.00  0.00           H  
ATOM   1686  C   GLN A 104      18.951 -18.454 -19.353  1.00  0.00           C  
ATOM   1687  O   GLN A 104      19.865 -19.221 -19.047  1.00  0.00           O  
ATOM   1688  N   SER A 105      17.949 -18.186 -18.514  1.00  0.00           N  
ATOM   1689  H   SER A 105      17.260 -17.482 -18.770  1.00  0.00           H  
ATOM   1690  CA  SER A 105      17.748 -18.917 -17.257  1.00  0.00           C  
ATOM   1691  HA  SER A 105      18.097 -19.942 -17.396  1.00  0.00           H  
ATOM   1692  CB  SER A 105      18.580 -18.289 -16.134  1.00  0.00           C  
ATOM   1693  HB2 SER A 105      19.600 -18.126 -16.484  1.00  0.00           H  
ATOM   1694  HB3 SER A 105      18.143 -17.329 -15.852  1.00  0.00           H  
ATOM   1695  OG  SER A 105      18.624 -19.145 -15.007  1.00  0.00           O  
ATOM   1696  HG  SER A 105      19.309 -19.804 -15.168  1.00  0.00           H  
ATOM   1697  C   SER A 105      16.265 -18.990 -16.878  1.00  0.00           C  
ATOM   1698  O   SER A 105      15.486 -18.118 -17.256  1.00  0.00           O  
ATOM   1699  N   THR A 106      15.877 -20.043 -16.158  1.00  0.00           N  
ATOM   1700  H   THR A 106      16.571 -20.731 -15.907  1.00  0.00           H  
ATOM   1701  CA  THR A 106      14.530 -20.267 -15.610  1.00  0.00           C  
ATOM   1702  HA  THR A 106      13.812 -20.397 -16.420  1.00  0.00           H  
ATOM   1703  CB  THR A 106      14.557 -21.537 -14.745  1.00  0.00           C  
ATOM   1704  HB  THR A 106      15.171 -21.353 -13.862  1.00  0.00           H  
ATOM   1705  CG2 THR A 106      13.181 -22.002 -14.290  1.00  0.00           C  
ATOM   1706 HG21 THR A 106      12.537 -22.158 -15.153  1.00  0.00           H  
ATOM   1707 HG22 THR A 106      13.263 -22.940 -13.737  1.00  0.00           H  
ATOM   1708 HG23 THR A 106      12.726 -21.261 -13.635  1.00  0.00           H  
ATOM   1709  OG1 THR A 106      15.140 -22.598 -15.465  1.00  0.00           O  
ATOM   1710  HG1 THR A 106      14.410 -23.096 -15.854  1.00  0.00           H  
ATOM   1711  C   THR A 106      14.104 -19.089 -14.734  1.00  0.00           C  
ATOM   1712  O   THR A 106      14.870 -18.686 -13.852  1.00  0.00           O  
ATOM   1713  N   LEU A 107      12.898 -18.544 -14.936  1.00  0.00           N  
ATOM   1714  H   LEU A 107      12.293 -18.915 -15.664  1.00  0.00           H  
ATOM   1715  CA  LEU A 107      12.435 -17.362 -14.201  1.00  0.00           C  
ATOM   1716  HA  LEU A 107      13.135 -16.554 -14.408  1.00  0.00           H  
ATOM   1717  CB  LEU A 107      11.050 -16.936 -14.725  1.00  0.00           C  
ATOM   1718  HB2 LEU A 107      11.132 -16.690 -15.785  1.00  0.00           H  
ATOM   1719  HB3 LEU A 107      10.372 -17.780 -14.633  1.00  0.00           H  
ATOM   1720  CG  LEU A 107      10.442 -15.735 -13.974  1.00  0.00           C  
ATOM   1721  HG  LEU A 107      10.384 -15.958 -12.910  1.00  0.00           H  
ATOM   1722  CD1 LEU A 107      11.257 -14.454 -14.179  1.00  0.00           C  
ATOM   1723 HD11 LEU A 107      11.330 -14.225 -15.243  1.00  0.00           H  
ATOM   1724 HD12 LEU A 107      10.770 -13.625 -13.666  1.00  0.00           H  
ATOM   1725 HD13 LEU A 107      12.256 -14.577 -13.765  1.00  0.00           H  
ATOM   1726  CD2 LEU A 107       9.023 -15.451 -14.460  1.00  0.00           C  
ATOM   1727 HD21 LEU A 107       9.058 -15.129 -15.500  1.00  0.00           H  
ATOM   1728 HD22 LEU A 107       8.414 -16.352 -14.391  1.00  0.00           H  
ATOM   1729 HD23 LEU A 107       8.567 -14.670 -13.854  1.00  0.00           H  
ATOM   1730  C   LEU A 107      12.462 -17.583 -12.679  1.00  0.00           C  
ATOM   1731  O   LEU A 107      12.924 -16.704 -11.957  1.00  0.00           O  
ATOM   1732  N   GLU A 108      12.066 -18.766 -12.200  1.00  0.00           N  
ATOM   1733  H   GLU A 108      11.620 -19.418 -12.843  1.00  0.00           H  
ATOM   1734  CA  GLU A 108      12.182 -19.171 -10.787  1.00  0.00           C  
ATOM   1735  HA  GLU A 108      11.501 -18.566 -10.187  1.00  0.00           H  
ATOM   1736  CB  GLU A 108      11.755 -20.650 -10.668  1.00  0.00           C  
ATOM   1737  HB2 GLU A 108      10.891 -20.841 -11.302  1.00  0.00           H  
ATOM   1738  HB3 GLU A 108      12.567 -21.264 -11.059  1.00  0.00           H  
ATOM   1739  CG  GLU A 108      11.446 -21.123  -9.232  1.00  0.00           C  
ATOM   1740  HG2 GLU A 108      11.558 -22.210  -9.218  1.00  0.00           H  
ATOM   1741  HG3 GLU A 108      12.197 -20.717  -8.549  1.00  0.00           H  
ATOM   1742  CD  GLU A 108      10.025 -20.777  -8.725  1.00  0.00           C  
ATOM   1743  OE1 GLU A 108       9.713 -21.135  -7.562  1.00  0.00           O  
ATOM   1744  OE2 GLU A 108       9.248 -20.159  -9.495  1.00  0.00           O  
ATOM   1745  C   GLU A 108      13.616 -18.962 -10.240  1.00  0.00           C  
ATOM   1746  O   GLU A 108      13.827 -18.299  -9.221  1.00  0.00           O  
ATOM   1747  N   ASN A 109      14.637 -19.466 -10.949  1.00  0.00           N  
ATOM   1748  H   ASN A 109      14.424 -19.902 -11.835  1.00  0.00           H  
ATOM   1749  CA  ASN A 109      16.045 -19.345 -10.552  1.00  0.00           C  
ATOM   1750  HA  ASN A 109      16.134 -19.658  -9.510  1.00  0.00           H  
ATOM   1751  CB  ASN A 109      16.877 -20.285 -11.444  1.00  0.00           C  
ATOM   1752  HB2 ASN A 109      16.491 -21.300 -11.367  1.00  0.00           H  
ATOM   1753  HB3 ASN A 109      16.800 -19.963 -12.481  1.00  0.00           H  
ATOM   1754  CG  ASN A 109      18.346 -20.281 -11.065  1.00  0.00           C  
ATOM   1755  OD1 ASN A 109      19.130 -19.467 -11.529  1.00  0.00           O  
ATOM   1756  ND2 ASN A 109      18.772 -21.178 -10.206  1.00  0.00           N  
ATOM   1757 HD21 ASN A 109      19.740 -21.150  -9.948  1.00  0.00           H  
ATOM   1758 HD22 ASN A 109      18.128 -21.845  -9.815  1.00  0.00           H  
ATOM   1759  C   ASN A 109      16.556 -17.895 -10.632  1.00  0.00           C  
ATOM   1760  O   ASN A 109      17.347 -17.461  -9.789  1.00  0.00           O  
ATOM   1761  N   PHE A 110      16.103 -17.138 -11.632  1.00  0.00           N  
ATOM   1762  H   PHE A 110      15.474 -17.566 -12.307  1.00  0.00           H  
ATOM   1763  CA  PHE A 110      16.425 -15.722 -11.789  1.00  0.00           C  
ATOM   1764  HA  PHE A 110      17.508 -15.601 -11.768  1.00  0.00           H  
ATOM   1765  CB  PHE A 110      15.915 -15.274 -13.163  1.00  0.00           C  
ATOM   1766  HB2 PHE A 110      16.345 -15.925 -13.927  1.00  0.00           H  
ATOM   1767  HB3 PHE A 110      14.834 -15.400 -13.204  1.00  0.00           H  
ATOM   1768  CG  PHE A 110      16.249 -13.841 -13.516  1.00  0.00           C  
ATOM   1769  CD1 PHE A 110      17.491 -13.537 -14.102  1.00  0.00           C  
ATOM   1770  HD1 PHE A 110      18.213 -14.322 -14.288  1.00  0.00           H  
ATOM   1771  CE1 PHE A 110      17.797 -12.212 -14.450  1.00  0.00           C  
ATOM   1772  HE1 PHE A 110      18.753 -11.983 -14.895  1.00  0.00           H  
ATOM   1773  CZ  PHE A 110      16.863 -11.188 -14.216  1.00  0.00           C  
ATOM   1774  HZ  PHE A 110      17.100 -10.173 -14.492  1.00  0.00           H  
ATOM   1775  CE2 PHE A 110      15.623 -11.486 -13.627  1.00  0.00           C  
ATOM   1776  HE2 PHE A 110      14.906 -10.698 -13.448  1.00  0.00           H  
ATOM   1777  CD2 PHE A 110      15.316 -12.813 -13.275  1.00  0.00           C  
ATOM   1778  HD2 PHE A 110      14.360 -13.048 -12.828  1.00  0.00           H  
ATOM   1779  C   PHE A 110      15.842 -14.876 -10.642  1.00  0.00           C  
ATOM   1780  O   PHE A 110      16.560 -14.066 -10.048  1.00  0.00           O  
ATOM   1781  N   LEU A 111      14.573 -15.100 -10.277  1.00  0.00           N  
ATOM   1782  H   LEU A 111      14.045 -15.804 -10.788  1.00  0.00           H  
ATOM   1783  CA  LEU A 111      13.905 -14.423  -9.161  1.00  0.00           C  
ATOM   1784  HA  LEU A 111      14.052 -13.349  -9.273  1.00  0.00           H  
ATOM   1785  CB  LEU A 111      12.390 -14.718  -9.168  1.00  0.00           C  
ATOM   1786  HB2 LEU A 111      12.248 -15.799  -9.170  1.00  0.00           H  
ATOM   1787  HB3 LEU A 111      11.965 -14.333  -8.241  1.00  0.00           H  
ATOM   1788  CG  LEU A 111      11.592 -14.115 -10.342  1.00  0.00           C  
ATOM   1789  HG  LEU A 111      11.972 -14.500 -11.282  1.00  0.00           H  
ATOM   1790  CD1 LEU A 111      10.121 -14.513 -10.209  1.00  0.00           C  
ATOM   1791 HD11 LEU A 111       9.542 -14.094 -11.033  1.00  0.00           H  
ATOM   1792 HD12 LEU A 111      10.041 -15.601 -10.253  1.00  0.00           H  
ATOM   1793 HD13 LEU A 111       9.717 -14.169  -9.257  1.00  0.00           H  
ATOM   1794  CD2 LEU A 111      11.649 -12.587 -10.414  1.00  0.00           C  
ATOM   1795 HD21 LEU A 111      12.673 -12.256 -10.580  1.00  0.00           H  
ATOM   1796 HD22 LEU A 111      11.034 -12.240 -11.242  1.00  0.00           H  
ATOM   1797 HD23 LEU A 111      11.269 -12.157  -9.492  1.00  0.00           H  
ATOM   1798  C   LEU A 111      14.532 -14.791  -7.809  1.00  0.00           C  
ATOM   1799  O   LEU A 111      14.744 -13.892  -7.001  1.00  0.00           O  
ATOM   1800  N   GLU A 112      14.893 -16.054  -7.554  1.00  0.00           N  
ATOM   1801  H   GLU A 112      14.616 -16.790  -8.203  1.00  0.00           H  
ATOM   1802  CA  GLU A 112      15.562 -16.432  -6.297  1.00  0.00           C  
ATOM   1803  HA  GLU A 112      14.962 -16.037  -5.476  1.00  0.00           H  
ATOM   1804  CB  GLU A 112      15.614 -17.963  -6.149  1.00  0.00           C  
ATOM   1805  HB2 GLU A 112      14.622 -18.373  -6.334  1.00  0.00           H  
ATOM   1806  HB3 GLU A 112      16.292 -18.374  -6.895  1.00  0.00           H  
ATOM   1807  CG  GLU A 112      16.078 -18.411  -4.751  1.00  0.00           C  
ATOM   1808  HG2 GLU A 112      16.062 -19.503  -4.706  1.00  0.00           H  
ATOM   1809  HG3 GLU A 112      17.112 -18.098  -4.596  1.00  0.00           H  
ATOM   1810  CD  GLU A 112      15.189 -17.847  -3.630  1.00  0.00           C  
ATOM   1811  OE1 GLU A 112      15.713 -17.250  -2.662  1.00  0.00           O  
ATOM   1812  OE2 GLU A 112      13.946 -17.921  -3.749  1.00  0.00           O  
ATOM   1813  C   GLU A 112      16.964 -15.809  -6.166  1.00  0.00           C  
ATOM   1814  O   GLU A 112      17.345 -15.340  -5.087  1.00  0.00           O  
ATOM   1815  N   ARG A 113      17.734 -15.713  -7.262  1.00  0.00           N  
ATOM   1816  H   ARG A 113      17.390 -16.124  -8.127  1.00  0.00           H  
ATOM   1817  CA  ARG A 113      19.017 -14.979  -7.269  1.00  0.00           C  
ATOM   1818  HA  ARG A 113      19.622 -15.324  -6.431  1.00  0.00           H  
ATOM   1819  CB  ARG A 113      19.792 -15.237  -8.571  1.00  0.00           C  
ATOM   1820  HB2 ARG A 113      19.119 -15.190  -9.429  1.00  0.00           H  
ATOM   1821  HB3 ARG A 113      20.554 -14.464  -8.688  1.00  0.00           H  
ATOM   1822  CG  ARG A 113      20.496 -16.601  -8.510  1.00  0.00           C  
ATOM   1823  HG2 ARG A 113      21.126 -16.633  -7.621  1.00  0.00           H  
ATOM   1824  HG3 ARG A 113      19.759 -17.402  -8.438  1.00  0.00           H  
ATOM   1825  CD  ARG A 113      21.390 -16.834  -9.730  1.00  0.00           C  
ATOM   1826  HD2 ARG A 113      22.028 -15.961  -9.880  1.00  0.00           H  
ATOM   1827  HD3 ARG A 113      22.034 -17.691  -9.525  1.00  0.00           H  
ATOM   1828  NE  ARG A 113      20.595 -17.130 -10.931  1.00  0.00           N  
ATOM   1829  HE  ARG A 113      19.829 -17.790 -10.834  1.00  0.00           H  
ATOM   1830  CZ  ARG A 113      20.839 -16.772 -12.174  1.00  0.00           C  
ATOM   1831  NH1 ARG A 113      21.774 -15.939 -12.517  1.00  0.00           N  
ATOM   1832 HH11 ARG A 113      22.361 -15.511 -11.834  1.00  0.00           H  
ATOM   1833 HH12 ARG A 113      21.797 -15.643 -13.501  1.00  0.00           H  
ATOM   1834  NH2 ARG A 113      20.130 -17.268 -13.132  1.00  0.00           N  
ATOM   1835 HH21 ARG A 113      19.471 -18.012 -12.943  1.00  0.00           H  
ATOM   1836 HH22 ARG A 113      20.475 -17.109 -14.080  1.00  0.00           H  
ATOM   1837  C   ARG A 113      18.820 -13.485  -7.024  1.00  0.00           C  
ATOM   1838  O   ARG A 113      19.504 -12.923  -6.169  1.00  0.00           O  
ATOM   1839  N   LEU A 114      17.841 -12.859  -7.678  1.00  0.00           N  
ATOM   1840  H   LEU A 114      17.333 -13.377  -8.391  1.00  0.00           H  
ATOM   1841  CA  LEU A 114      17.456 -11.471  -7.409  1.00  0.00           C  
ATOM   1842  HA  LEU A 114      18.338 -10.845  -7.556  1.00  0.00           H  
ATOM   1843  CB  LEU A 114      16.385 -11.043  -8.432  1.00  0.00           C  
ATOM   1844  HB2 LEU A 114      16.818 -11.107  -9.431  1.00  0.00           H  
ATOM   1845  HB3 LEU A 114      15.562 -11.757  -8.386  1.00  0.00           H  
ATOM   1846  CG  LEU A 114      15.796  -9.634  -8.228  1.00  0.00           C  
ATOM   1847  HG  LEU A 114      15.281  -9.598  -7.268  1.00  0.00           H  
ATOM   1848  CD1 LEU A 114      16.850  -8.523  -8.256  1.00  0.00           C  
ATOM   1849 HD11 LEU A 114      17.569  -8.663  -7.450  1.00  0.00           H  
ATOM   1850 HD12 LEU A 114      17.371  -8.526  -9.212  1.00  0.00           H  
ATOM   1851 HD13 LEU A 114      16.361  -7.557  -8.126  1.00  0.00           H  
ATOM   1852  CD2 LEU A 114      14.772  -9.352  -9.330  1.00  0.00           C  
ATOM   1853 HD21 LEU A 114      14.290  -8.393  -9.147  1.00  0.00           H  
ATOM   1854 HD22 LEU A 114      15.262  -9.329 -10.304  1.00  0.00           H  
ATOM   1855 HD23 LEU A 114      14.010 -10.132  -9.332  1.00  0.00           H  
ATOM   1856  C   LEU A 114      17.008 -11.281  -5.945  1.00  0.00           C  
ATOM   1857  O   LEU A 114      17.444 -10.330  -5.299  1.00  0.00           O  
ATOM   1858  N   LYS A 115      16.226 -12.209  -5.376  1.00  0.00           N  
ATOM   1859  H   LYS A 115      15.858 -12.946  -5.976  1.00  0.00           H  
ATOM   1860  CA  LYS A 115      15.825 -12.207  -3.957  1.00  0.00           C  
ATOM   1861  HA  LYS A 115      15.400 -11.229  -3.726  1.00  0.00           H  
ATOM   1862  CB  LYS A 115      14.749 -13.287  -3.736  1.00  0.00           C  
ATOM   1863  HB2 LYS A 115      14.028 -13.239  -4.552  1.00  0.00           H  
ATOM   1864  HB3 LYS A 115      15.212 -14.275  -3.751  1.00  0.00           H  
ATOM   1865  CG  LYS A 115      13.988 -13.083  -2.416  1.00  0.00           C  
ATOM   1866  HG2 LYS A 115      14.666 -13.193  -1.569  1.00  0.00           H  
ATOM   1867  HG3 LYS A 115      13.583 -12.070  -2.401  1.00  0.00           H  
ATOM   1868  CD  LYS A 115      12.819 -14.069  -2.264  1.00  0.00           C  
ATOM   1869  HD2 LYS A 115      12.162 -13.703  -1.476  1.00  0.00           H  
ATOM   1870  HD3 LYS A 115      12.254 -14.105  -3.195  1.00  0.00           H  
ATOM   1871  CE  LYS A 115      13.296 -15.478  -1.900  1.00  0.00           C  
ATOM   1872  HE2 LYS A 115      14.218 -15.690  -2.449  1.00  0.00           H  
ATOM   1873  HE3 LYS A 115      13.530 -15.518  -0.835  1.00  0.00           H  
ATOM   1874  NZ  LYS A 115      12.305 -16.522  -2.254  1.00  0.00           N  
ATOM   1875  HZ1 LYS A 115      12.552 -16.887  -3.181  1.00  0.00           H  
ATOM   1876  HZ2 LYS A 115      12.445 -17.348  -1.694  1.00  0.00           H  
ATOM   1877  HZ3 LYS A 115      11.347 -16.206  -2.215  1.00  0.00           H  
ATOM   1878  C   LYS A 115      17.009 -12.396  -3.007  1.00  0.00           C  
ATOM   1879  O   LYS A 115      17.030 -11.784  -1.942  1.00  0.00           O  
ATOM   1880  N   THR A 116      18.007 -13.184  -3.389  1.00  0.00           N  
ATOM   1881  H   THR A 116      17.877 -13.736  -4.230  1.00  0.00           H  
ATOM   1882  CA  THR A 116      19.247 -13.354  -2.623  1.00  0.00           C  
ATOM   1883  HA  THR A 116      18.987 -13.510  -1.578  1.00  0.00           H  
ATOM   1884  CB  THR A 116      19.976 -14.615  -3.093  1.00  0.00           C  
ATOM   1885  HB  THR A 116      20.091 -14.600  -4.178  1.00  0.00           H  
ATOM   1886  CG2 THR A 116      21.344 -14.825  -2.447  1.00  0.00           C  
ATOM   1887 HG21 THR A 116      22.029 -14.032  -2.751  1.00  0.00           H  
ATOM   1888 HG22 THR A 116      21.248 -14.824  -1.363  1.00  0.00           H  
ATOM   1889 HG23 THR A 116      21.753 -15.778  -2.779  1.00  0.00           H  
ATOM   1890  OG1 THR A 116      19.173 -15.707  -2.698  1.00  0.00           O  
ATOM   1891  HG1 THR A 116      18.461 -15.807  -3.352  1.00  0.00           H  
ATOM   1892  C   THR A 116      20.125 -12.105  -2.661  1.00  0.00           C  
ATOM   1893  O   THR A 116      20.570 -11.670  -1.602  1.00  0.00           O  
ATOM   1894  N   ILE A 117      20.287 -11.459  -3.820  1.00  0.00           N  
ATOM   1895  H   ILE A 117      19.913 -11.887  -4.663  1.00  0.00           H  
ATOM   1896  CA  ILE A 117      20.981 -10.164  -3.948  1.00  0.00           C  
ATOM   1897  HA  ILE A 117      21.986 -10.254  -3.530  1.00  0.00           H  
ATOM   1898  CB  ILE A 117      21.105  -9.780  -5.445  1.00  0.00           C  
ATOM   1899  HB  ILE A 117      20.121  -9.894  -5.905  1.00  0.00           H  
ATOM   1900  CG2 ILE A 117      21.546  -8.314  -5.630  1.00  0.00           C  
ATOM   1901 HG21 ILE A 117      20.787  -7.634  -5.244  1.00  0.00           H  
ATOM   1902 HG22 ILE A 117      22.485  -8.136  -5.103  1.00  0.00           H  
ATOM   1903 HG23 ILE A 117      21.684  -8.086  -6.685  1.00  0.00           H  
ATOM   1904  CG1 ILE A 117      22.098 -10.726  -6.161  1.00  0.00           C  
ATOM   1905 HG12 ILE A 117      23.120 -10.452  -5.893  1.00  0.00           H  
ATOM   1906 HG13 ILE A 117      21.937 -11.751  -5.829  1.00  0.00           H  
ATOM   1907  CD1 ILE A 117      21.959 -10.724  -7.689  1.00  0.00           C  
ATOM   1908 HD11 ILE A 117      20.937 -10.978  -7.972  1.00  0.00           H  
ATOM   1909 HD12 ILE A 117      22.219  -9.749  -8.099  1.00  0.00           H  
ATOM   1910 HD13 ILE A 117      22.635 -11.467  -8.112  1.00  0.00           H  
ATOM   1911  C   ILE A 117      20.257  -9.079  -3.134  1.00  0.00           C  
ATOM   1912  O   ILE A 117      20.888  -8.309  -2.409  1.00  0.00           O  
ATOM   1913  N   MET A 118      18.925  -9.039  -3.206  1.00  0.00           N  
ATOM   1914  H   MET A 118      18.462  -9.636  -3.885  1.00  0.00           H  
ATOM   1915  CA  MET A 118      18.125  -8.070  -2.459  1.00  0.00           C  
ATOM   1916  HA  MET A 118      18.558  -7.087  -2.644  1.00  0.00           H  
ATOM   1917  CB  MET A 118      16.684  -8.087  -2.987  1.00  0.00           C  
ATOM   1918  HB2 MET A 118      16.682  -8.285  -4.056  1.00  0.00           H  
ATOM   1919  HB3 MET A 118      16.126  -8.886  -2.499  1.00  0.00           H  
ATOM   1920  CG  MET A 118      15.975  -6.751  -2.761  1.00  0.00           C  
ATOM   1921  HG2 MET A 118      14.944  -6.863  -3.090  1.00  0.00           H  
ATOM   1922  HG3 MET A 118      15.959  -6.530  -1.692  1.00  0.00           H  
ATOM   1923  SD  MET A 118      16.702  -5.325  -3.629  1.00  0.00           S  
ATOM   1924  CE  MET A 118      16.773  -5.886  -5.355  1.00  0.00           C  
ATOM   1925  HE1 MET A 118      17.044  -5.047  -5.994  1.00  0.00           H  
ATOM   1926  HE2 MET A 118      17.527  -6.665  -5.460  1.00  0.00           H  
ATOM   1927  HE3 MET A 118      15.807  -6.275  -5.669  1.00  0.00           H  
ATOM   1928  C   MET A 118      18.173  -8.310  -0.944  1.00  0.00           C  
ATOM   1929  O   MET A 118      18.297  -7.356  -0.180  1.00  0.00           O  
ATOM   1930  N   ARG A 119      18.135  -9.576  -0.496  1.00  0.00           N  
ATOM   1931  H   ARG A 119      17.996 -10.315  -1.177  1.00  0.00           H  
ATOM   1932  CA  ARG A 119      18.299  -9.949   0.919  1.00  0.00           C  
ATOM   1933  HA  ARG A 119      17.623  -9.334   1.509  1.00  0.00           H  
ATOM   1934  CB  ARG A 119      17.929 -11.425   1.136  1.00  0.00           C  
ATOM   1935  HB2 ARG A 119      16.954 -11.610   0.686  1.00  0.00           H  
ATOM   1936  HB3 ARG A 119      18.672 -12.063   0.656  1.00  0.00           H  
ATOM   1937  CG  ARG A 119      17.840 -11.758   2.637  1.00  0.00           C  
ATOM   1938  HG2 ARG A 119      18.810 -11.615   3.115  1.00  0.00           H  
ATOM   1939  HG3 ARG A 119      17.131 -11.072   3.102  1.00  0.00           H  
ATOM   1940  CD  ARG A 119      17.364 -13.191   2.907  1.00  0.00           C  
ATOM   1941  HD2 ARG A 119      17.120 -13.263   3.970  1.00  0.00           H  
ATOM   1942  HD3 ARG A 119      16.446 -13.383   2.349  1.00  0.00           H  
ATOM   1943  NE  ARG A 119      18.401 -14.201   2.603  1.00  0.00           N  
ATOM   1944  HE  ARG A 119      19.119 -14.320   3.301  1.00  0.00           H  
ATOM   1945  CZ  ARG A 119      18.458 -15.016   1.561  1.00  0.00           C  
ATOM   1946  NH1 ARG A 119      17.611 -14.961   0.571  1.00  0.00           N  
ATOM   1947 HH11 ARG A 119      16.927 -14.232   0.556  1.00  0.00           H  
ATOM   1948 HH12 ARG A 119      17.665 -15.616  -0.194  1.00  0.00           H  
ATOM   1949  NH2 ARG A 119      19.384 -15.927   1.504  1.00  0.00           N  
ATOM   1950 HH21 ARG A 119      20.071 -16.000   2.233  1.00  0.00           H  
ATOM   1951 HH22 ARG A 119      19.437 -16.535   0.704  1.00  0.00           H  
ATOM   1952  C   ARG A 119      19.702  -9.635   1.438  1.00  0.00           C  
ATOM   1953  O   ARG A 119      19.814  -9.157   2.561  1.00  0.00           O  
ATOM   1954  N   GLU A 120      20.748  -9.842   0.642  1.00  0.00           N  
ATOM   1955  H   GLU A 120      20.605 -10.310  -0.249  1.00  0.00           H  
ATOM   1956  CA  GLU A 120      22.104  -9.385   0.966  1.00  0.00           C  
ATOM   1957  HA  GLU A 120      22.407  -9.812   1.924  1.00  0.00           H  
ATOM   1958  CB  GLU A 120      23.072  -9.916  -0.108  1.00  0.00           C  
ATOM   1959  HB2 GLU A 120      23.171 -10.992   0.031  1.00  0.00           H  
ATOM   1960  HB3 GLU A 120      22.637  -9.766  -1.093  1.00  0.00           H  
ATOM   1961  CG  GLU A 120      24.474  -9.292  -0.126  1.00  0.00           C  
ATOM   1962  HG2 GLU A 120      25.121  -9.899  -0.765  1.00  0.00           H  
ATOM   1963  HG3 GLU A 120      24.397  -8.302  -0.586  1.00  0.00           H  
ATOM   1964  CD  GLU A 120      25.114  -9.149   1.262  1.00  0.00           C  
ATOM   1965  OE1 GLU A 120      25.872  -8.160   1.421  1.00  0.00           O  
ATOM   1966  OE2 GLU A 120      24.847  -9.981   2.147  1.00  0.00           O  
ATOM   1967  C   GLU A 120      22.149  -7.854   1.128  1.00  0.00           C  
ATOM   1968  O   GLU A 120      22.549  -7.352   2.179  1.00  0.00           O  
ATOM   1969  N   LYS A 121      21.641  -7.088   0.150  1.00  0.00           N  
ATOM   1970  H   LYS A 121      21.312  -7.545  -0.698  1.00  0.00           H  
ATOM   1971  CA  LYS A 121      21.600  -5.616   0.236  1.00  0.00           C  
ATOM   1972  HA  LYS A 121      22.619  -5.269   0.406  1.00  0.00           H  
ATOM   1973  CB  LYS A 121      21.108  -5.046  -1.105  1.00  0.00           C  
ATOM   1974  HB2 LYS A 121      21.649  -5.542  -1.913  1.00  0.00           H  
ATOM   1975  HB3 LYS A 121      20.042  -5.249  -1.226  1.00  0.00           H  
ATOM   1976  CG  LYS A 121      21.366  -3.535  -1.210  1.00  0.00           C  
ATOM   1977  HG2 LYS A 121      20.777  -3.005  -0.462  1.00  0.00           H  
ATOM   1978  HG3 LYS A 121      22.423  -3.340  -1.024  1.00  0.00           H  
ATOM   1979  CD  LYS A 121      20.992  -3.019  -2.607  1.00  0.00           C  
ATOM   1980  HD2 LYS A 121      21.609  -3.526  -3.352  1.00  0.00           H  
ATOM   1981  HD3 LYS A 121      19.947  -3.261  -2.805  1.00  0.00           H  
ATOM   1982  CE  LYS A 121      21.176  -1.503  -2.754  1.00  0.00           C  
ATOM   1983  HE2 LYS A 121      20.771  -1.215  -3.730  1.00  0.00           H  
ATOM   1984  HE3 LYS A 121      20.605  -0.987  -1.977  1.00  0.00           H  
ATOM   1985  NZ  LYS A 121      22.605  -1.117  -2.703  1.00  0.00           N  
ATOM   1986  HZ1 LYS A 121      22.767  -0.243  -3.190  1.00  0.00           H  
ATOM   1987  HZ2 LYS A 121      22.995  -1.116  -1.775  1.00  0.00           H  
ATOM   1988  HZ3 LYS A 121      23.150  -1.753  -3.294  1.00  0.00           H  
ATOM   1989  C   LYS A 121      20.781  -5.110   1.437  1.00  0.00           C  
ATOM   1990  O   LYS A 121      21.170  -4.133   2.069  1.00  0.00           O  
ATOM   1991  N   TYR A 122      19.705  -5.810   1.793  1.00  0.00           N  
ATOM   1992  H   TYR A 122      19.415  -6.557   1.175  1.00  0.00           H  
ATOM   1993  CA  TYR A 122      18.909  -5.572   3.001  1.00  0.00           C  
ATOM   1994  HA  TYR A 122      18.679  -4.509   3.071  1.00  0.00           H  
ATOM   1995  CB  TYR A 122      17.587  -6.340   2.851  1.00  0.00           C  
ATOM   1996  HB2 TYR A 122      17.022  -5.901   2.028  1.00  0.00           H  
ATOM   1997  HB3 TYR A 122      17.813  -7.369   2.577  1.00  0.00           H  
ATOM   1998  CG  TYR A 122      16.712  -6.372   4.088  1.00  0.00           C  
ATOM   1999  CD1 TYR A 122      16.811  -7.448   4.992  1.00  0.00           C  
ATOM   2000  HD1 TYR A 122      17.515  -8.248   4.804  1.00  0.00           H  
ATOM   2001  CE1 TYR A 122      16.017  -7.471   6.154  1.00  0.00           C  
ATOM   2002  HE1 TYR A 122      16.097  -8.294   6.846  1.00  0.00           H  
ATOM   2003  CZ  TYR A 122      15.123  -6.411   6.418  1.00  0.00           C  
ATOM   2004  OH  TYR A 122      14.375  -6.419   7.553  1.00  0.00           O  
ATOM   2005  HH  TYR A 122      14.843  -6.822   8.286  1.00  0.00           H  
ATOM   2006  CE2 TYR A 122      15.024  -5.336   5.513  1.00  0.00           C  
ATOM   2007  HE2 TYR A 122      14.347  -4.519   5.723  1.00  0.00           H  
ATOM   2008  CD2 TYR A 122      15.812  -5.323   4.347  1.00  0.00           C  
ATOM   2009  HD2 TYR A 122      15.728  -4.494   3.659  1.00  0.00           H  
ATOM   2010  C   TYR A 122      19.639  -5.956   4.303  1.00  0.00           C  
ATOM   2011  O   TYR A 122      19.424  -5.307   5.324  1.00  0.00           O  
ATOM   2012  N   SER A 123      20.495  -6.983   4.293  1.00  0.00           N  
ATOM   2013  H   SER A 123      20.651  -7.467   3.416  1.00  0.00           H  
ATOM   2014  CA  SER A 123      21.244  -7.461   5.475  1.00  0.00           C  
ATOM   2015  HA  SER A 123      20.572  -7.482   6.333  1.00  0.00           H  
ATOM   2016  CB  SER A 123      21.760  -8.886   5.255  1.00  0.00           C  
ATOM   2017  HB2 SER A 123      22.458  -8.909   4.416  1.00  0.00           H  
ATOM   2018  HB3 SER A 123      22.278  -9.225   6.154  1.00  0.00           H  
ATOM   2019  OG  SER A 123      20.671  -9.752   4.998  1.00  0.00           O  
ATOM   2020  HG  SER A 123      20.350  -9.542   4.101  1.00  0.00           H  
ATOM   2021  C   SER A 123      22.426  -6.567   5.855  1.00  0.00           C  
ATOM   2022  O   SER A 123      22.922  -6.646   6.976  1.00  0.00           O  
ATOM   2023  N   LYS A 124      22.863  -5.690   4.942  1.00  0.00           N  
ATOM   2024  H   LYS A 124      22.450  -5.739   4.020  1.00  0.00           H  
ATOM   2025  CA  LYS A 124      23.768  -4.577   5.254  1.00  0.00           C  
ATOM   2026  HA  LYS A 124      24.589  -4.970   5.856  1.00  0.00           H  
ATOM   2027  CB  LYS A 124      24.344  -4.004   3.939  1.00  0.00           C  
ATOM   2028  HB2 LYS A 124      23.543  -3.832   3.218  1.00  0.00           H  
ATOM   2029  HB3 LYS A 124      24.813  -3.042   4.142  1.00  0.00           H  
ATOM   2030  CG  LYS A 124      25.413  -4.928   3.327  1.00  0.00           C  
ATOM   2031  HG2 LYS A 124      26.059  -5.297   4.125  1.00  0.00           H  
ATOM   2032  HG3 LYS A 124      24.931  -5.780   2.845  1.00  0.00           H  
ATOM   2033  CD  LYS A 124      26.283  -4.166   2.311  1.00  0.00           C  
ATOM   2034  HD2 LYS A 124      25.691  -3.908   1.431  1.00  0.00           H  
ATOM   2035  HD3 LYS A 124      26.630  -3.242   2.775  1.00  0.00           H  
ATOM   2036  CE  LYS A 124      27.527  -4.969   1.908  1.00  0.00           C  
ATOM   2037  HE2 LYS A 124      28.284  -4.283   1.517  1.00  0.00           H  
ATOM   2038  HE3 LYS A 124      27.935  -5.446   2.803  1.00  0.00           H  
ATOM   2039  NZ  LYS A 124      27.217  -6.003   0.899  1.00  0.00           N  
ATOM   2040  HZ1 LYS A 124      26.489  -6.641   1.249  1.00  0.00           H  
ATOM   2041  HZ2 LYS A 124      26.888  -5.620   0.028  1.00  0.00           H  
ATOM   2042  HZ3 LYS A 124      27.992  -6.627   0.731  1.00  0.00           H  
ATOM   2043  C   LYS A 124      23.093  -3.504   6.133  1.00  0.00           C  
ATOM   2044  O   LYS A 124      21.934  -3.608   6.534  1.00  0.00           O  
ATOM   2045  N   CYS A 125      23.866  -2.457   6.439  1.00  0.00           N  
ATOM   2046  H   CYS A 125      24.796  -2.461   6.065  1.00  0.00           H  
ATOM   2047  CA  CYS A 125      23.442  -1.253   7.157  1.00  0.00           C  
ATOM   2048  HA  CYS A 125      23.050  -1.548   8.131  1.00  0.00           H  
ATOM   2049  CB  CYS A 125      24.691  -0.380   7.393  1.00  0.00           C  
ATOM   2050  HB2 CYS A 125      25.119  -0.066   6.438  1.00  0.00           H  
ATOM   2051  HB3 CYS A 125      24.417   0.518   7.951  1.00  0.00           H  
ATOM   2052  SG  CYS A 125      25.931  -1.286   8.371  1.00  0.00           S  
ATOM   2053  HG  CYS A 125      26.198  -2.262   7.496  1.00  0.00           H  
ATOM   2054  C   CYS A 125      22.308  -0.490   6.434  1.00  0.00           C  
ATOM   2055  O   CYS A 125      21.655  -1.007   5.527  1.00  0.00           O  
ATOM   2056  N   SER A 126      22.020   0.725   6.889  1.00  0.00           N  
ATOM   2057  H   SER A 126      22.659   1.193   7.518  1.00  0.00           H  
ATOM   2058  CA  SER A 126      20.943   1.584   6.384  1.00  0.00           C  
ATOM   2059  HA  SER A 126      20.578   1.237   5.416  1.00  0.00           H  
ATOM   2060  CB  SER A 126      19.768   1.667   7.369  1.00  0.00           C  
ATOM   2061  HB2 SER A 126      19.936   2.496   8.062  1.00  0.00           H  
ATOM   2062  HB3 SER A 126      18.852   1.879   6.816  1.00  0.00           H  
ATOM   2063  OG  SER A 126      19.635   0.459   8.111  1.00  0.00           O  
ATOM   2064  HG  SER A 126      20.130   0.620   8.924  1.00  0.00           H  
ATOM   2065  C   SER A 126      21.533   2.965   6.135  1.00  0.00           C  
ATOM   2066  O   SER A 126      22.315   3.380   7.019  1.00  0.00           O  
ATOM   2067  OXT SER A 126      21.237   3.524   5.064  1.00  0.00           O  
TER    2068      SER   126                                                      
ATOM   2068  N   MET B 127     -17.000  29.994 -21.440  1.00  0.00           N  
ATOM   2069  H1  MET B 127     -17.659  29.238 -21.568  1.00  0.00           H  
ATOM   2070  H2  MET B 127     -16.142  29.787 -21.934  1.00  0.00           H  
ATOM   2071  H3  MET B 127     -17.416  30.841 -21.805  1.00  0.00           H  
ATOM   2072  CA  MET B 127     -16.717  30.181 -20.004  1.00  0.00           C  
ATOM   2073  HA  MET B 127     -16.297  29.255 -19.608  1.00  0.00           H  
ATOM   2074  CB  MET B 127     -15.692  31.307 -19.806  1.00  0.00           C  
ATOM   2075  HB2 MET B 127     -14.956  31.278 -20.607  1.00  0.00           H  
ATOM   2076  HB3 MET B 127     -16.187  32.279 -19.848  1.00  0.00           H  
ATOM   2077  CG  MET B 127     -14.958  31.160 -18.476  1.00  0.00           C  
ATOM   2078  HG2 MET B 127     -15.670  31.274 -17.660  1.00  0.00           H  
ATOM   2079  HG3 MET B 127     -14.523  30.160 -18.429  1.00  0.00           H  
ATOM   2080  SD  MET B 127     -13.635  32.368 -18.246  1.00  0.00           S  
ATOM   2081  CE  MET B 127     -12.874  31.665 -16.758  1.00  0.00           C  
ATOM   2082  HE1 MET B 127     -13.625  31.545 -15.978  1.00  0.00           H  
ATOM   2083  HE2 MET B 127     -12.094  32.336 -16.399  1.00  0.00           H  
ATOM   2084  HE3 MET B 127     -12.439  30.693 -16.988  1.00  0.00           H  
ATOM   2085  C   MET B 127     -18.014  30.491 -19.259  1.00  0.00           C  
ATOM   2086  O   MET B 127     -18.898  31.100 -19.853  1.00  0.00           O  
ATOM   2087  N   HIE B 128     -18.120  30.096 -17.993  1.00  0.00           N  
ATOM   2088  H   HIE B 128     -17.364  29.536 -17.607  1.00  0.00           H  
ATOM   2089  CA  HIE B 128     -19.187  30.436 -17.037  1.00  0.00           C  
ATOM   2090  HA  HIE B 128     -19.925  31.085 -17.508  1.00  0.00           H  
ATOM   2091  CB  HIE B 128     -19.871  29.120 -16.621  1.00  0.00           C  
ATOM   2092  HB2 HIE B 128     -19.148  28.501 -16.088  1.00  0.00           H  
ATOM   2093  HB3 HIE B 128     -20.159  28.581 -17.525  1.00  0.00           H  
ATOM   2094  CG  HIE B 128     -21.098  29.247 -15.750  1.00  0.00           C  
ATOM   2095  ND1 HIE B 128     -21.115  29.748 -14.451  1.00  0.00           N  
ATOM   2096  CE1 HIE B 128     -22.342  29.516 -13.969  1.00  0.00           C  
ATOM   2097  HE1 HIE B 128     -22.654  29.736 -12.955  1.00  0.00           H  
ATOM   2098  NE2 HIE B 128     -23.101  28.924 -14.906  1.00  0.00           N  
ATOM   2099  HE2 HIE B 128     -24.036  28.573 -14.760  1.00  0.00           H  
ATOM   2100  CD2 HIE B 128     -22.331  28.740 -16.034  1.00  0.00           C  
ATOM   2101  HD2 HIE B 128     -22.614  28.212 -16.935  1.00  0.00           H  
ATOM   2102  C   HIE B 128     -18.563  31.196 -15.849  1.00  0.00           C  
ATOM   2103  O   HIE B 128     -17.353  31.103 -15.651  1.00  0.00           O  
ATOM   2104  N   HIE B 129     -19.328  31.932 -15.035  1.00  0.00           N  
ATOM   2105  H   HIE B 129     -20.333  31.850 -15.110  1.00  0.00           H  
ATOM   2106  CA  HIE B 129     -18.768  32.595 -13.843  1.00  0.00           C  
ATOM   2107  HA  HIE B 129     -17.895  33.166 -14.156  1.00  0.00           H  
ATOM   2108  CB  HIE B 129     -19.751  33.622 -13.269  1.00  0.00           C  
ATOM   2109  HB2 HIE B 129     -19.986  34.349 -14.047  1.00  0.00           H  
ATOM   2110  HB3 HIE B 129     -19.247  34.160 -12.465  1.00  0.00           H  
ATOM   2111  CG  HIE B 129     -21.040  33.071 -12.717  1.00  0.00           C  
ATOM   2112  ND1 HIE B 129     -21.183  32.455 -11.475  1.00  0.00           N  
ATOM   2113  CE1 HIE B 129     -22.496  32.242 -11.319  1.00  0.00           C  
ATOM   2114  HE1 HIE B 129     -22.943  31.811 -10.434  1.00  0.00           H  
ATOM   2115  NE2 HIE B 129     -23.175  32.674 -12.397  1.00  0.00           N  
ATOM   2116  HE2 HIE B 129     -24.182  32.684 -12.488  1.00  0.00           H  
ATOM   2117  CD2 HIE B 129     -22.271  33.203 -13.291  1.00  0.00           C  
ATOM   2118  HD2 HIE B 129     -22.489  33.689 -14.232  1.00  0.00           H  
ATOM   2119  C   HIE B 129     -18.245  31.596 -12.792  1.00  0.00           C  
ATOM   2120  O   HIE B 129     -17.225  31.859 -12.164  1.00  0.00           O  
ATOM   2121  N   HIE B 130     -18.806  30.385 -12.707  1.00  0.00           N  
ATOM   2122  H   HIE B 130     -19.657  30.215 -13.233  1.00  0.00           H  
ATOM   2123  CA  HIE B 130     -18.253  29.267 -11.921  1.00  0.00           C  
ATOM   2124  HA  HIE B 130     -18.086  29.597 -10.894  1.00  0.00           H  
ATOM   2125  CB  HIE B 130     -19.263  28.108 -11.898  1.00  0.00           C  
ATOM   2126  HB2 HIE B 130     -18.776  27.232 -11.467  1.00  0.00           H  
ATOM   2127  HB3 HIE B 130     -19.543  27.850 -12.921  1.00  0.00           H  
ATOM   2128  CG  HIE B 130     -20.521  28.353 -11.095  1.00  0.00           C  
ATOM   2129  ND1 HIE B 130     -21.572  27.443 -10.979  1.00  0.00           N  
ATOM   2130  CE1 HIE B 130     -22.431  27.964 -10.094  1.00  0.00           C  
ATOM   2131  HE1 HIE B 130     -23.342  27.479  -9.767  1.00  0.00           H  
ATOM   2132  NE2 HIE B 130     -21.985  29.155  -9.660  1.00  0.00           N  
ATOM   2133  HE2 HIE B 130     -22.432  29.730  -8.961  1.00  0.00           H  
ATOM   2134  CD2 HIE B 130     -20.783  29.416 -10.278  1.00  0.00           C  
ATOM   2135  HD2 HIE B 130     -20.148  30.280 -10.127  1.00  0.00           H  
ATOM   2136  C   HIE B 130     -16.885  28.779 -12.421  1.00  0.00           C  
ATOM   2137  O   HIE B 130     -16.122  28.209 -11.650  1.00  0.00           O  
ATOM   2138  N   HIE B 131     -16.494  29.055 -13.671  1.00  0.00           N  
ATOM   2139  H   HIE B 131     -17.126  29.569 -14.272  1.00  0.00           H  
ATOM   2140  CA  HIE B 131     -15.125  28.793 -14.164  1.00  0.00           C  
ATOM   2141  HA  HIE B 131     -14.801  27.824 -13.779  1.00  0.00           H  
ATOM   2142  CB  HIE B 131     -15.122  28.708 -15.700  1.00  0.00           C  
ATOM   2143  HB2 HIE B 131     -14.122  28.420 -16.026  1.00  0.00           H  
ATOM   2144  HB3 HIE B 131     -15.317  29.696 -16.102  1.00  0.00           H  
ATOM   2145  CG  HIE B 131     -16.105  27.731 -16.311  1.00  0.00           C  
ATOM   2146  ND1 HIE B 131     -16.463  27.694 -17.667  1.00  0.00           N  
ATOM   2147  CE1 HIE B 131     -17.256  26.612 -17.798  1.00  0.00           C  
ATOM   2148  HE1 HIE B 131     -17.701  26.271 -18.724  1.00  0.00           H  
ATOM   2149  NE2 HIE B 131     -17.409  25.986 -16.622  1.00  0.00           N  
ATOM   2150  HE2 HIE B 131     -17.961  25.129 -16.472  1.00  0.00           H  
ATOM   2151  CD2 HIE B 131     -16.679  26.666 -15.677  1.00  0.00           C  
ATOM   2152  HD2 HIE B 131     -16.554  26.388 -14.638  1.00  0.00           H  
ATOM   2153  C   HIE B 131     -14.088  29.811 -13.641  1.00  0.00           C  
ATOM   2154  O   HIE B 131     -12.908  29.733 -13.989  1.00  0.00           O  
ATOM   2155  N   HIE B 132     -14.529  30.757 -12.802  1.00  0.00           N  
ATOM   2156  H   HIE B 132     -15.527  30.801 -12.629  1.00  0.00           H  
ATOM   2157  CA  HIE B 132     -13.695  31.622 -11.964  1.00  0.00           C  
ATOM   2158  HA  HIE B 132     -12.664  31.569 -12.316  1.00  0.00           H  
ATOM   2159  CB  HIE B 132     -14.151  33.089 -12.072  1.00  0.00           C  
ATOM   2160  HB2 HIE B 132     -13.477  33.706 -11.477  1.00  0.00           H  
ATOM   2161  HB3 HIE B 132     -15.143  33.195 -11.635  1.00  0.00           H  
ATOM   2162  CG  HIE B 132     -14.173  33.665 -13.464  1.00  0.00           C  
ATOM   2163  ND1 HIE B 132     -13.305  34.648 -13.940  1.00  0.00           N  
ATOM   2164  CE1 HIE B 132     -13.697  34.907 -15.196  1.00  0.00           C  
ATOM   2165  HE1 HIE B 132     -13.226  35.631 -15.849  1.00  0.00           H  
ATOM   2166  NE2 HIE B 132     -14.746  34.138 -15.531  1.00  0.00           N  
ATOM   2167  HE2 HIE B 132     -15.191  34.120 -16.437  1.00  0.00           H  
ATOM   2168  CD2 HIE B 132     -15.057  33.345 -14.451  1.00  0.00           C  
ATOM   2169  HD2 HIE B 132     -15.832  32.597 -14.383  1.00  0.00           H  
ATOM   2170  C   HIE B 132     -13.674  31.176 -10.492  1.00  0.00           C  
ATOM   2171  O   HIE B 132     -13.096  31.893  -9.672  1.00  0.00           O  
ATOM   2172  N   HIE B 133     -14.280  30.033 -10.129  1.00  0.00           N  
ATOM   2173  H   HIE B 133     -14.766  29.477 -10.822  1.00  0.00           H  
ATOM   2174  CA  HIE B 133     -14.087  29.439  -8.799  1.00  0.00           C  
ATOM   2175  HA  HIE B 133     -14.420  30.159  -8.051  1.00  0.00           H  
ATOM   2176  CB  HIE B 133     -14.904  28.153  -8.599  1.00  0.00           C  
ATOM   2177  HB2 HIE B 133     -14.601  27.705  -7.654  1.00  0.00           H  
ATOM   2178  HB3 HIE B 133     -14.654  27.450  -9.395  1.00  0.00           H  
ATOM   2179  CG  HIE B 133     -16.403  28.299  -8.523  1.00  0.00           C  
ATOM   2180  ND1 HIE B 133     -17.099  29.281  -7.814  1.00  0.00           N  
ATOM   2181  CE1 HIE B 133     -18.378  28.873  -7.784  1.00  0.00           C  
ATOM   2182  HE1 HIE B 133     -19.178  29.401  -7.286  1.00  0.00           H  
ATOM   2183  NE2 HIE B 133     -18.516  27.691  -8.403  1.00  0.00           N  
ATOM   2184  HE2 HIE B 133     -19.355  27.113  -8.384  1.00  0.00           H  
ATOM   2185  CD2 HIE B 133     -17.279  27.313  -8.871  1.00  0.00           C  
ATOM   2186  HD2 HIE B 133     -17.021  26.381  -9.351  1.00  0.00           H  
ATOM   2187  C   HIE B 133     -12.600  29.150  -8.552  1.00  0.00           C  
ATOM   2188  O   HIE B 133     -11.852  28.780  -9.457  1.00  0.00           O  
ATOM   2189  N   LYS B 134     -12.160  29.315  -7.305  1.00  0.00           N  
ATOM   2190  H   LYS B 134     -12.851  29.538  -6.597  1.00  0.00           H  
ATOM   2191  CA  LYS B 134     -10.752  29.243  -6.894  1.00  0.00           C  
ATOM   2192  HA  LYS B 134     -10.176  28.791  -7.702  1.00  0.00           H  
ATOM   2193  CB  LYS B 134     -10.179  30.651  -6.626  1.00  0.00           C  
ATOM   2194  HB2 LYS B 134     -10.660  31.083  -5.744  1.00  0.00           H  
ATOM   2195  HB3 LYS B 134      -9.106  30.566  -6.435  1.00  0.00           H  
ATOM   2196  CG  LYS B 134     -10.410  31.574  -7.829  1.00  0.00           C  
ATOM   2197  HG2 LYS B 134     -10.133  31.044  -8.742  1.00  0.00           H  
ATOM   2198  HG3 LYS B 134     -11.470  31.814  -7.861  1.00  0.00           H  
ATOM   2199  CD  LYS B 134      -9.646  32.895  -7.779  1.00  0.00           C  
ATOM   2200  HD2 LYS B 134      -9.964  33.467  -6.907  1.00  0.00           H  
ATOM   2201  HD3 LYS B 134      -8.575  32.697  -7.720  1.00  0.00           H  
ATOM   2202  CE  LYS B 134      -9.986  33.648  -9.072  1.00  0.00           C  
ATOM   2203  HE2 LYS B 134     -11.074  33.780  -9.123  1.00  0.00           H  
ATOM   2204  HE3 LYS B 134      -9.692  33.020  -9.920  1.00  0.00           H  
ATOM   2205  NZ  LYS B 134      -9.297  34.960  -9.150  1.00  0.00           N  
ATOM   2206  HZ1 LYS B 134      -9.610  35.565  -8.402  1.00  0.00           H  
ATOM   2207  HZ2 LYS B 134      -8.296  34.830  -9.069  1.00  0.00           H  
ATOM   2208  HZ3 LYS B 134      -9.502  35.408 -10.035  1.00  0.00           H  
ATOM   2209  C   LYS B 134     -10.587  28.349  -5.677  1.00  0.00           C  
ATOM   2210  O   LYS B 134     -11.515  28.185  -4.884  1.00  0.00           O  
ATOM   2211  N   VAL B 135      -9.387  27.805  -5.526  1.00  0.00           N  
ATOM   2212  H   VAL B 135      -8.671  28.026  -6.199  1.00  0.00           H  
ATOM   2213  CA  VAL B 135      -8.973  27.092  -4.316  1.00  0.00           C  
ATOM   2214  HA  VAL B 135      -9.708  26.314  -4.108  1.00  0.00           H  
ATOM   2215  CB  VAL B 135      -7.612  26.402  -4.546  1.00  0.00           C  
ATOM   2216  HB  VAL B 135      -6.858  27.156  -4.774  1.00  0.00           H  
ATOM   2217  CG1 VAL B 135      -7.148  25.596  -3.332  1.00  0.00           C  
ATOM   2218 HG11 VAL B 135      -7.892  24.838  -3.084  1.00  0.00           H  
ATOM   2219 HG12 VAL B 135      -6.198  25.112  -3.557  1.00  0.00           H  
ATOM   2220 HG13 VAL B 135      -6.984  26.255  -2.480  1.00  0.00           H  
ATOM   2221  CG2 VAL B 135      -7.699  25.428  -5.735  1.00  0.00           C  
ATOM   2222 HG21 VAL B 135      -6.754  24.894  -5.848  1.00  0.00           H  
ATOM   2223 HG22 VAL B 135      -8.496  24.702  -5.567  1.00  0.00           H  
ATOM   2224 HG23 VAL B 135      -7.892  25.966  -6.662  1.00  0.00           H  
ATOM   2225  C   VAL B 135      -8.958  28.066  -3.124  1.00  0.00           C  
ATOM   2226  O   VAL B 135      -8.491  29.197  -3.242  1.00  0.00           O  
ATOM   2227  N   LEU B 136      -9.531  27.626  -2.004  1.00  0.00           N  
ATOM   2228  H   LEU B 136      -9.971  26.719  -2.061  1.00  0.00           H  
ATOM   2229  CA  LEU B 136      -9.577  28.292  -0.697  1.00  0.00           C  
ATOM   2230  HA  LEU B 136      -9.114  29.275  -0.782  1.00  0.00           H  
ATOM   2231  CB  LEU B 136     -11.067  28.448  -0.331  1.00  0.00           C  
ATOM   2232  HB2 LEU B 136     -11.605  28.863  -1.185  1.00  0.00           H  
ATOM   2233  HB3 LEU B 136     -11.468  27.451  -0.146  1.00  0.00           H  
ATOM   2234  CG  LEU B 136     -11.350  29.331   0.901  1.00  0.00           C  
ATOM   2235  HG  LEU B 136     -10.688  29.071   1.723  1.00  0.00           H  
ATOM   2236  CD1 LEU B 136     -11.190  30.817   0.574  1.00  0.00           C  
ATOM   2237 HD11 LEU B 136     -11.419  31.413   1.457  1.00  0.00           H  
ATOM   2238 HD12 LEU B 136     -10.160  31.020   0.282  1.00  0.00           H  
ATOM   2239 HD13 LEU B 136     -11.859  31.101  -0.238  1.00  0.00           H  
ATOM   2240  CD2 LEU B 136     -12.782  29.096   1.382  1.00  0.00           C  
ATOM   2241 HD21 LEU B 136     -12.987  29.728   2.246  1.00  0.00           H  
ATOM   2242 HD22 LEU B 136     -12.902  28.053   1.676  1.00  0.00           H  
ATOM   2243 HD23 LEU B 136     -13.493  29.326   0.588  1.00  0.00           H  
ATOM   2244  C   LEU B 136      -8.788  27.496   0.370  1.00  0.00           C  
ATOM   2245  O   LEU B 136      -8.439  28.039   1.414  1.00  0.00           O  
ATOM   2246  N   GLN B 137      -8.528  26.210   0.103  1.00  0.00           N  
ATOM   2247  H   GLN B 137      -8.880  25.839  -0.766  1.00  0.00           H  
ATOM   2248  CA  GLN B 137      -7.565  25.363   0.810  1.00  0.00           C  
ATOM   2249  HA  GLN B 137      -6.682  25.965   1.046  1.00  0.00           H  
ATOM   2250  CB  GLN B 137      -8.172  24.829   2.118  1.00  0.00           C  
ATOM   2251  HB2 GLN B 137      -8.559  25.665   2.702  1.00  0.00           H  
ATOM   2252  HB3 GLN B 137      -8.994  24.152   1.885  1.00  0.00           H  
ATOM   2253  CG  GLN B 137      -7.127  24.079   2.960  1.00  0.00           C  
ATOM   2254  HG2 GLN B 137      -6.762  23.213   2.408  1.00  0.00           H  
ATOM   2255  HG3 GLN B 137      -6.283  24.744   3.149  1.00  0.00           H  
ATOM   2256  CD  GLN B 137      -7.658  23.585   4.301  1.00  0.00           C  
ATOM   2257  OE1 GLN B 137      -8.811  23.765   4.680  1.00  0.00           O  
ATOM   2258  NE2 GLN B 137      -6.836  22.924   5.081  1.00  0.00           N  
ATOM   2259 HE21 GLN B 137      -7.205  22.521   5.919  1.00  0.00           H  
ATOM   2260 HE22 GLN B 137      -5.911  22.706   4.747  1.00  0.00           H  
ATOM   2261  C   GLN B 137      -7.130  24.213  -0.110  1.00  0.00           C  
ATOM   2262  O   GLN B 137      -7.969  23.625  -0.799  1.00  0.00           O  
ATOM   2263  N   GLU B 138      -5.836  23.912  -0.135  1.00  0.00           N  
ATOM   2264  H   GLU B 138      -5.212  24.479   0.442  1.00  0.00           H  
ATOM   2265  CA  GLU B 138      -5.172  23.108  -1.164  1.00  0.00           C  
ATOM   2266  HA  GLU B 138      -5.543  23.457  -2.122  1.00  0.00           H  
ATOM   2267  CB  GLU B 138      -3.654  23.380  -1.137  1.00  0.00           C  
ATOM   2268  HB2 GLU B 138      -3.267  23.195  -0.132  1.00  0.00           H  
ATOM   2269  HB3 GLU B 138      -3.172  22.665  -1.806  1.00  0.00           H  
ATOM   2270  CG  GLU B 138      -3.234  24.787  -1.607  1.00  0.00           C  
ATOM   2271  HG2 GLU B 138      -2.143  24.817  -1.649  1.00  0.00           H  
ATOM   2272  HG3 GLU B 138      -3.599  24.920  -2.627  1.00  0.00           H  
ATOM   2273  CD  GLU B 138      -3.728  25.950  -0.728  1.00  0.00           C  
ATOM   2274  OE1 GLU B 138      -3.908  25.745   0.496  1.00  0.00           O  
ATOM   2275  OE2 GLU B 138      -3.988  27.025  -1.309  1.00  0.00           O  
ATOM   2276  C   GLU B 138      -5.428  21.589  -1.052  1.00  0.00           C  
ATOM   2277  O   GLU B 138      -5.506  21.060   0.063  1.00  0.00           O  
ATOM   2278  N   PRO B 139      -5.481  20.865  -2.196  1.00  0.00           N  
ATOM   2279  CD  PRO B 139      -5.608  21.395  -3.550  1.00  0.00           C  
ATOM   2280  HD2 PRO B 139      -4.639  21.755  -3.888  1.00  0.00           H  
ATOM   2281  HD3 PRO B 139      -6.349  22.194  -3.603  1.00  0.00           H  
ATOM   2282  CG  PRO B 139      -6.068  20.229  -4.424  1.00  0.00           C  
ATOM   2283  HG2 PRO B 139      -5.717  20.325  -5.451  1.00  0.00           H  
ATOM   2284  HG3 PRO B 139      -7.157  20.155  -4.405  1.00  0.00           H  
ATOM   2285  CB  PRO B 139      -5.460  19.018  -3.725  1.00  0.00           C  
ATOM   2286  HB2 PRO B 139      -4.416  18.914  -4.012  1.00  0.00           H  
ATOM   2287  HB3 PRO B 139      -6.013  18.105  -3.944  1.00  0.00           H  
ATOM   2288  CA  PRO B 139      -5.566  19.405  -2.250  1.00  0.00           C  
ATOM   2289  HA  PRO B 139      -6.553  19.112  -1.915  1.00  0.00           H  
ATOM   2290  C   PRO B 139      -4.547  18.672  -1.369  1.00  0.00           C  
ATOM   2291  O   PRO B 139      -3.345  18.642  -1.633  1.00  0.00           O  
ATOM   2292  N   THR B 140      -5.079  18.037  -0.328  1.00  0.00           N  
ATOM   2293  H   THR B 140      -6.087  18.126  -0.208  1.00  0.00           H  
ATOM   2294  CA  THR B 140      -4.356  17.287   0.700  1.00  0.00           C  
ATOM   2295  HA  THR B 140      -3.281  17.410   0.561  1.00  0.00           H  
ATOM   2296  CB  THR B 140      -4.727  17.857   2.077  1.00  0.00           C  
ATOM   2297  HB  THR B 140      -5.811  17.834   2.205  1.00  0.00           H  
ATOM   2298  CG2 THR B 140      -4.077  17.102   3.237  1.00  0.00           C  
ATOM   2299 HG21 THR B 140      -2.997  17.060   3.094  1.00  0.00           H  
ATOM   2300 HG22 THR B 140      -4.294  17.620   4.172  1.00  0.00           H  
ATOM   2301 HG23 THR B 140      -4.479  16.090   3.301  1.00  0.00           H  
ATOM   2302  OG1 THR B 140      -4.286  19.195   2.159  1.00  0.00           O  
ATOM   2303  HG1 THR B 140      -4.740  19.706   1.466  1.00  0.00           H  
ATOM   2304  C   THR B 140      -4.703  15.804   0.574  1.00  0.00           C  
ATOM   2305  O   THR B 140      -5.880  15.457   0.478  1.00  0.00           O  
ATOM   2306  N   CYS B 141      -3.705  14.915   0.565  1.00  0.00           N  
ATOM   2307  H   CYS B 141      -2.761  15.241   0.708  1.00  0.00           H  
ATOM   2308  CA  CYS B 141      -3.897  13.495   0.249  1.00  0.00           C  
ATOM   2309  HA  CYS B 141      -4.960  13.293   0.138  1.00  0.00           H  
ATOM   2310  CB  CYS B 141      -3.220  13.172  -1.093  1.00  0.00           C  
ATOM   2311  HB2 CYS B 141      -2.149  13.345  -0.995  1.00  0.00           H  
ATOM   2312  HB3 CYS B 141      -3.389  12.120  -1.334  1.00  0.00           H  
ATOM   2313  SG  CYS B 141      -3.847  14.194  -2.456  1.00  0.00           S  
ATOM   2314  HG  CYS B 141      -3.236  13.531  -3.442  1.00  0.00           H  
ATOM   2315  C   CYS B 141      -3.370  12.558   1.348  1.00  0.00           C  
ATOM   2316  O   CYS B 141      -2.305  12.798   1.912  1.00  0.00           O  
ATOM   2317  N   VAL B 142      -4.062  11.436   1.572  1.00  0.00           N  
ATOM   2318  H   VAL B 142      -4.942  11.323   1.075  1.00  0.00           H  
ATOM   2319  CA  VAL B 142      -3.607  10.310   2.419  1.00  0.00           C  
ATOM   2320  HA  VAL B 142      -2.522  10.368   2.524  1.00  0.00           H  
ATOM   2321  CB  VAL B 142      -4.213  10.361   3.838  1.00  0.00           C  
ATOM   2322  HB  VAL B 142      -3.814   9.512   4.394  1.00  0.00           H  
ATOM   2323  CG1 VAL B 142      -3.809  11.628   4.595  1.00  0.00           C  
ATOM   2324 HG11 VAL B 142      -4.263  12.507   4.137  1.00  0.00           H  
ATOM   2325 HG12 VAL B 142      -2.724  11.738   4.571  1.00  0.00           H  
ATOM   2326 HG13 VAL B 142      -4.134  11.560   5.633  1.00  0.00           H  
ATOM   2327  CG2 VAL B 142      -5.745  10.243   3.859  1.00  0.00           C  
ATOM   2328 HG21 VAL B 142      -6.102  10.281   4.889  1.00  0.00           H  
ATOM   2329 HG22 VAL B 142      -6.060   9.295   3.423  1.00  0.00           H  
ATOM   2330 HG23 VAL B 142      -6.192  11.065   3.301  1.00  0.00           H  
ATOM   2331  C   VAL B 142      -3.935   8.976   1.747  1.00  0.00           C  
ATOM   2332  O   VAL B 142      -4.908   8.906   0.995  1.00  0.00           O  
ATOM   2333  N   SER B 143      -3.159   7.917   1.988  1.00  0.00           N  
ATOM   2334  H   SER B 143      -2.383   8.020   2.638  1.00  0.00           H  
ATOM   2335  CA  SER B 143      -3.380   6.579   1.401  1.00  0.00           C  
ATOM   2336  HA  SER B 143      -4.303   6.578   0.829  1.00  0.00           H  
ATOM   2337  CB  SER B 143      -2.242   6.232   0.436  1.00  0.00           C  
ATOM   2338  HB2 SER B 143      -2.195   6.972  -0.361  1.00  0.00           H  
ATOM   2339  HB3 SER B 143      -1.298   6.246   0.982  1.00  0.00           H  
ATOM   2340  OG  SER B 143      -2.427   4.944  -0.122  1.00  0.00           O  
ATOM   2341  HG  SER B 143      -3.121   4.969  -0.794  1.00  0.00           H  
ATOM   2342  C   SER B 143      -3.519   5.487   2.465  1.00  0.00           C  
ATOM   2343  O   SER B 143      -2.836   5.533   3.488  1.00  0.00           O  
ATOM   2344  N   ASP B 144      -4.369   4.483   2.222  1.00  0.00           N  
ATOM   2345  H   ASP B 144      -4.901   4.479   1.353  1.00  0.00           H  
ATOM   2346  CA  ASP B 144      -4.453   3.284   3.074  1.00  0.00           C  
ATOM   2347  HA  ASP B 144      -4.327   3.605   4.107  1.00  0.00           H  
ATOM   2348  CB  ASP B 144      -5.857   2.657   2.966  1.00  0.00           C  
ATOM   2349  HB2 ASP B 144      -5.962   1.939   3.778  1.00  0.00           H  
ATOM   2350  HB3 ASP B 144      -6.604   3.437   3.128  1.00  0.00           H  
ATOM   2351  CG  ASP B 144      -6.176   1.936   1.647  1.00  0.00           C  
ATOM   2352  OD1 ASP B 144      -5.400   2.029   0.673  1.00  0.00           O  
ATOM   2353  OD2 ASP B 144      -7.211   1.228   1.600  1.00  0.00           O  
ATOM   2354  C   ASP B 144      -3.341   2.241   2.801  1.00  0.00           C  
ATOM   2355  O   ASP B 144      -3.245   1.244   3.522  1.00  0.00           O  
ATOM   2356  N   TYR B 145      -2.523   2.460   1.761  1.00  0.00           N  
ATOM   2357  H   TYR B 145      -2.688   3.303   1.224  1.00  0.00           H  
ATOM   2358  CA  TYR B 145      -1.472   1.562   1.258  1.00  0.00           C  
ATOM   2359  HA  TYR B 145      -1.143   2.009   0.323  1.00  0.00           H  
ATOM   2360  CB  TYR B 145      -0.257   1.574   2.207  1.00  0.00           C  
ATOM   2361  HB2 TYR B 145      -0.278   2.490   2.798  1.00  0.00           H  
ATOM   2362  HB3 TYR B 145      -0.366   0.745   2.902  1.00  0.00           H  
ATOM   2363  CG  TYR B 145       1.118   1.511   1.553  1.00  0.00           C  
ATOM   2364  CD1 TYR B 145       1.533   2.549   0.693  1.00  0.00           C  
ATOM   2365  HD1 TYR B 145       0.860   3.363   0.464  1.00  0.00           H  
ATOM   2366  CE1 TYR B 145       2.826   2.531   0.135  1.00  0.00           C  
ATOM   2367  HE1 TYR B 145       3.152   3.306  -0.540  1.00  0.00           H  
ATOM   2368  CZ  TYR B 145       3.730   1.504   0.471  1.00  0.00           C  
ATOM   2369  OH  TYR B 145       4.977   1.542  -0.062  1.00  0.00           O  
ATOM   2370  HH  TYR B 145       5.579   0.813   0.202  1.00  0.00           H  
ATOM   2371  CE2 TYR B 145       3.334   0.487   1.364  1.00  0.00           C  
ATOM   2372  HE2 TYR B 145       4.048  -0.265   1.661  1.00  0.00           H  
ATOM   2373  CD2 TYR B 145       2.020   0.476   1.880  1.00  0.00           C  
ATOM   2374  HD2 TYR B 145       1.710  -0.312   2.551  1.00  0.00           H  
ATOM   2375  C   TYR B 145      -2.000   0.161   0.867  1.00  0.00           C  
ATOM   2376  O   TYR B 145      -1.328  -0.862   1.025  1.00  0.00           O  
ATOM   2377  N   MET B 146      -3.245   0.095   0.374  1.00  0.00           N  
ATOM   2378  H   MET B 146      -3.777   0.963   0.329  1.00  0.00           H  
ATOM   2379  CA  MET B 146      -3.938  -1.158   0.041  1.00  0.00           C  
ATOM   2380  HA  MET B 146      -3.203  -1.912  -0.244  1.00  0.00           H  
ATOM   2381  CB  MET B 146      -4.666  -1.643   1.308  1.00  0.00           C  
ATOM   2382  HB2 MET B 146      -3.913  -1.915   2.041  1.00  0.00           H  
ATOM   2383  HB3 MET B 146      -5.262  -0.826   1.718  1.00  0.00           H  
ATOM   2384  CG  MET B 146      -5.585  -2.851   1.104  1.00  0.00           C  
ATOM   2385  HG2 MET B 146      -6.402  -2.566   0.441  1.00  0.00           H  
ATOM   2386  HG3 MET B 146      -5.017  -3.652   0.629  1.00  0.00           H  
ATOM   2387  SD  MET B 146      -6.305  -3.480   2.644  1.00  0.00           S  
ATOM   2388  CE  MET B 146      -7.391  -4.759   1.962  1.00  0.00           C  
ATOM   2389  HE1 MET B 146      -7.933  -5.244   2.774  1.00  0.00           H  
ATOM   2390  HE2 MET B 146      -8.102  -4.305   1.271  1.00  0.00           H  
ATOM   2391  HE3 MET B 146      -6.795  -5.501   1.430  1.00  0.00           H  
ATOM   2392  C   MET B 146      -4.913  -1.045  -1.138  1.00  0.00           C  
ATOM   2393  O   MET B 146      -5.125  -2.032  -1.842  1.00  0.00           O  
ATOM   2394  N   SER B 147      -5.552   0.109  -1.342  1.00  0.00           N  
ATOM   2395  H   SER B 147      -5.357   0.881  -0.707  1.00  0.00           H  
ATOM   2396  CA  SER B 147      -6.611   0.268  -2.350  1.00  0.00           C  
ATOM   2397  HA  SER B 147      -6.301  -0.210  -3.273  1.00  0.00           H  
ATOM   2398  CB  SER B 147      -7.859  -0.457  -1.827  1.00  0.00           C  
ATOM   2399  HB2 SER B 147      -7.628  -1.509  -1.659  1.00  0.00           H  
ATOM   2400  HB3 SER B 147      -8.144  -0.016  -0.872  1.00  0.00           H  
ATOM   2401  OG  SER B 147      -8.957  -0.373  -2.708  1.00  0.00           O  
ATOM   2402  HG  SER B 147      -8.671  -0.686  -3.574  1.00  0.00           H  
ATOM   2403  C   SER B 147      -6.963   1.724  -2.677  1.00  0.00           C  
ATOM   2404  O   SER B 147      -7.200   2.057  -3.841  1.00  0.00           O  
ATOM   2405  N   ILE B 148      -7.013   2.585  -1.659  1.00  0.00           N  
ATOM   2406  H   ILE B 148      -6.662   2.285  -0.752  1.00  0.00           H  
ATOM   2407  CA  ILE B 148      -7.643   3.906  -1.728  1.00  0.00           C  
ATOM   2408  HA  ILE B 148      -7.875   4.139  -2.766  1.00  0.00           H  
ATOM   2409  CB  ILE B 148      -8.970   3.910  -0.925  1.00  0.00           C  
ATOM   2410  HB  ILE B 148      -8.740   3.534   0.073  1.00  0.00           H  
ATOM   2411  CG2 ILE B 148      -9.550   5.327  -0.744  1.00  0.00           C  
ATOM   2412 HG21 ILE B 148      -8.922   5.909  -0.071  1.00  0.00           H  
ATOM   2413 HG22 ILE B 148      -9.616   5.835  -1.706  1.00  0.00           H  
ATOM   2414 HG23 ILE B 148     -10.547   5.268  -0.304  1.00  0.00           H  
ATOM   2415  CG1 ILE B 148     -10.045   2.969  -1.519  1.00  0.00           C  
ATOM   2416 HG12 ILE B 148      -9.603   1.996  -1.715  1.00  0.00           H  
ATOM   2417 HG13 ILE B 148     -10.821   2.817  -0.768  1.00  0.00           H  
ATOM   2418  CD1 ILE B 148     -10.728   3.456  -2.805  1.00  0.00           C  
ATOM   2419 HD11 ILE B 148      -9.991   3.781  -3.539  1.00  0.00           H  
ATOM   2420 HD12 ILE B 148     -11.318   2.643  -3.228  1.00  0.00           H  
ATOM   2421 HD13 ILE B 148     -11.405   4.278  -2.574  1.00  0.00           H  
ATOM   2422  C   ILE B 148      -6.688   4.981  -1.216  1.00  0.00           C  
ATOM   2423  O   ILE B 148      -6.132   4.884  -0.119  1.00  0.00           O  
ATOM   2424  N   SER B 149      -6.599   6.087  -1.956  1.00  0.00           N  
ATOM   2425  H   SER B 149      -7.060   6.083  -2.861  1.00  0.00           H  
ATOM   2426  CA  SER B 149      -6.230   7.383  -1.389  1.00  0.00           C  
ATOM   2427  HA  SER B 149      -5.848   7.217  -0.388  1.00  0.00           H  
ATOM   2428  CB  SER B 149      -5.097   8.025  -2.190  1.00  0.00           C  
ATOM   2429  HB2 SER B 149      -4.215   7.386  -2.137  1.00  0.00           H  
ATOM   2430  HB3 SER B 149      -5.393   8.124  -3.232  1.00  0.00           H  
ATOM   2431  OG  SER B 149      -4.779   9.300  -1.671  1.00  0.00           O  
ATOM   2432  HG  SER B 149      -4.689   9.225  -0.704  1.00  0.00           H  
ATOM   2433  C   SER B 149      -7.454   8.289  -1.244  1.00  0.00           C  
ATOM   2434  O   SER B 149      -8.308   8.342  -2.125  1.00  0.00           O  
ATOM   2435  N   THR B 150      -7.556   8.991  -0.114  1.00  0.00           N  
ATOM   2436  H   THR B 150      -6.751   8.981   0.503  1.00  0.00           H  
ATOM   2437  CA  THR B 150      -8.517  10.091   0.060  1.00  0.00           C  
ATOM   2438  HA  THR B 150      -9.354   9.952  -0.620  1.00  0.00           H  
ATOM   2439  CB  THR B 150      -9.090  10.147   1.484  1.00  0.00           C  
ATOM   2440  HB  THR B 150      -8.282  10.331   2.193  1.00  0.00           H  
ATOM   2441  CG2 THR B 150     -10.160  11.226   1.655  1.00  0.00           C  
ATOM   2442 HG21 THR B 150     -10.629  11.123   2.633  1.00  0.00           H  
ATOM   2443 HG22 THR B 150      -9.707  12.215   1.598  1.00  0.00           H  
ATOM   2444 HG23 THR B 150     -10.920  11.128   0.880  1.00  0.00           H  
ATOM   2445  OG1 THR B 150      -9.697   8.911   1.802  1.00  0.00           O  
ATOM   2446  HG1 THR B 150      -9.017   8.235   1.736  1.00  0.00           H  
ATOM   2447  C   THR B 150      -7.825  11.405  -0.286  1.00  0.00           C  
ATOM   2448  O   THR B 150      -6.670  11.606   0.100  1.00  0.00           O  
ATOM   2449  N   CYS B 151      -8.523  12.291  -0.993  1.00  0.00           N  
ATOM   2450  H   CYS B 151      -9.469  12.052  -1.278  1.00  0.00           H  
ATOM   2451  CA  CYS B 151      -8.042  13.623  -1.340  1.00  0.00           C  
ATOM   2452  HA  CYS B 151      -7.178  13.867  -0.725  1.00  0.00           H  
ATOM   2453  CB  CYS B 151      -7.591  13.621  -2.807  1.00  0.00           C  
ATOM   2454  HB2 CYS B 151      -6.779  12.903  -2.936  1.00  0.00           H  
ATOM   2455  HB3 CYS B 151      -8.426  13.328  -3.443  1.00  0.00           H  
ATOM   2456  SG  CYS B 151      -7.025  15.274  -3.304  1.00  0.00           S  
ATOM   2457  HG  CYS B 151      -5.938  15.312  -2.515  1.00  0.00           H  
ATOM   2458  C   CYS B 151      -9.136  14.653  -1.040  1.00  0.00           C  
ATOM   2459  O   CYS B 151     -10.276  14.469  -1.475  1.00  0.00           O  
ATOM   2460  N   GLU B 152      -8.794  15.716  -0.305  1.00  0.00           N  
ATOM   2461  H   GLU B 152      -7.831  15.803   0.013  1.00  0.00           H  
ATOM   2462  CA  GLU B 152      -9.720  16.802   0.054  1.00  0.00           C  
ATOM   2463  HA  GLU B 152     -10.587  16.699  -0.593  1.00  0.00           H  
ATOM   2464  CB  GLU B 152     -10.236  16.671   1.508  1.00  0.00           C  
ATOM   2465  HB2 GLU B 152     -11.248  17.075   1.525  1.00  0.00           H  
ATOM   2466  HB3 GLU B 152     -10.298  15.615   1.774  1.00  0.00           H  
ATOM   2467  CG  GLU B 152      -9.429  17.417   2.591  1.00  0.00           C  
ATOM   2468  HG2 GLU B 152      -8.459  16.931   2.717  1.00  0.00           H  
ATOM   2469  HG3 GLU B 152      -9.253  18.445   2.276  1.00  0.00           H  
ATOM   2470  CD  GLU B 152     -10.176  17.472   3.934  1.00  0.00           C  
ATOM   2471  OE1 GLU B 152     -10.397  18.600   4.441  1.00  0.00           O  
ATOM   2472  OE2 GLU B 152     -10.533  16.390   4.452  1.00  0.00           O  
ATOM   2473  C   GLU B 152      -9.140  18.192  -0.236  1.00  0.00           C  
ATOM   2474  O   GLU B 152      -7.930  18.396  -0.139  1.00  0.00           O  
ATOM   2475  N   TRP B 153     -10.011  19.149  -0.564  1.00  0.00           N  
ATOM   2476  H   TRP B 153     -10.993  18.889  -0.618  1.00  0.00           H  
ATOM   2477  CA  TRP B 153      -9.696  20.568  -0.762  1.00  0.00           C  
ATOM   2478  HA  TRP B 153      -8.926  20.865  -0.047  1.00  0.00           H  
ATOM   2479  CB  TRP B 153      -9.146  20.786  -2.180  1.00  0.00           C  
ATOM   2480  HB2 TRP B 153      -8.808  21.814  -2.288  1.00  0.00           H  
ATOM   2481  HB3 TRP B 153      -8.269  20.163  -2.292  1.00  0.00           H  
ATOM   2482  CG  TRP B 153     -10.050  20.473  -3.328  1.00  0.00           C  
ATOM   2483  CD1 TRP B 153     -10.811  21.370  -3.991  1.00  0.00           C  
ATOM   2484  HD1 TRP B 153     -10.862  22.429  -3.771  1.00  0.00           H  
ATOM   2485  NE1 TRP B 153     -11.506  20.729  -4.994  1.00  0.00           N  
ATOM   2486  HE1 TRP B 153     -12.184  21.203  -5.574  1.00  0.00           H  
ATOM   2487  CE2 TRP B 153     -11.186  19.389  -5.065  1.00  0.00           C  
ATOM   2488  CZ2 TRP B 153     -11.581  18.348  -5.921  1.00  0.00           C  
ATOM   2489  HZ2 TRP B 153     -12.271  18.535  -6.729  1.00  0.00           H  
ATOM   2490  CH2 TRP B 153     -11.082  17.052  -5.692  1.00  0.00           C  
ATOM   2491  HH2 TRP B 153     -11.377  16.226  -6.326  1.00  0.00           H  
ATOM   2492  CZ3 TRP B 153     -10.203  16.821  -4.619  1.00  0.00           C  
ATOM   2493  HZ3 TRP B 153      -9.821  15.826  -4.436  1.00  0.00           H  
ATOM   2494  CE3 TRP B 153      -9.799  17.876  -3.781  1.00  0.00           C  
ATOM   2495  HE3 TRP B 153      -9.105  17.683  -2.977  1.00  0.00           H  
ATOM   2496  CD2 TRP B 153     -10.282  19.187  -3.980  1.00  0.00           C  
ATOM   2497  C   TRP B 153     -10.937  21.441  -0.520  1.00  0.00           C  
ATOM   2498  O   TRP B 153     -12.032  20.945  -0.242  1.00  0.00           O  
ATOM   2499  N   LYS B 154     -10.795  22.765  -0.642  1.00  0.00           N  
ATOM   2500  H   LYS B 154      -9.869  23.127  -0.864  1.00  0.00           H  
ATOM   2501  CA  LYS B 154     -11.930  23.703  -0.607  1.00  0.00           C  
ATOM   2502  HA  LYS B 154     -12.862  23.142  -0.673  1.00  0.00           H  
ATOM   2503  CB  LYS B 154     -11.948  24.500   0.708  1.00  0.00           C  
ATOM   2504  HB2 LYS B 154     -10.978  24.978   0.851  1.00  0.00           H  
ATOM   2505  HB3 LYS B 154     -12.710  25.280   0.648  1.00  0.00           H  
ATOM   2506  CG  LYS B 154     -12.269  23.587   1.899  1.00  0.00           C  
ATOM   2507  HG2 LYS B 154     -13.304  23.254   1.823  1.00  0.00           H  
ATOM   2508  HG3 LYS B 154     -11.618  22.714   1.869  1.00  0.00           H  
ATOM   2509  CD  LYS B 154     -12.058  24.271   3.250  1.00  0.00           C  
ATOM   2510  HD2 LYS B 154     -11.031  24.635   3.301  1.00  0.00           H  
ATOM   2511  HD3 LYS B 154     -12.745  25.111   3.365  1.00  0.00           H  
ATOM   2512  CE  LYS B 154     -12.312  23.215   4.334  1.00  0.00           C  
ATOM   2513  HE2 LYS B 154     -13.356  23.269   4.658  1.00  0.00           H  
ATOM   2514  HE3 LYS B 154     -12.150  22.224   3.895  1.00  0.00           H  
ATOM   2515  NZ  LYS B 154     -11.387  23.367   5.479  1.00  0.00           N  
ATOM   2516  HZ1 LYS B 154     -11.479  22.589   6.118  1.00  0.00           H  
ATOM   2517  HZ2 LYS B 154     -10.423  23.355   5.138  1.00  0.00           H  
ATOM   2518  HZ3 LYS B 154     -11.516  24.246   5.956  1.00  0.00           H  
ATOM   2519  C   LYS B 154     -11.911  24.625  -1.811  1.00  0.00           C  
ATOM   2520  O   LYS B 154     -10.884  25.220  -2.119  1.00  0.00           O  
ATOM   2521  N   MET B 155     -13.062  24.765  -2.454  1.00  0.00           N  
ATOM   2522  H   MET B 155     -13.845  24.202  -2.144  1.00  0.00           H  
ATOM   2523  CA  MET B 155     -13.372  25.856  -3.374  1.00  0.00           C  
ATOM   2524  HA  MET B 155     -12.457  26.179  -3.867  1.00  0.00           H  
ATOM   2525  CB  MET B 155     -14.359  25.365  -4.444  1.00  0.00           C  
ATOM   2526  HB2 MET B 155     -15.292  25.082  -3.956  1.00  0.00           H  
ATOM   2527  HB3 MET B 155     -14.576  26.182  -5.134  1.00  0.00           H  
ATOM   2528  CG  MET B 155     -13.855  24.154  -5.242  1.00  0.00           C  
ATOM   2529  HG2 MET B 155     -13.795  23.296  -4.572  1.00  0.00           H  
ATOM   2530  HG3 MET B 155     -14.601  23.920  -6.001  1.00  0.00           H  
ATOM   2531  SD  MET B 155     -12.244  24.345  -6.060  1.00  0.00           S  
ATOM   2532  CE  MET B 155     -12.623  25.711  -7.186  1.00  0.00           C  
ATOM   2533  HE1 MET B 155     -13.466  25.446  -7.823  1.00  0.00           H  
ATOM   2534  HE2 MET B 155     -12.864  26.604  -6.611  1.00  0.00           H  
ATOM   2535  HE3 MET B 155     -11.757  25.921  -7.808  1.00  0.00           H  
ATOM   2536  C   MET B 155     -13.958  27.051  -2.607  1.00  0.00           C  
ATOM   2537  O   MET B 155     -14.508  26.892  -1.516  1.00  0.00           O  
ATOM   2538  N   ASN B 156     -13.888  28.247  -3.192  1.00  0.00           N  
ATOM   2539  H   ASN B 156     -13.351  28.336  -4.050  1.00  0.00           H  
ATOM   2540  CA  ASN B 156     -14.559  29.443  -2.672  1.00  0.00           C  
ATOM   2541  HA  ASN B 156     -14.380  29.490  -1.597  1.00  0.00           H  
ATOM   2542  CB  ASN B 156     -13.929  30.689  -3.316  1.00  0.00           C  
ATOM   2543  HB2 ASN B 156     -14.296  31.568  -2.786  1.00  0.00           H  
ATOM   2544  HB3 ASN B 156     -12.845  30.653  -3.205  1.00  0.00           H  
ATOM   2545  CG  ASN B 156     -14.268  30.826  -4.792  1.00  0.00           C  
ATOM   2546  OD1 ASN B 156     -14.278  29.869  -5.544  1.00  0.00           O  
ATOM   2547  ND2 ASN B 156     -14.557  32.015  -5.267  1.00  0.00           N  
ATOM   2548 HD21 ASN B 156     -14.848  32.054  -6.231  1.00  0.00           H  
ATOM   2549 HD22 ASN B 156     -14.613  32.804  -4.649  1.00  0.00           H  
ATOM   2550  C   ASN B 156     -16.094  29.436  -2.856  1.00  0.00           C  
ATOM   2551  O   ASN B 156     -16.780  30.180  -2.161  1.00  0.00           O  
ATOM   2552  N   GLY B 157     -16.635  28.609  -3.755  1.00  0.00           N  
ATOM   2553  H   GLY B 157     -16.019  28.067  -4.342  1.00  0.00           H  
ATOM   2554  CA  GLY B 157     -18.074  28.406  -3.939  1.00  0.00           C  
ATOM   2555  HA2 GLY B 157     -18.589  28.646  -3.008  1.00  0.00           H  
ATOM   2556  HA3 GLY B 157     -18.437  29.077  -4.716  1.00  0.00           H  
ATOM   2557  C   GLY B 157     -18.418  26.962  -4.334  1.00  0.00           C  
ATOM   2558  O   GLY B 157     -17.519  26.199  -4.692  1.00  0.00           O  
ATOM   2559  N   PRO B 158     -19.698  26.556  -4.234  1.00  0.00           N  
ATOM   2560  CD  PRO B 158     -20.827  27.369  -3.806  1.00  0.00           C  
ATOM   2561  HD2 PRO B 158     -20.848  28.329  -4.323  1.00  0.00           H  
ATOM   2562  HD3 PRO B 158     -20.778  27.520  -2.726  1.00  0.00           H  
ATOM   2563  CG  PRO B 158     -22.075  26.560  -4.155  1.00  0.00           C  
ATOM   2564  HG2 PRO B 158     -22.383  26.780  -5.177  1.00  0.00           H  
ATOM   2565  HG3 PRO B 158     -22.892  26.753  -3.458  1.00  0.00           H  
ATOM   2566  CB  PRO B 158     -21.584  25.116  -4.067  1.00  0.00           C  
ATOM   2567  HB2 PRO B 158     -22.196  24.445  -4.672  1.00  0.00           H  
ATOM   2568  HB3 PRO B 158     -21.586  24.793  -3.024  1.00  0.00           H  
ATOM   2569  CA  PRO B 158     -20.141  25.203  -4.571  1.00  0.00           C  
ATOM   2570  HA  PRO B 158     -19.533  24.477  -4.037  1.00  0.00           H  
ATOM   2571  C   PRO B 158     -20.037  24.910  -6.073  1.00  0.00           C  
ATOM   2572  O   PRO B 158     -20.163  25.817  -6.901  1.00  0.00           O  
ATOM   2573  N   THR B 159     -19.837  23.637  -6.435  1.00  0.00           N  
ATOM   2574  H   THR B 159     -19.756  22.930  -5.714  1.00  0.00           H  
ATOM   2575  CA  THR B 159     -19.635  23.227  -7.836  1.00  0.00           C  
ATOM   2576  HA  THR B 159     -20.228  23.893  -8.464  1.00  0.00           H  
ATOM   2577  CB  THR B 159     -18.170  23.439  -8.256  1.00  0.00           C  
ATOM   2578  HB  THR B 159     -17.961  24.509  -8.244  1.00  0.00           H  
ATOM   2579  CG2 THR B 159     -17.137  22.739  -7.374  1.00  0.00           C  
ATOM   2580 HG21 THR B 159     -16.141  22.945  -7.760  1.00  0.00           H  
ATOM   2581 HG22 THR B 159     -17.197  23.116  -6.353  1.00  0.00           H  
ATOM   2582 HG23 THR B 159     -17.308  21.664  -7.369  1.00  0.00           H  
ATOM   2583  OG1 THR B 159     -17.979  22.959  -9.566  1.00  0.00           O  
ATOM   2584  HG1 THR B 159     -17.112  23.263  -9.858  1.00  0.00           H  
ATOM   2585  C   THR B 159     -20.110  21.803  -8.152  1.00  0.00           C  
ATOM   2586  O   THR B 159     -19.933  20.870  -7.366  1.00  0.00           O  
ATOM   2587  N   GLN B 160     -20.707  21.641  -9.340  1.00  0.00           N  
ATOM   2588  H   GLN B 160     -20.797  22.455  -9.927  1.00  0.00           H  
ATOM   2589  CA  GLN B 160     -21.159  20.361  -9.911  1.00  0.00           C  
ATOM   2590  HA  GLN B 160     -21.526  19.742  -9.092  1.00  0.00           H  
ATOM   2591  CB  GLN B 160     -22.355  20.622 -10.844  1.00  0.00           C  
ATOM   2592  HB2 GLN B 160     -22.802  19.664 -11.114  1.00  0.00           H  
ATOM   2593  HB3 GLN B 160     -23.100  21.184 -10.277  1.00  0.00           H  
ATOM   2594  CG  GLN B 160     -22.029  21.390 -12.141  1.00  0.00           C  
ATOM   2595  HG2 GLN B 160     -21.483  22.304 -11.909  1.00  0.00           H  
ATOM   2596  HG3 GLN B 160     -21.395  20.772 -12.778  1.00  0.00           H  
ATOM   2597  CD  GLN B 160     -23.287  21.780 -12.926  1.00  0.00           C  
ATOM   2598  OE1 GLN B 160     -24.411  21.703 -12.455  1.00  0.00           O  
ATOM   2599  NE2 GLN B 160     -23.163  22.236 -14.148  1.00  0.00           N  
ATOM   2600 HE21 GLN B 160     -23.996  22.470 -14.645  1.00  0.00           H  
ATOM   2601 HE22 GLN B 160     -22.225  22.352 -14.552  1.00  0.00           H  
ATOM   2602  C   GLN B 160     -20.040  19.541 -10.591  1.00  0.00           C  
ATOM   2603  O   GLN B 160     -20.290  18.431 -11.051  1.00  0.00           O  
ATOM   2604  N   CYS B 161     -18.801  20.046 -10.587  1.00  0.00           N  
ATOM   2605  H   CYS B 161     -18.670  20.972 -10.205  1.00  0.00           H  
ATOM   2606  CA  CYS B 161     -17.601  19.340 -11.054  1.00  0.00           C  
ATOM   2607  HA  CYS B 161     -16.778  20.039 -10.970  1.00  0.00           H  
ATOM   2608  CB  CYS B 161     -17.284  18.200 -10.072  1.00  0.00           C  
ATOM   2609  HB2 CYS B 161     -18.036  17.412 -10.155  1.00  0.00           H  
ATOM   2610  HB3 CYS B 161     -16.308  17.780 -10.305  1.00  0.00           H  
ATOM   2611  SG  CYS B 161     -17.258  18.858  -8.372  1.00  0.00           S  
ATOM   2612  HG  CYS B 161     -18.560  19.165  -8.305  1.00  0.00           H  
ATOM   2613  C   CYS B 161     -17.638  18.974 -12.558  1.00  0.00           C  
ATOM   2614  O   CYS B 161     -18.235  19.719 -13.334  1.00  0.00           O  
ATOM   2615  N   BCN B 162     -16.952  17.914 -13.018  1.00  0.00           N  
ATOM   2616  H27 BCN B 162     -16.395  17.385 -12.354  1.00  0.00           H  
ATOM   2617  C2  BCN B 162     -16.915  17.552 -14.428  1.00  0.00           C  
ATOM   2618  H   BCN B 162     -17.964  17.513 -14.721  1.00  0.00           H  
ATOM   2619  C4  BCN B 162     -16.418  16.107 -14.650  1.00  0.00           C  
ATOM   2620  H1  BCN B 162     -16.871  15.465 -13.882  1.00  0.00           H  
ATOM   2621  H2  BCN B 162     -16.802  15.741 -15.610  1.00  0.00           H  
ATOM   2622  C5  BCN B 162     -14.877  15.913 -14.639  1.00  0.00           C  
ATOM   2623  H3  BCN B 162     -14.466  16.336 -15.563  1.00  0.00           H  
ATOM   2624  H4  BCN B 162     -14.433  16.485 -13.816  1.00  0.00           H  
ATOM   2625  C6  BCN B 162     -14.433  14.426 -14.572  1.00  0.00           C  
ATOM   2626  H8  BCN B 162     -13.384  14.352 -14.881  1.00  0.00           H  
ATOM   2627  H9  BCN B 162     -15.008  13.842 -15.303  1.00  0.00           H  
ATOM   2628  C7  BCN B 162     -14.572  13.770 -13.178  1.00  0.00           C  
ATOM   2629  H5  BCN B 162     -14.303  12.708 -13.248  1.00  0.00           H  
ATOM   2630  H6  BCN B 162     -15.615  13.818 -12.838  1.00  0.00           H  
ATOM   2631  N2  BCN B 162     -13.695  14.398 -12.183  1.00  0.00           N  
ATOM   2632  H7  BCN B 162     -12.735  14.083 -12.102  1.00  0.00           H  
ATOM   2633  C8  BCN B 162     -14.133  15.356 -11.312  1.00  0.00           C  
ATOM   2634  O1  BCN B 162     -15.258  15.817 -11.324  1.00  0.00           O  
ATOM   2635  O2  BCN B 162     -13.113  15.727 -10.486  1.00  0.00           O  
ATOM   2636  C9  BCN B 162     -13.421  16.617  -9.393  1.00  0.00           C  
ATOM   2637  H21 BCN B 162     -14.186  17.354  -9.673  1.00  0.00           H  
ATOM   2638  H22 BCN B 162     -12.519  17.168  -9.099  1.00  0.00           H  
ATOM   2639  C10 BCN B 162     -13.883  15.778  -8.206  1.00  0.00           C  
ATOM   2640  H23 BCN B 162     -13.107  15.117  -7.833  1.00  0.00           H  
ATOM   2641  C11 BCN B 162     -15.305  15.265  -8.127  1.00  0.00           C  
ATOM   2642  H12 BCN B 162     -16.014  15.617  -8.872  1.00  0.00           H  
ATOM   2643  C12 BCN B 162     -15.536  13.762  -7.816  1.00  0.00           C  
ATOM   2644  H13 BCN B 162     -14.739  13.394  -7.157  1.00  0.00           H  
ATOM   2645  H14 BCN B 162     -15.457  13.186  -8.746  1.00  0.00           H  
ATOM   2646  C13 BCN B 162     -16.910  13.443  -7.157  1.00  0.00           C  
ATOM   2647  H19 BCN B 162     -17.736  13.698  -7.829  1.00  0.00           H  
ATOM   2648  H20 BCN B 162     -16.978  12.383  -6.886  1.00  0.00           H  
ATOM   2649  C14 BCN B 162     -16.947  14.283  -5.974  1.00  0.00           C  
ATOM   2650  C15 BCN B 162     -16.596  15.142  -5.231  1.00  0.00           C  
ATOM   2651  C16 BCN B 162     -15.775  16.232  -4.740  1.00  0.00           C  
ATOM   2652  H17 BCN B 162     -15.509  16.065  -3.692  1.00  0.00           H  
ATOM   2653  H18 BCN B 162     -16.312  17.185  -4.822  1.00  0.00           H  
ATOM   2654  C17 BCN B 162     -14.516  16.214  -5.658  1.00  0.00           C  
ATOM   2655  H15 BCN B 162     -13.857  17.027  -5.347  1.00  0.00           H  
ATOM   2656  H16 BCN B 162     -13.953  15.291  -5.489  1.00  0.00           H  
ATOM   2657  C18 BCN B 162     -14.818  16.362  -7.170  1.00  0.00           C  
ATOM   2658  H11 BCN B 162     -15.198  17.356  -7.380  1.00  0.00           H  
ATOM   2659  C3  BCN B 162     -16.265  18.616 -15.324  1.00  0.00           C  
ATOM   2660  O3  BCN B 162     -15.055  18.777 -15.410  1.00  0.00           O  
ATOM   2661  N   THR B 163     -17.098  19.419 -16.000  1.00  0.00           N  
ATOM   2662  H   THR B 163     -18.096  19.324 -15.856  1.00  0.00           H  
ATOM   2663  CA  THR B 163     -16.656  20.634 -16.706  1.00  0.00           C  
ATOM   2664  HA  THR B 163     -15.756  20.405 -17.271  1.00  0.00           H  
ATOM   2665  CB  THR B 163     -17.726  21.119 -17.701  1.00  0.00           C  
ATOM   2666  HB  THR B 163     -17.472  22.122 -18.052  1.00  0.00           H  
ATOM   2667  CG2 THR B 163     -17.804  20.188 -18.912  1.00  0.00           C  
ATOM   2668 HG21 THR B 163     -16.843  20.161 -19.424  1.00  0.00           H  
ATOM   2669 HG22 THR B 163     -18.079  19.182 -18.595  1.00  0.00           H  
ATOM   2670 HG23 THR B 163     -18.563  20.560 -19.601  1.00  0.00           H  
ATOM   2671  OG1 THR B 163     -19.010  21.130 -17.125  1.00  0.00           O  
ATOM   2672  HG1 THR B 163     -19.164  21.999 -16.697  1.00  0.00           H  
ATOM   2673  C   THR B 163     -16.293  21.769 -15.744  1.00  0.00           C  
ATOM   2674  O   THR B 163     -15.294  22.454 -15.958  1.00  0.00           O  
ATOM   2675  N   GLU B 164     -17.040  21.958 -14.656  1.00  0.00           N  
ATOM   2676  H   GLU B 164     -17.834  21.342 -14.501  1.00  0.00           H  
ATOM   2677  CA  GLU B 164     -16.840  23.084 -13.735  1.00  0.00           C  
ATOM   2678  HA  GLU B 164     -16.575  23.965 -14.318  1.00  0.00           H  
ATOM   2679  CB  GLU B 164     -18.132  23.400 -12.962  1.00  0.00           C  
ATOM   2680  HB2 GLU B 164     -18.599  22.472 -12.628  1.00  0.00           H  
ATOM   2681  HB3 GLU B 164     -17.872  23.981 -12.078  1.00  0.00           H  
ATOM   2682  CG  GLU B 164     -19.141  24.241 -13.757  1.00  0.00           C  
ATOM   2683  HG2 GLU B 164     -19.999  24.445 -13.113  1.00  0.00           H  
ATOM   2684  HG3 GLU B 164     -18.683  25.201 -14.008  1.00  0.00           H  
ATOM   2685  CD  GLU B 164     -19.615  23.547 -15.035  1.00  0.00           C  
ATOM   2686  OE1 GLU B 164     -20.607  22.797 -14.963  1.00  0.00           O  
ATOM   2687  OE2 GLU B 164     -18.963  23.733 -16.092  1.00  0.00           O  
ATOM   2688  C   GLU B 164     -15.678  22.861 -12.760  1.00  0.00           C  
ATOM   2689  O   GLU B 164     -15.128  23.834 -12.250  1.00  0.00           O  
ATOM   2690  N   LEU B 165     -15.287  21.610 -12.499  1.00  0.00           N  
ATOM   2691  H   LEU B 165     -15.775  20.861 -12.973  1.00  0.00           H  
ATOM   2692  CA  LEU B 165     -14.102  21.271 -11.708  1.00  0.00           C  
ATOM   2693  HA  LEU B 165     -13.294  21.930 -12.025  1.00  0.00           H  
ATOM   2694  CB  LEU B 165     -14.378  21.520 -10.209  1.00  0.00           C  
ATOM   2695  HB2 LEU B 165     -14.772  22.525 -10.061  1.00  0.00           H  
ATOM   2696  HB3 LEU B 165     -15.135  20.816  -9.870  1.00  0.00           H  
ATOM   2697  CG  LEU B 165     -13.130  21.350  -9.329  1.00  0.00           C  
ATOM   2698  HG  LEU B 165     -12.615  20.424  -9.579  1.00  0.00           H  
ATOM   2699  CD1 LEU B 165     -12.161  22.522  -9.488  1.00  0.00           C  
ATOM   2700 HD11 LEU B 165     -12.683  23.464  -9.312  1.00  0.00           H  
ATOM   2701 HD12 LEU B 165     -11.345  22.432  -8.774  1.00  0.00           H  
ATOM   2702 HD13 LEU B 165     -11.744  22.531 -10.492  1.00  0.00           H  
ATOM   2703  CD2 LEU B 165     -13.536  21.264  -7.865  1.00  0.00           C  
ATOM   2704 HD21 LEU B 165     -12.649  21.074  -7.277  1.00  0.00           H  
ATOM   2705 HD22 LEU B 165     -13.993  22.199  -7.546  1.00  0.00           H  
ATOM   2706 HD23 LEU B 165     -14.243  20.445  -7.719  1.00  0.00           H  
ATOM   2707  C   LEU B 165     -13.674  19.816 -11.943  1.00  0.00           C  
ATOM   2708  O   LEU B 165     -14.477  18.899 -11.801  1.00  0.00           O  
ATOM   2709  N   ARG B 166     -12.389  19.590 -12.218  1.00  0.00           N  
ATOM   2710  H   ARG B 166     -11.795  20.408 -12.328  1.00  0.00           H  
ATOM   2711  CA  ARG B 166     -11.781  18.271 -12.436  1.00  0.00           C  
ATOM   2712  HA  ARG B 166     -12.452  17.503 -12.057  1.00  0.00           H  
ATOM   2713  CB  ARG B 166     -11.602  18.045 -13.945  1.00  0.00           C  
ATOM   2714  HB2 ARG B 166     -12.563  18.180 -14.445  1.00  0.00           H  
ATOM   2715  HB3 ARG B 166     -10.907  18.792 -14.332  1.00  0.00           H  
ATOM   2716  CG  ARG B 166     -11.076  16.633 -14.259  1.00  0.00           C  
ATOM   2717  HG2 ARG B 166     -10.157  16.443 -13.708  1.00  0.00           H  
ATOM   2718  HG3 ARG B 166     -11.819  15.900 -13.948  1.00  0.00           H  
ATOM   2719  CD  ARG B 166     -10.776  16.444 -15.748  1.00  0.00           C  
ATOM   2720  HD2 ARG B 166     -10.564  15.387 -15.922  1.00  0.00           H  
ATOM   2721  HD3 ARG B 166     -11.663  16.706 -16.326  1.00  0.00           H  
ATOM   2722  NE  ARG B 166      -9.594  17.233 -16.159  1.00  0.00           N  
ATOM   2723  HE  ARG B 166      -8.727  16.999 -15.701  1.00  0.00           H  
ATOM   2724  CZ  ARG B 166      -9.560  18.256 -16.992  1.00  0.00           C  
ATOM   2725  NH1 ARG B 166     -10.604  18.658 -17.662  1.00  0.00           N  
ATOM   2726 HH11 ARG B 166     -11.485  18.196 -17.523  1.00  0.00           H  
ATOM   2727 HH12 ARG B 166     -10.590  19.535 -18.157  1.00  0.00           H  
ATOM   2728  NH2 ARG B 166      -8.445  18.909 -17.159  1.00  0.00           N  
ATOM   2729 HH21 ARG B 166      -7.621  18.649 -16.645  1.00  0.00           H  
ATOM   2730 HH22 ARG B 166      -8.439  19.728 -17.743  1.00  0.00           H  
ATOM   2731  C   ARG B 166     -10.449  18.156 -11.702  1.00  0.00           C  
ATOM   2732  O   ARG B 166      -9.567  18.989 -11.911  1.00  0.00           O  
ATOM   2733  N   LEU B 167     -10.272  17.083 -10.931  1.00  0.00           N  
ATOM   2734  H   LEU B 167     -11.054  16.454 -10.807  1.00  0.00           H  
ATOM   2735  CA  LEU B 167      -8.960  16.625 -10.470  1.00  0.00           C  
ATOM   2736  HA  LEU B 167      -8.270  17.469 -10.455  1.00  0.00           H  
ATOM   2737  CB  LEU B 167      -9.089  16.082  -9.033  1.00  0.00           C  
ATOM   2738  HB2 LEU B 167      -9.574  16.832  -8.406  1.00  0.00           H  
ATOM   2739  HB3 LEU B 167      -9.740  15.211  -9.074  1.00  0.00           H  
ATOM   2740  CG  LEU B 167      -7.757  15.670  -8.370  1.00  0.00           C  
ATOM   2741  HG  LEU B 167      -7.180  15.043  -9.048  1.00  0.00           H  
ATOM   2742  CD1 LEU B 167      -6.920  16.887  -7.974  1.00  0.00           C  
ATOM   2743 HD11 LEU B 167      -7.456  17.483  -7.236  1.00  0.00           H  
ATOM   2744 HD12 LEU B 167      -5.976  16.555  -7.543  1.00  0.00           H  
ATOM   2745 HD13 LEU B 167      -6.702  17.499  -8.846  1.00  0.00           H  
ATOM   2746  CD2 LEU B 167      -8.022  14.858  -7.107  1.00  0.00           C  
ATOM   2747 HD21 LEU B 167      -8.625  15.436  -6.409  1.00  0.00           H  
ATOM   2748 HD22 LEU B 167      -8.547  13.943  -7.366  1.00  0.00           H  
ATOM   2749 HD23 LEU B 167      -7.081  14.593  -6.627  1.00  0.00           H  
ATOM   2750  C   LEU B 167      -8.400  15.577 -11.446  1.00  0.00           C  
ATOM   2751  O   LEU B 167      -9.144  14.746 -11.970  1.00  0.00           O  
ATOM   2752  N   LEU B 168      -7.090  15.592 -11.667  1.00  0.00           N  
ATOM   2753  H   LEU B 168      -6.544  16.342 -11.246  1.00  0.00           H  
ATOM   2754  CA  LEU B 168      -6.330  14.535 -12.332  1.00  0.00           C  
ATOM   2755  HA  LEU B 168      -6.985  13.689 -12.509  1.00  0.00           H  
ATOM   2756  CB  LEU B 168      -5.768  15.030 -13.679  1.00  0.00           C  
ATOM   2757  HB2 LEU B 168      -5.222  15.960 -13.504  1.00  0.00           H  
ATOM   2758  HB3 LEU B 168      -5.052  14.295 -14.052  1.00  0.00           H  
ATOM   2759  CG  LEU B 168      -6.827  15.267 -14.769  1.00  0.00           C  
ATOM   2760  HG  LEU B 168      -7.605  15.931 -14.392  1.00  0.00           H  
ATOM   2761  CD1 LEU B 168      -6.197  15.929 -15.996  1.00  0.00           C  
ATOM   2762 HD11 LEU B 168      -5.760  16.888 -15.714  1.00  0.00           H  
ATOM   2763 HD12 LEU B 168      -6.938  16.068 -16.782  1.00  0.00           H  
ATOM   2764 HD13 LEU B 168      -5.400  15.292 -16.385  1.00  0.00           H  
ATOM   2765  CD2 LEU B 168      -7.475  13.965 -15.236  1.00  0.00           C  
ATOM   2766 HD21 LEU B 168      -6.715  13.278 -15.615  1.00  0.00           H  
ATOM   2767 HD22 LEU B 168      -7.981  13.490 -14.402  1.00  0.00           H  
ATOM   2768 HD23 LEU B 168      -8.203  14.160 -16.023  1.00  0.00           H  
ATOM   2769  C   LEU B 168      -5.201  14.038 -11.423  1.00  0.00           C  
ATOM   2770  O   LEU B 168      -4.643  14.817 -10.652  1.00  0.00           O  
ATOM   2771  N   TYR B 169      -4.843  12.759 -11.544  1.00  0.00           N  
ATOM   2772  H   TYR B 169      -5.366  12.173 -12.191  1.00  0.00           H  
ATOM   2773  CA  TYR B 169      -3.664  12.171 -10.908  1.00  0.00           C  
ATOM   2774  HA  TYR B 169      -2.955  12.979 -10.748  1.00  0.00           H  
ATOM   2775  CB  TYR B 169      -4.017  11.599  -9.524  1.00  0.00           C  
ATOM   2776  HB2 TYR B 169      -3.083  11.437  -8.986  1.00  0.00           H  
ATOM   2777  HB3 TYR B 169      -4.572  12.353  -8.963  1.00  0.00           H  
ATOM   2778  CG  TYR B 169      -4.810  10.303  -9.497  1.00  0.00           C  
ATOM   2779  CD1 TYR B 169      -6.206  10.310  -9.685  1.00  0.00           C  
ATOM   2780  HD1 TYR B 169      -6.716  11.240  -9.898  1.00  0.00           H  
ATOM   2781  CE1 TYR B 169      -6.939   9.111  -9.592  1.00  0.00           C  
ATOM   2782  HE1 TYR B 169      -8.010   9.104  -9.740  1.00  0.00           H  
ATOM   2783  CZ  TYR B 169      -6.273   7.897  -9.312  1.00  0.00           C  
ATOM   2784  OH  TYR B 169      -6.975   6.742  -9.184  1.00  0.00           O  
ATOM   2785  HH  TYR B 169      -6.416   6.017  -8.864  1.00  0.00           H  
ATOM   2786  CE2 TYR B 169      -4.874   7.887  -9.132  1.00  0.00           C  
ATOM   2787  HE2 TYR B 169      -4.368   6.960  -8.912  1.00  0.00           H  
ATOM   2788  CD2 TYR B 169      -4.148   9.089  -9.232  1.00  0.00           C  
ATOM   2789  HD2 TYR B 169      -3.078   9.083  -9.098  1.00  0.00           H  
ATOM   2790  C   TYR B 169      -2.987  11.144 -11.829  1.00  0.00           C  
ATOM   2791  O   TYR B 169      -3.662  10.385 -12.520  1.00  0.00           O  
ATOM   2792  N   GLN B 170      -1.654  11.116 -11.857  1.00  0.00           N  
ATOM   2793  H   GLN B 170      -1.153  11.790 -11.286  1.00  0.00           H  
ATOM   2794  CA  GLN B 170      -0.862  10.308 -12.794  1.00  0.00           C  
ATOM   2795  HA  GLN B 170      -1.475   9.492 -13.180  1.00  0.00           H  
ATOM   2796  CB  GLN B 170      -0.454  11.199 -13.976  1.00  0.00           C  
ATOM   2797  HB2 GLN B 170      -1.347  11.676 -14.384  1.00  0.00           H  
ATOM   2798  HB3 GLN B 170       0.214  11.981 -13.618  1.00  0.00           H  
ATOM   2799  CG  GLN B 170       0.240  10.415 -15.097  1.00  0.00           C  
ATOM   2800  HG2 GLN B 170       1.164   9.966 -14.732  1.00  0.00           H  
ATOM   2801  HG3 GLN B 170      -0.434   9.624 -15.421  1.00  0.00           H  
ATOM   2802  CD  GLN B 170       0.587  11.288 -16.301  1.00  0.00           C  
ATOM   2803  OE1 GLN B 170       0.710  12.499 -16.210  1.00  0.00           O  
ATOM   2804  NE2 GLN B 170       0.772  10.701 -17.455  1.00  0.00           N  
ATOM   2805 HE21 GLN B 170       0.993  11.264 -18.254  1.00  0.00           H  
ATOM   2806 HE22 GLN B 170       0.702   9.686 -17.506  1.00  0.00           H  
ATOM   2807  C   GLN B 170       0.356   9.695 -12.092  1.00  0.00           C  
ATOM   2808  O   GLN B 170       1.011  10.381 -11.306  1.00  0.00           O  
ATOM   2809  N   LEU B 171       0.649   8.414 -12.343  1.00  0.00           N  
ATOM   2810  H   LEU B 171       0.123   7.934 -13.062  1.00  0.00           H  
ATOM   2811  CA  LEU B 171       1.791   7.711 -11.750  1.00  0.00           C  
ATOM   2812  HA  LEU B 171       1.968   8.126 -10.758  1.00  0.00           H  
ATOM   2813  CB  LEU B 171       1.444   6.217 -11.589  1.00  0.00           C  
ATOM   2814  HB2 LEU B 171       0.547   6.118 -10.978  1.00  0.00           H  
ATOM   2815  HB3 LEU B 171       1.220   5.812 -12.577  1.00  0.00           H  
ATOM   2816  CG  LEU B 171       2.576   5.379 -10.966  1.00  0.00           C  
ATOM   2817  HG  LEU B 171       3.502   5.568 -11.504  1.00  0.00           H  
ATOM   2818  CD1 LEU B 171       2.801   5.714  -9.491  1.00  0.00           C  
ATOM   2819 HD11 LEU B 171       1.919   5.453  -8.909  1.00  0.00           H  
ATOM   2820 HD12 LEU B 171       3.649   5.141  -9.115  1.00  0.00           H  
ATOM   2821 HD13 LEU B 171       3.014   6.771  -9.362  1.00  0.00           H  
ATOM   2822  CD2 LEU B 171       2.267   3.889 -11.077  1.00  0.00           C  
ATOM   2823 HD21 LEU B 171       3.091   3.316 -10.654  1.00  0.00           H  
ATOM   2824 HD22 LEU B 171       1.344   3.658 -10.547  1.00  0.00           H  
ATOM   2825 HD23 LEU B 171       2.160   3.618 -12.128  1.00  0.00           H  
ATOM   2826  C   LEU B 171       3.065   7.924 -12.586  1.00  0.00           C  
ATOM   2827  O   LEU B 171       3.083   7.629 -13.778  1.00  0.00           O  
ATOM   2828  N   VAL B 172       4.148   8.388 -11.954  1.00  0.00           N  
ATOM   2829  H   VAL B 172       4.055   8.645 -10.976  1.00  0.00           H  
ATOM   2830  CA  VAL B 172       5.408   8.748 -12.642  1.00  0.00           C  
ATOM   2831  HA  VAL B 172       5.162   9.416 -13.469  1.00  0.00           H  
ATOM   2832  CB  VAL B 172       6.304   9.530 -11.654  1.00  0.00           C  
ATOM   2833  HB  VAL B 172       6.360   8.973 -10.718  1.00  0.00           H  
ATOM   2834  CG1 VAL B 172       7.739   9.747 -12.143  1.00  0.00           C  
ATOM   2835 HG11 VAL B 172       7.735  10.224 -13.123  1.00  0.00           H  
ATOM   2836 HG12 VAL B 172       8.283  10.372 -11.434  1.00  0.00           H  
ATOM   2837 HG13 VAL B 172       8.249   8.789 -12.210  1.00  0.00           H  
ATOM   2838  CG2 VAL B 172       5.709  10.918 -11.370  1.00  0.00           C  
ATOM   2839 HG21 VAL B 172       6.315  11.434 -10.626  1.00  0.00           H  
ATOM   2840 HG22 VAL B 172       5.685  11.508 -12.287  1.00  0.00           H  
ATOM   2841 HG23 VAL B 172       4.692  10.829 -10.989  1.00  0.00           H  
ATOM   2842  C   VAL B 172       6.137   7.545 -13.282  1.00  0.00           C  
ATOM   2843  O   VAL B 172       6.834   7.701 -14.285  1.00  0.00           O  
ATOM   2844  N   PHE B 173       5.957   6.337 -12.740  1.00  0.00           N  
ATOM   2845  H   PHE B 173       5.333   6.271 -11.953  1.00  0.00           H  
ATOM   2846  CA  PHE B 173       6.490   5.090 -13.307  1.00  0.00           C  
ATOM   2847  HA  PHE B 173       7.580   5.153 -13.319  1.00  0.00           H  
ATOM   2848  CB  PHE B 173       6.091   3.923 -12.390  1.00  0.00           C  
ATOM   2849  HB2 PHE B 173       6.651   4.006 -11.457  1.00  0.00           H  
ATOM   2850  HB3 PHE B 173       5.036   4.029 -12.144  1.00  0.00           H  
ATOM   2851  CG  PHE B 173       6.291   2.527 -12.955  1.00  0.00           C  
ATOM   2852  CD1 PHE B 173       7.584   1.985 -13.061  1.00  0.00           C  
ATOM   2853  HD1 PHE B 173       8.437   2.580 -12.779  1.00  0.00           H  
ATOM   2854  CE1 PHE B 173       7.768   0.667 -13.521  1.00  0.00           C  
ATOM   2855  HE1 PHE B 173       8.763   0.247 -13.590  1.00  0.00           H  
ATOM   2856  CZ  PHE B 173       6.653  -0.108 -13.884  1.00  0.00           C  
ATOM   2857  HZ  PHE B 173       6.784  -1.120 -14.239  1.00  0.00           H  
ATOM   2858  CE2 PHE B 173       5.361   0.440 -13.809  1.00  0.00           C  
ATOM   2859  HE2 PHE B 173       4.510  -0.155 -14.107  1.00  0.00           H  
ATOM   2860  CD2 PHE B 173       5.179   1.756 -13.349  1.00  0.00           C  
ATOM   2861  HD2 PHE B 173       4.183   2.175 -13.296  1.00  0.00           H  
ATOM   2862  C   PHE B 173       6.015   4.856 -14.754  1.00  0.00           C  
ATOM   2863  O   PHE B 173       4.816   4.887 -15.033  1.00  0.00           O  
ATOM   2864  N   LEU B 174       6.968   4.605 -15.659  1.00  0.00           N  
ATOM   2865  H   LEU B 174       7.919   4.608 -15.322  1.00  0.00           H  
ATOM   2866  CA  LEU B 174       6.779   4.333 -17.097  1.00  0.00           C  
ATOM   2867  HA  LEU B 174       7.765   4.403 -17.551  1.00  0.00           H  
ATOM   2868  CB  LEU B 174       6.263   2.893 -17.331  1.00  0.00           C  
ATOM   2869  HB2 LEU B 174       5.311   2.769 -16.814  1.00  0.00           H  
ATOM   2870  HB3 LEU B 174       6.078   2.745 -18.395  1.00  0.00           H  
ATOM   2871  CG  LEU B 174       7.216   1.785 -16.880  1.00  0.00           C  
ATOM   2872  HG  LEU B 174       7.345   1.848 -15.806  1.00  0.00           H  
ATOM   2873  CD1 LEU B 174       6.643   0.415 -17.247  1.00  0.00           C  
ATOM   2874 HD11 LEU B 174       6.558   0.312 -18.328  1.00  0.00           H  
ATOM   2875 HD12 LEU B 174       5.656   0.302 -16.801  1.00  0.00           H  
ATOM   2876 HD13 LEU B 174       7.285  -0.374 -16.853  1.00  0.00           H  
ATOM   2877  CD2 LEU B 174       8.590   1.897 -17.536  1.00  0.00           C  
ATOM   2878 HD21 LEU B 174       9.099   2.802 -17.212  1.00  0.00           H  
ATOM   2879 HD22 LEU B 174       8.500   1.889 -18.622  1.00  0.00           H  
ATOM   2880 HD23 LEU B 174       9.194   1.064 -17.203  1.00  0.00           H  
ATOM   2881  C   LEU B 174       5.976   5.368 -17.904  1.00  0.00           C  
ATOM   2882  O   LEU B 174       5.620   5.070 -19.041  1.00  0.00           O  
ATOM   2883  N   LEU B 175       5.744   6.579 -17.375  1.00  0.00           N  
ATOM   2884  H   LEU B 175       6.091   6.770 -16.444  1.00  0.00           H  
ATOM   2885  CA  LEU B 175       4.828   7.559 -17.983  1.00  0.00           C  
ATOM   2886  HA  LEU B 175       4.743   8.393 -17.288  1.00  0.00           H  
ATOM   2887  CB  LEU B 175       5.394   8.117 -19.314  1.00  0.00           C  
ATOM   2888  HB2 LEU B 175       5.290   7.346 -20.078  1.00  0.00           H  
ATOM   2889  HB3 LEU B 175       4.770   8.953 -19.629  1.00  0.00           H  
ATOM   2890  CG  LEU B 175       6.866   8.568 -19.294  1.00  0.00           C  
ATOM   2891  HG  LEU B 175       7.502   7.769 -18.913  1.00  0.00           H  
ATOM   2892  CD1 LEU B 175       7.338   8.888 -20.714  1.00  0.00           C  
ATOM   2893 HD11 LEU B 175       8.382   9.200 -20.701  1.00  0.00           H  
ATOM   2894 HD12 LEU B 175       7.241   7.996 -21.334  1.00  0.00           H  
ATOM   2895 HD13 LEU B 175       6.724   9.683 -21.140  1.00  0.00           H  
ATOM   2896  CD2 LEU B 175       7.067   9.812 -18.427  1.00  0.00           C  
ATOM   2897 HD21 LEU B 175       6.796   9.589 -17.395  1.00  0.00           H  
ATOM   2898 HD22 LEU B 175       8.112  10.120 -18.457  1.00  0.00           H  
ATOM   2899 HD23 LEU B 175       6.440  10.625 -18.794  1.00  0.00           H  
ATOM   2900  C   LEU B 175       3.400   6.981 -18.118  1.00  0.00           C  
ATOM   2901  O   LEU B 175       2.785   7.059 -19.176  1.00  0.00           O  
ATOM   2902  N   SER B 176       2.903   6.360 -17.041  1.00  0.00           N  
ATOM   2903  H   SER B 176       3.459   6.368 -16.198  1.00  0.00           H  
ATOM   2904  CA  SER B 176       1.565   5.751 -16.978  1.00  0.00           C  
ATOM   2905  HA  SER B 176       1.509   4.935 -17.697  1.00  0.00           H  
ATOM   2906  CB  SER B 176       1.303   5.209 -15.569  1.00  0.00           C  
ATOM   2907  HB2 SER B 176       1.356   6.034 -14.859  1.00  0.00           H  
ATOM   2908  HB3 SER B 176       0.296   4.791 -15.532  1.00  0.00           H  
ATOM   2909  OG  SER B 176       2.216   4.197 -15.185  1.00  0.00           O  
ATOM   2910  HG  SER B 176       3.122   4.562 -15.176  1.00  0.00           H  
ATOM   2911  C   SER B 176       0.445   6.754 -17.284  1.00  0.00           C  
ATOM   2912  O   SER B 176       0.593   7.940 -17.002  1.00  0.00           O  
ATOM   2913  N   GLU B 177      -0.711   6.282 -17.756  1.00  0.00           N  
ATOM   2914  H   GLU B 177      -0.747   5.329 -18.082  1.00  0.00           H  
ATOM   2915  CA  GLU B 177      -1.895   7.127 -18.000  1.00  0.00           C  
ATOM   2916  HA  GLU B 177      -1.614   7.872 -18.744  1.00  0.00           H  
ATOM   2917  CB  GLU B 177      -3.069   6.263 -18.521  1.00  0.00           C  
ATOM   2918  HB2 GLU B 177      -2.868   5.218 -18.278  1.00  0.00           H  
ATOM   2919  HB3 GLU B 177      -3.978   6.518 -17.973  1.00  0.00           H  
ATOM   2920  CG  GLU B 177      -3.413   6.338 -20.020  1.00  0.00           C  
ATOM   2921  HG2 GLU B 177      -3.658   5.334 -20.371  1.00  0.00           H  
ATOM   2922  HG3 GLU B 177      -4.320   6.935 -20.133  1.00  0.00           H  
ATOM   2923  CD  GLU B 177      -2.313   6.939 -20.898  1.00  0.00           C  
ATOM   2924  OE1 GLU B 177      -2.309   8.181 -21.041  1.00  0.00           O  
ATOM   2925  OE2 GLU B 177      -1.464   6.151 -21.365  1.00  0.00           O  
ATOM   2926  C   GLU B 177      -2.368   7.932 -16.773  1.00  0.00           C  
ATOM   2927  O   GLU B 177      -2.267   7.499 -15.618  1.00  0.00           O  
ATOM   2928  N   ALA B 178      -2.937   9.111 -17.043  1.00  0.00           N  
ATOM   2929  H   ALA B 178      -3.004   9.386 -18.014  1.00  0.00           H  
ATOM   2930  CA  ALA B 178      -3.588   9.966 -16.052  1.00  0.00           C  
ATOM   2931  HA  ALA B 178      -3.035   9.888 -15.115  1.00  0.00           H  
ATOM   2932  CB  ALA B 178      -3.508  11.423 -16.526  1.00  0.00           C  
ATOM   2933  HB1 ALA B 178      -4.067  11.541 -17.455  1.00  0.00           H  
ATOM   2934  HB2 ALA B 178      -3.934  12.081 -15.767  1.00  0.00           H  
ATOM   2935  HB3 ALA B 178      -2.468  11.704 -16.697  1.00  0.00           H  
ATOM   2936  C   ALA B 178      -5.050   9.550 -15.781  1.00  0.00           C  
ATOM   2937  O   ALA B 178      -5.841   9.353 -16.705  1.00  0.00           O  
ATOM   2938  N   HIE B 179      -5.423   9.482 -14.501  1.00  0.00           N  
ATOM   2939  H   HIE B 179      -4.721   9.691 -13.798  1.00  0.00           H  
ATOM   2940  CA  HIE B 179      -6.774   9.186 -14.007  1.00  0.00           C  
ATOM   2941  HA  HIE B 179      -7.385   8.836 -14.842  1.00  0.00           H  
ATOM   2942  CB  HIE B 179      -6.697   8.060 -12.963  1.00  0.00           C  
ATOM   2943  HB2 HIE B 179      -5.665   7.898 -12.646  1.00  0.00           H  
ATOM   2944  HB3 HIE B 179      -7.266   8.344 -12.082  1.00  0.00           H  
ATOM   2945  CG  HIE B 179      -7.286   6.767 -13.446  1.00  0.00           C  
ATOM   2946  ND1 HIE B 179      -8.647   6.543 -13.661  1.00  0.00           N  
ATOM   2947  CE1 HIE B 179      -8.746   5.266 -14.052  1.00  0.00           C  
ATOM   2948  HE1 HIE B 179      -9.677   4.777 -14.304  1.00  0.00           H  
ATOM   2949  NE2 HIE B 179      -7.532   4.688 -14.090  1.00  0.00           N  
ATOM   2950  HE2 HIE B 179      -7.345   3.734 -14.361  1.00  0.00           H  
ATOM   2951  CD2 HIE B 179      -6.594   5.624 -13.719  1.00  0.00           C  
ATOM   2952  HD2 HIE B 179      -5.522   5.502 -13.656  1.00  0.00           H  
ATOM   2953  C   HIE B 179      -7.477  10.418 -13.419  1.00  0.00           C  
ATOM   2954  O   HIE B 179      -6.845  11.410 -13.064  1.00  0.00           O  
ATOM   2955  N   THR B 180      -8.799  10.331 -13.253  1.00  0.00           N  
ATOM   2956  H   THR B 180      -9.232   9.437 -13.449  1.00  0.00           H  
ATOM   2957  CA  THR B 180      -9.631  11.334 -12.565  1.00  0.00           C  
ATOM   2958  HA  THR B 180      -8.975  12.053 -12.074  1.00  0.00           H  
ATOM   2959  CB  THR B 180     -10.493  12.124 -13.570  1.00  0.00           C  
ATOM   2960  HB  THR B 180      -9.857  12.466 -14.385  1.00  0.00           H  
ATOM   2961  CG2 THR B 180     -11.647  11.331 -14.183  1.00  0.00           C  
ATOM   2962 HG21 THR B 180     -12.170  11.956 -14.905  1.00  0.00           H  
ATOM   2963 HG22 THR B 180     -11.262  10.449 -14.693  1.00  0.00           H  
ATOM   2964 HG23 THR B 180     -12.348  11.022 -13.411  1.00  0.00           H  
ATOM   2965  OG1 THR B 180     -11.055  13.258 -12.944  1.00  0.00           O  
ATOM   2966  HG1 THR B 180     -10.308  13.813 -12.636  1.00  0.00           H  
ATOM   2967  C   THR B 180     -10.457  10.680 -11.458  1.00  0.00           C  
ATOM   2968  O   THR B 180     -10.485   9.457 -11.339  1.00  0.00           O  
ATOM   2969  N   CYS B 181     -11.119  11.472 -10.614  1.00  0.00           N  
ATOM   2970  H   CYS B 181     -11.102  12.468 -10.771  1.00  0.00           H  
ATOM   2971  CA  CYS B 181     -12.021  10.957  -9.582  1.00  0.00           C  
ATOM   2972  HA  CYS B 181     -11.463  10.281  -8.934  1.00  0.00           H  
ATOM   2973  CB  CYS B 181     -12.554  12.124  -8.744  1.00  0.00           C  
ATOM   2974  HB2 CYS B 181     -13.150  12.783  -9.382  1.00  0.00           H  
ATOM   2975  HB3 CYS B 181     -13.197  11.746  -7.946  1.00  0.00           H  
ATOM   2976  SG  CYS B 181     -11.177  13.064  -8.036  1.00  0.00           S  
ATOM   2977  HG  CYS B 181     -10.869  12.214  -7.048  1.00  0.00           H  
ATOM   2978  C   CYS B 181     -13.202  10.178 -10.184  1.00  0.00           C  
ATOM   2979  O   CYS B 181     -13.705  10.534 -11.252  1.00  0.00           O  
ATOM   2980  N   ILE B 182     -13.693   9.165  -9.459  1.00  0.00           N  
ATOM   2981  H   ILE B 182     -13.252   8.937  -8.582  1.00  0.00           H  
ATOM   2982  CA  ILE B 182     -14.998   8.546  -9.748  1.00  0.00           C  
ATOM   2983  HA  ILE B 182     -14.956   8.127 -10.751  1.00  0.00           H  
ATOM   2984  CB  ILE B 182     -15.295   7.394  -8.753  1.00  0.00           C  
ATOM   2985  HB  ILE B 182     -15.156   7.780  -7.741  1.00  0.00           H  
ATOM   2986  CG2 ILE B 182     -16.746   6.883  -8.863  1.00  0.00           C  
ATOM   2987 HG21 ILE B 182     -16.938   6.120  -8.109  1.00  0.00           H  
ATOM   2988 HG22 ILE B 182     -17.457   7.688  -8.669  1.00  0.00           H  
ATOM   2989 HG23 ILE B 182     -16.936   6.465  -9.851  1.00  0.00           H  
ATOM   2990  CG1 ILE B 182     -14.300   6.228  -8.975  1.00  0.00           C  
ATOM   2991 HG12 ILE B 182     -14.506   5.752  -9.935  1.00  0.00           H  
ATOM   2992 HG13 ILE B 182     -13.283   6.619  -9.009  1.00  0.00           H  
ATOM   2993  CD1 ILE B 182     -14.330   5.158  -7.874  1.00  0.00           C  
ATOM   2994 HD11 ILE B 182     -14.175   5.623  -6.899  1.00  0.00           H  
ATOM   2995 HD12 ILE B 182     -15.281   4.626  -7.878  1.00  0.00           H  
ATOM   2996 HD13 ILE B 182     -13.532   4.436  -8.051  1.00  0.00           H  
ATOM   2997  C   ILE B 182     -16.078   9.650  -9.695  1.00  0.00           C  
ATOM   2998  O   ILE B 182     -16.085  10.418  -8.731  1.00  0.00           O  
ATOM   2999  N   PRO B 183     -16.958   9.778 -10.706  1.00  0.00           N  
ATOM   3000  CD  PRO B 183     -17.027   8.975 -11.919  1.00  0.00           C  
ATOM   3001  HD2 PRO B 183     -17.012   7.908 -11.695  1.00  0.00           H  
ATOM   3002  HD3 PRO B 183     -16.193   9.236 -12.572  1.00  0.00           H  
ATOM   3003  CG  PRO B 183     -18.350   9.343 -12.589  1.00  0.00           C  
ATOM   3004  HG2 PRO B 183     -19.143   8.696 -12.212  1.00  0.00           H  
ATOM   3005  HG3 PRO B 183     -18.284   9.274 -13.675  1.00  0.00           H  
ATOM   3006  CB  PRO B 183     -18.587  10.780 -12.121  1.00  0.00           C  
ATOM   3007  HB2 PRO B 183     -19.646  11.042 -12.138  1.00  0.00           H  
ATOM   3008  HB3 PRO B 183     -18.016  11.465 -12.750  1.00  0.00           H  
ATOM   3009  CA  PRO B 183     -18.009  10.794 -10.702  1.00  0.00           C  
ATOM   3010  HA  PRO B 183     -17.573  11.773 -10.500  1.00  0.00           H  
ATOM   3011  C   PRO B 183     -19.072  10.489  -9.636  1.00  0.00           C  
ATOM   3012  O   PRO B 183     -19.580   9.373  -9.569  1.00  0.00           O  
ATOM   3013  N   GLU B 184     -19.419  11.495  -8.835  1.00  0.00           N  
ATOM   3014  H   GLU B 184     -18.978  12.391  -8.966  1.00  0.00           H  
ATOM   3015  CA  GLU B 184     -20.432  11.444  -7.769  1.00  0.00           C  
ATOM   3016  HA  GLU B 184     -21.252  10.805  -8.098  1.00  0.00           H  
ATOM   3017  CB  GLU B 184     -19.815  10.818  -6.497  1.00  0.00           C  
ATOM   3018  HB2 GLU B 184     -19.484   9.807  -6.741  1.00  0.00           H  
ATOM   3019  HB3 GLU B 184     -18.929  11.393  -6.233  1.00  0.00           H  
ATOM   3020  CG  GLU B 184     -20.695  10.736  -5.235  1.00  0.00           C  
ATOM   3021  HG2 GLU B 184     -20.100  10.271  -4.443  1.00  0.00           H  
ATOM   3022  HG3 GLU B 184     -20.929  11.750  -4.903  1.00  0.00           H  
ATOM   3023  CD  GLU B 184     -22.006   9.953  -5.427  1.00  0.00           C  
ATOM   3024  OE1 GLU B 184     -22.200   8.948  -4.710  1.00  0.00           O  
ATOM   3025  OE2 GLU B 184     -22.825  10.392  -6.271  1.00  0.00           O  
ATOM   3026  C   GLU B 184     -21.001  12.861  -7.529  1.00  0.00           C  
ATOM   3027  O   GLU B 184     -20.345  13.866  -7.825  1.00  0.00           O  
ATOM   3028  N   ASN B 185     -22.238  12.967  -7.039  1.00  0.00           N  
ATOM   3029  H   ASN B 185     -22.704  12.100  -6.758  1.00  0.00           H  
ATOM   3030  CA  ASN B 185     -22.955  14.228  -6.864  1.00  0.00           C  
ATOM   3031  HA  ASN B 185     -22.756  14.857  -7.733  1.00  0.00           H  
ATOM   3032  CB  ASN B 185     -24.460  13.920  -6.852  1.00  0.00           C  
ATOM   3033  HB2 ASN B 185     -24.744  13.424  -7.779  1.00  0.00           H  
ATOM   3034  HB3 ASN B 185     -24.678  13.247  -6.022  1.00  0.00           H  
ATOM   3035  CG  ASN B 185     -25.285  15.185  -6.709  1.00  0.00           C  
ATOM   3036  OD1 ASN B 185     -24.937  16.255  -7.185  1.00  0.00           O  
ATOM   3037  ND2 ASN B 185     -26.411  15.113  -6.041  1.00  0.00           N  
ATOM   3038 HD21 ASN B 185     -26.878  15.985  -5.890  1.00  0.00           H  
ATOM   3039 HD22 ASN B 185     -26.637  14.260  -5.562  1.00  0.00           H  
ATOM   3040  C   ASN B 185     -22.503  15.016  -5.614  1.00  0.00           C  
ATOM   3041  O   ASN B 185     -23.053  14.852  -4.528  1.00  0.00           O  
ATOM   3042  N   ASN B 186     -21.522  15.909  -5.788  1.00  0.00           N  
ATOM   3043  H   ASN B 186     -21.062  15.893  -6.686  1.00  0.00           H  
ATOM   3044  CA  ASN B 186     -20.934  16.732  -4.723  1.00  0.00           C  
ATOM   3045  HA  ASN B 186     -20.672  16.078  -3.887  1.00  0.00           H  
ATOM   3046  CB  ASN B 186     -19.635  17.352  -5.281  1.00  0.00           C  
ATOM   3047  HB2 ASN B 186     -18.884  16.574  -5.375  1.00  0.00           H  
ATOM   3048  HB3 ASN B 186     -19.826  17.754  -6.274  1.00  0.00           H  
ATOM   3049  CG  ASN B 186     -19.075  18.466  -4.407  1.00  0.00           C  
ATOM   3050  OD1 ASN B 186     -18.930  18.338  -3.207  1.00  0.00           O  
ATOM   3051  ND2 ASN B 186     -18.864  19.636  -4.961  1.00  0.00           N  
ATOM   3052 HD21 ASN B 186     -18.602  20.394  -4.340  1.00  0.00           H  
ATOM   3053 HD22 ASN B 186     -19.041  19.805  -5.940  1.00  0.00           H  
ATOM   3054  C   ASN B 186     -21.878  17.807  -4.134  1.00  0.00           C  
ATOM   3055  O   ASN B 186     -22.237  17.763  -2.962  1.00  0.00           O  
ATOM   3056  N   GLY B 187     -22.187  18.857  -4.908  1.00  0.00           N  
ATOM   3057  H   GLY B 187     -21.863  18.842  -5.861  1.00  0.00           H  
ATOM   3058  CA  GLY B 187     -22.906  20.055  -4.442  1.00  0.00           C  
ATOM   3059  HA2 GLY B 187     -23.186  20.654  -5.307  1.00  0.00           H  
ATOM   3060  HA3 GLY B 187     -23.824  19.729  -3.952  1.00  0.00           H  
ATOM   3061  C   GLY B 187     -22.162  20.974  -3.451  1.00  0.00           C  
ATOM   3062  O   GLY B 187     -22.512  22.149  -3.350  1.00  0.00           O  
ATOM   3063  N   GLY B 188     -21.140  20.497  -2.735  1.00  0.00           N  
ATOM   3064  H   GLY B 188     -20.899  19.518  -2.846  1.00  0.00           H  
ATOM   3065  CA  GLY B 188     -20.384  21.263  -1.740  1.00  0.00           C  
ATOM   3066  HA2 GLY B 188     -21.087  21.833  -1.131  1.00  0.00           H  
ATOM   3067  HA3 GLY B 188     -19.860  20.564  -1.087  1.00  0.00           H  
ATOM   3068  C   GLY B 188     -19.345  22.230  -2.323  1.00  0.00           C  
ATOM   3069  O   GLY B 188     -18.911  22.103  -3.468  1.00  0.00           O  
ATOM   3070  N   ALA B 189     -18.936  23.214  -1.511  1.00  0.00           N  
ATOM   3071  H   ALA B 189     -19.394  23.304  -0.621  1.00  0.00           H  
ATOM   3072  CA  ALA B 189     -17.732  24.020  -1.752  1.00  0.00           C  
ATOM   3073  HA  ALA B 189     -17.584  24.143  -2.827  1.00  0.00           H  
ATOM   3074  CB  ALA B 189     -17.941  25.410  -1.135  1.00  0.00           C  
ATOM   3075  HB1 ALA B 189     -18.851  25.862  -1.532  1.00  0.00           H  
ATOM   3076  HB2 ALA B 189     -18.018  25.338  -0.050  1.00  0.00           H  
ATOM   3077  HB3 ALA B 189     -17.094  26.050  -1.389  1.00  0.00           H  
ATOM   3078  C   ALA B 189     -16.469  23.334  -1.190  1.00  0.00           C  
ATOM   3079  O   ALA B 189     -15.428  23.294  -1.846  1.00  0.00           O  
ATOM   3080  N   GLY B 190     -16.559  22.747   0.011  1.00  0.00           N  
ATOM   3081  H   GLY B 190     -17.452  22.757   0.473  1.00  0.00           H  
ATOM   3082  CA  GLY B 190     -15.587  21.750   0.465  1.00  0.00           C  
ATOM   3083  HA2 GLY B 190     -14.576  22.134   0.344  1.00  0.00           H  
ATOM   3084  HA3 GLY B 190     -15.753  21.504   1.514  1.00  0.00           H  
ATOM   3085  C   GLY B 190     -15.742  20.480  -0.366  1.00  0.00           C  
ATOM   3086  O   GLY B 190     -16.867  20.076  -0.643  1.00  0.00           O  
ATOM   3087  N   CYS B 191     -14.631  19.887  -0.791  1.00  0.00           N  
ATOM   3088  H   CYS B 191     -13.733  20.243  -0.475  1.00  0.00           H  
ATOM   3089  CA  CYS B 191     -14.587  18.796  -1.761  1.00  0.00           C  
ATOM   3090  HA  CYS B 191     -15.591  18.416  -1.968  1.00  0.00           H  
ATOM   3091  CB  CYS B 191     -13.975  19.340  -3.061  1.00  0.00           C  
ATOM   3092  HB2 CYS B 191     -13.012  19.801  -2.833  1.00  0.00           H  
ATOM   3093  HB3 CYS B 191     -13.797  18.515  -3.748  1.00  0.00           H  
ATOM   3094  SG  CYS B 191     -15.050  20.563  -3.873  1.00  0.00           S  
ATOM   3095  HG  CYS B 191     -15.095  21.447  -2.864  1.00  0.00           H  
ATOM   3096  C   CYS B 191     -13.729  17.657  -1.200  1.00  0.00           C  
ATOM   3097  O   CYS B 191     -12.606  17.904  -0.771  1.00  0.00           O  
ATOM   3098  N   VAL B 192     -14.222  16.417  -1.232  1.00  0.00           N  
ATOM   3099  H   VAL B 192     -15.158  16.265  -1.583  1.00  0.00           H  
ATOM   3100  CA  VAL B 192     -13.473  15.218  -0.817  1.00  0.00           C  
ATOM   3101  HA  VAL B 192     -12.415  15.423  -0.961  1.00  0.00           H  
ATOM   3102  CB  VAL B 192     -13.672  14.916   0.684  1.00  0.00           C  
ATOM   3103  HB  VAL B 192     -13.421  15.818   1.243  1.00  0.00           H  
ATOM   3104  CG1 VAL B 192     -15.111  14.522   1.042  1.00  0.00           C  
ATOM   3105 HG11 VAL B 192     -15.390  13.589   0.551  1.00  0.00           H  
ATOM   3106 HG12 VAL B 192     -15.801  15.305   0.728  1.00  0.00           H  
ATOM   3107 HG13 VAL B 192     -15.199  14.396   2.121  1.00  0.00           H  
ATOM   3108  CG2 VAL B 192     -12.744  13.795   1.171  1.00  0.00           C  
ATOM   3109 HG21 VAL B 192     -11.718  14.010   0.877  1.00  0.00           H  
ATOM   3110 HG22 VAL B 192     -12.782  13.743   2.260  1.00  0.00           H  
ATOM   3111 HG23 VAL B 192     -13.046  12.833   0.756  1.00  0.00           H  
ATOM   3112  C   VAL B 192     -13.827  14.031  -1.712  1.00  0.00           C  
ATOM   3113  O   VAL B 192     -14.967  13.901  -2.150  1.00  0.00           O  
ATOM   3114  N   CYS B 193     -12.851  13.179  -2.021  1.00  0.00           N  
ATOM   3115  H   CYS B 193     -11.921  13.358  -1.658  1.00  0.00           H  
ATOM   3116  CA  CYS B 193     -13.014  12.078  -2.971  1.00  0.00           C  
ATOM   3117  HA  CYS B 193     -14.033  11.693  -2.895  1.00  0.00           H  
ATOM   3118  CB  CYS B 193     -12.806  12.638  -4.385  1.00  0.00           C  
ATOM   3119  HB2 CYS B 193     -13.026  11.871  -5.129  1.00  0.00           H  
ATOM   3120  HB3 CYS B 193     -13.498  13.465  -4.538  1.00  0.00           H  
ATOM   3121  SG  CYS B 193     -11.090  13.205  -4.587  1.00  0.00           S  
ATOM   3122  HG  CYS B 193     -11.090  14.096  -3.579  1.00  0.00           H  
ATOM   3123  C   CYS B 193     -12.056  10.912  -2.690  1.00  0.00           C  
ATOM   3124  O   CYS B 193     -11.114  11.035  -1.901  1.00  0.00           O  
ATOM   3125  N   HIE B 194     -12.292   9.785  -3.370  1.00  0.00           N  
ATOM   3126  H   HIE B 194     -13.089   9.757  -3.987  1.00  0.00           H  
ATOM   3127  CA  HIE B 194     -11.443   8.592  -3.340  1.00  0.00           C  
ATOM   3128  HA  HIE B 194     -10.647   8.748  -2.615  1.00  0.00           H  
ATOM   3129  CB  HIE B 194     -12.262   7.381  -2.874  1.00  0.00           C  
ATOM   3130  HB2 HIE B 194     -13.072   7.204  -3.584  1.00  0.00           H  
ATOM   3131  HB3 HIE B 194     -11.618   6.505  -2.885  1.00  0.00           H  
ATOM   3132  CG  HIE B 194     -12.859   7.506  -1.493  1.00  0.00           C  
ATOM   3133  ND1 HIE B 194     -13.998   6.832  -1.057  1.00  0.00           N  
ATOM   3134  CE1 HIE B 194     -14.215   7.243   0.201  1.00  0.00           C  
ATOM   3135  HE1 HIE B 194     -15.053   6.927   0.809  1.00  0.00           H  
ATOM   3136  NE2 HIE B 194     -13.255   8.101   0.587  1.00  0.00           N  
ATOM   3137  HE2 HIE B 194     -13.203   8.575   1.477  1.00  0.00           H  
ATOM   3138  CD2 HIE B 194     -12.386   8.270  -0.465  1.00  0.00           C  
ATOM   3139  HD2 HIE B 194     -11.512   8.907  -0.482  1.00  0.00           H  
ATOM   3140  C   HIE B 194     -10.779   8.332  -4.697  1.00  0.00           C  
ATOM   3141  O   HIE B 194     -11.426   8.367  -5.744  1.00  0.00           O  
ATOM   3142  N   LEU B 195      -9.478   8.052  -4.655  1.00  0.00           N  
ATOM   3143  H   LEU B 195      -9.042   8.037  -3.739  1.00  0.00           H  
ATOM   3144  CA  LEU B 195      -8.596   7.752  -5.782  1.00  0.00           C  
ATOM   3145  HA  LEU B 195      -9.134   7.893  -6.721  1.00  0.00           H  
ATOM   3146  CB  LEU B 195      -7.376   8.702  -5.754  1.00  0.00           C  
ATOM   3147  HB2 LEU B 195      -6.718   8.374  -4.951  1.00  0.00           H  
ATOM   3148  HB3 LEU B 195      -6.828   8.590  -6.688  1.00  0.00           H  
ATOM   3149  CG  LEU B 195      -7.667  10.200  -5.521  1.00  0.00           C  
ATOM   3150  HG  LEU B 195      -8.172  10.330  -4.564  1.00  0.00           H  
ATOM   3151  CD1 LEU B 195      -6.349  10.974  -5.456  1.00  0.00           C  
ATOM   3152 HD11 LEU B 195      -6.548  12.030  -5.273  1.00  0.00           H  
ATOM   3153 HD12 LEU B 195      -5.739  10.590  -4.638  1.00  0.00           H  
ATOM   3154 HD13 LEU B 195      -5.805  10.874  -6.397  1.00  0.00           H  
ATOM   3155  CD2 LEU B 195      -8.532  10.822  -6.616  1.00  0.00           C  
ATOM   3156 HD21 LEU B 195      -8.019  10.792  -7.575  1.00  0.00           H  
ATOM   3157 HD22 LEU B 195      -9.477  10.288  -6.692  1.00  0.00           H  
ATOM   3158 HD23 LEU B 195      -8.742  11.858  -6.353  1.00  0.00           H  
ATOM   3159  C   LEU B 195      -8.143   6.288  -5.686  1.00  0.00           C  
ATOM   3160  O   LEU B 195      -7.667   5.858  -4.632  1.00  0.00           O  
ATOM   3161  N   LEU B 196      -8.248   5.526  -6.781  1.00  0.00           N  
ATOM   3162  H   LEU B 196      -8.593   5.953  -7.632  1.00  0.00           H  
ATOM   3163  CA  LEU B 196      -7.705   4.165  -6.847  1.00  0.00           C  
ATOM   3164  HA  LEU B 196      -8.029   3.622  -5.959  1.00  0.00           H  
ATOM   3165  CB  LEU B 196      -8.224   3.430  -8.098  1.00  0.00           C  
ATOM   3166  HB2 LEU B 196      -8.246   4.131  -8.934  1.00  0.00           H  
ATOM   3167  HB3 LEU B 196      -7.524   2.633  -8.359  1.00  0.00           H  
ATOM   3168  CG  LEU B 196      -9.615   2.800  -7.912  1.00  0.00           C  
ATOM   3169  HG  LEU B 196     -10.294   3.534  -7.478  1.00  0.00           H  
ATOM   3170  CD1 LEU B 196      -9.567   1.558  -7.013  1.00  0.00           C  
ATOM   3171 HD11 LEU B 196     -10.562   1.118  -6.946  1.00  0.00           H  
ATOM   3172 HD12 LEU B 196      -8.878   0.820  -7.426  1.00  0.00           H  
ATOM   3173 HD13 LEU B 196      -9.243   1.824  -6.008  1.00  0.00           H  
ATOM   3174  CD2 LEU B 196     -10.165   2.376  -9.275  1.00  0.00           C  
ATOM   3175 HD21 LEU B 196     -10.262   3.249  -9.920  1.00  0.00           H  
ATOM   3176 HD22 LEU B 196      -9.490   1.658  -9.743  1.00  0.00           H  
ATOM   3177 HD23 LEU B 196     -11.147   1.922  -9.153  1.00  0.00           H  
ATOM   3178  C   LEU B 196      -6.172   4.191  -6.831  1.00  0.00           C  
ATOM   3179  O   LEU B 196      -5.548   4.803  -7.706  1.00  0.00           O  
ATOM   3180  N   MET B 197      -5.597   3.515  -5.834  1.00  0.00           N  
ATOM   3181  H   MET B 197      -6.225   3.064  -5.173  1.00  0.00           H  
ATOM   3182  CA  MET B 197      -4.160   3.401  -5.554  1.00  0.00           C  
ATOM   3183  HA  MET B 197      -3.618   3.343  -6.497  1.00  0.00           H  
ATOM   3184  CB  MET B 197      -3.668   4.639  -4.770  1.00  0.00           C  
ATOM   3185  HB2 MET B 197      -4.239   4.735  -3.845  1.00  0.00           H  
ATOM   3186  HB3 MET B 197      -2.626   4.472  -4.505  1.00  0.00           H  
ATOM   3187  CG  MET B 197      -3.736   5.970  -5.525  1.00  0.00           C  
ATOM   3188  HG2 MET B 197      -3.340   5.825  -6.530  1.00  0.00           H  
ATOM   3189  HG3 MET B 197      -4.779   6.276  -5.603  1.00  0.00           H  
ATOM   3190  SD  MET B 197      -2.797   7.303  -4.731  1.00  0.00           S  
ATOM   3191  CE  MET B 197      -3.124   8.649  -5.896  1.00  0.00           C  
ATOM   3192  HE1 MET B 197      -2.728   8.381  -6.874  1.00  0.00           H  
ATOM   3193  HE2 MET B 197      -4.198   8.822  -5.973  1.00  0.00           H  
ATOM   3194  HE3 MET B 197      -2.634   9.559  -5.549  1.00  0.00           H  
ATOM   3195  C   MET B 197      -3.858   2.107  -4.765  1.00  0.00           C  
ATOM   3196  O   MET B 197      -3.539   2.158  -3.579  1.00  0.00           O  
ATOM   3197  N   ASP B 198      -3.973   0.941  -5.409  1.00  0.00           N  
ATOM   3198  H   ASP B 198      -4.176   0.936  -6.400  1.00  0.00           H  
ATOM   3199  CA  ASP B 198      -3.852  -0.382  -4.770  1.00  0.00           C  
ATOM   3200  HA  ASP B 198      -4.123  -0.277  -3.723  1.00  0.00           H  
ATOM   3201  CB  ASP B 198      -4.866  -1.370  -5.386  1.00  0.00           C  
ATOM   3202  HB2 ASP B 198      -4.757  -2.330  -4.879  1.00  0.00           H  
ATOM   3203  HB3 ASP B 198      -5.873  -1.009  -5.184  1.00  0.00           H  
ATOM   3204  CG  ASP B 198      -4.783  -1.603  -6.900  1.00  0.00           C  
ATOM   3205  OD1 ASP B 198      -4.034  -0.880  -7.597  1.00  0.00           O  
ATOM   3206  OD2 ASP B 198      -5.460  -2.561  -7.343  1.00  0.00           O  
ATOM   3207  C   ASP B 198      -2.419  -0.956  -4.766  1.00  0.00           C  
ATOM   3208  O   ASP B 198      -1.846  -1.207  -3.702  1.00  0.00           O  
ATOM   3209  N   ASP B 199      -1.805  -1.143  -5.940  1.00  0.00           N  
ATOM   3210  H   ASP B 199      -2.367  -0.974  -6.775  1.00  0.00           H  
ATOM   3211  CA  ASP B 199      -0.463  -1.739  -6.091  1.00  0.00           C  
ATOM   3212  HA  ASP B 199      -0.389  -2.456  -5.288  1.00  0.00           H  
ATOM   3213  CB  ASP B 199      -0.329  -2.542  -7.406  1.00  0.00           C  
ATOM   3214  HB2 ASP B 199      -0.820  -1.995  -8.211  1.00  0.00           H  
ATOM   3215  HB3 ASP B 199       0.724  -2.640  -7.671  1.00  0.00           H  
ATOM   3216  CG  ASP B 199      -0.884  -3.974  -7.341  1.00  0.00           C  
ATOM   3217  OD1 ASP B 199      -1.358  -4.436  -6.279  1.00  0.00           O  
ATOM   3218  OD2 ASP B 199      -0.803  -4.690  -8.356  1.00  0.00           O  
ATOM   3219  C   ASP B 199       0.705  -0.766  -5.809  1.00  0.00           C  
ATOM   3220  O   ASP B 199       1.760  -0.818  -6.445  1.00  0.00           O  
ATOM   3221  N   VAL B 200       0.505   0.132  -4.843  1.00  0.00           N  
ATOM   3222  H   VAL B 200      -0.355   0.042  -4.313  1.00  0.00           H  
ATOM   3223  CA  VAL B 200       1.471   1.154  -4.414  1.00  0.00           C  
ATOM   3224  HA  VAL B 200       1.800   1.670  -5.312  1.00  0.00           H  
ATOM   3225  CB  VAL B 200       0.829   2.202  -3.485  1.00  0.00           C  
ATOM   3226  HB  VAL B 200       1.610   2.867  -3.116  1.00  0.00           H  
ATOM   3227  CG1 VAL B 200      -0.182   3.058  -4.252  1.00  0.00           C  
ATOM   3228 HG11 VAL B 200      -0.989   2.433  -4.632  1.00  0.00           H  
ATOM   3229 HG12 VAL B 200       0.317   3.559  -5.079  1.00  0.00           H  
ATOM   3230 HG13 VAL B 200      -0.592   3.812  -3.582  1.00  0.00           H  
ATOM   3231  CG2 VAL B 200       0.120   1.605  -2.265  1.00  0.00           C  
ATOM   3232 HG21 VAL B 200      -0.731   0.994  -2.563  1.00  0.00           H  
ATOM   3233 HG22 VAL B 200      -0.242   2.419  -1.638  1.00  0.00           H  
ATOM   3234 HG23 VAL B 200       0.817   0.999  -1.685  1.00  0.00           H  
ATOM   3235  C   VAL B 200       2.733   0.576  -3.768  1.00  0.00           C  
ATOM   3236  O   VAL B 200       2.720  -0.530  -3.222  1.00  0.00           O  
ATOM   3237  N   VAL B 201       3.832   1.327  -3.852  1.00  0.00           N  
ATOM   3238  H   VAL B 201       3.724   2.252  -4.265  1.00  0.00           H  
ATOM   3239  CA  VAL B 201       5.196   0.954  -3.421  1.00  0.00           C  
ATOM   3240  HA  VAL B 201       5.134   0.270  -2.573  1.00  0.00           H  
ATOM   3241  CB  VAL B 201       5.994   0.255  -4.549  1.00  0.00           C  
ATOM   3242  HB  VAL B 201       7.010   0.102  -4.192  1.00  0.00           H  
ATOM   3243  CG1 VAL B 201       5.433  -1.121  -4.933  1.00  0.00           C  
ATOM   3244 HG11 VAL B 201       5.422  -1.762  -4.055  1.00  0.00           H  
ATOM   3245 HG12 VAL B 201       4.425  -1.019  -5.334  1.00  0.00           H  
ATOM   3246 HG13 VAL B 201       6.067  -1.577  -5.692  1.00  0.00           H  
ATOM   3247  CG2 VAL B 201       6.089   1.091  -5.827  1.00  0.00           C  
ATOM   3248 HG21 VAL B 201       6.492   2.080  -5.619  1.00  0.00           H  
ATOM   3249 HG22 VAL B 201       6.752   0.598  -6.534  1.00  0.00           H  
ATOM   3250 HG23 VAL B 201       5.102   1.202  -6.273  1.00  0.00           H  
ATOM   3251  C   VAL B 201       5.976   2.190  -2.959  1.00  0.00           C  
ATOM   3252  O   VAL B 201       5.651   3.316  -3.335  1.00  0.00           O  
ATOM   3253  N   SER B 202       7.060   1.999  -2.206  1.00  0.00           N  
ATOM   3254  H   SER B 202       7.265   1.044  -1.907  1.00  0.00           H  
ATOM   3255  CA  SER B 202       7.916   3.092  -1.704  1.00  0.00           C  
ATOM   3256  HA  SER B 202       7.287   3.803  -1.173  1.00  0.00           H  
ATOM   3257  CB  SER B 202       8.959   2.553  -0.719  1.00  0.00           C  
ATOM   3258  HB2 SER B 202       9.423   1.649  -1.114  1.00  0.00           H  
ATOM   3259  HB3 SER B 202       9.737   3.306  -0.587  1.00  0.00           H  
ATOM   3260  OG  SER B 202       8.382   2.289   0.544  1.00  0.00           O  
ATOM   3261  HG  SER B 202       7.841   1.472   0.503  1.00  0.00           H  
ATOM   3262  C   SER B 202       8.632   3.878  -2.814  1.00  0.00           C  
ATOM   3263  O   SER B 202       9.023   5.026  -2.597  1.00  0.00           O  
ATOM   3264  N   ALA B 203       8.758   3.296  -4.012  1.00  0.00           N  
ATOM   3265  H   ALA B 203       8.425   2.350  -4.102  1.00  0.00           H  
ATOM   3266  CA  ALA B 203       9.273   3.941  -5.224  1.00  0.00           C  
ATOM   3267  HA  ALA B 203      10.121   4.569  -4.951  1.00  0.00           H  
ATOM   3268  CB  ALA B 203       9.772   2.824  -6.149  1.00  0.00           C  
ATOM   3269  HB1 ALA B 203      10.517   2.215  -5.634  1.00  0.00           H  
ATOM   3270  HB2 ALA B 203       8.936   2.194  -6.449  1.00  0.00           H  
ATOM   3271  HB3 ALA B 203      10.221   3.257  -7.041  1.00  0.00           H  
ATOM   3272  C   ALA B 203       8.253   4.852  -5.950  1.00  0.00           C  
ATOM   3273  O   ALA B 203       8.572   5.427  -6.994  1.00  0.00           O  
ATOM   3274  N   ASP B 204       7.018   4.970  -5.445  1.00  0.00           N  
ATOM   3275  H   ASP B 204       6.773   4.487  -4.589  1.00  0.00           H  
ATOM   3276  CA  ASP B 204       5.966   5.766  -6.071  1.00  0.00           C  
ATOM   3277  HA  ASP B 204       5.948   5.528  -7.137  1.00  0.00           H  
ATOM   3278  CB  ASP B 204       4.591   5.433  -5.469  1.00  0.00           C  
ATOM   3279  HB2 ASP B 204       4.680   5.419  -4.385  1.00  0.00           H  
ATOM   3280  HB3 ASP B 204       3.892   6.232  -5.730  1.00  0.00           H  
ATOM   3281  CG  ASP B 204       3.950   4.133  -5.940  1.00  0.00           C  
ATOM   3282  OD1 ASP B 204       4.280   3.621  -7.031  1.00  0.00           O  
ATOM   3283  OD2 ASP B 204       2.953   3.723  -5.311  1.00  0.00           O  
ATOM   3284  C   ASP B 204       6.174   7.278  -5.935  1.00  0.00           C  
ATOM   3285  O   ASP B 204       6.517   7.811  -4.876  1.00  0.00           O  
ATOM   3286  N   GLN B 205       5.772   7.976  -6.996  1.00  0.00           N  
ATOM   3287  H   GLN B 205       5.544   7.467  -7.837  1.00  0.00           H  
ATOM   3288  CA  GLN B 205       5.364   9.371  -6.947  1.00  0.00           C  
ATOM   3289  HA  GLN B 205       5.023   9.596  -5.936  1.00  0.00           H  
ATOM   3290  CB  GLN B 205       6.571  10.268  -7.252  1.00  0.00           C  
ATOM   3291  HB2 GLN B 205       7.359  10.004  -6.544  1.00  0.00           H  
ATOM   3292  HB3 GLN B 205       6.936  10.065  -8.260  1.00  0.00           H  
ATOM   3293  CG  GLN B 205       6.267  11.768  -7.115  1.00  0.00           C  
ATOM   3294  HG2 GLN B 205       5.677  12.099  -7.970  1.00  0.00           H  
ATOM   3295  HG3 GLN B 205       5.687  11.934  -6.207  1.00  0.00           H  
ATOM   3296  CD  GLN B 205       7.533  12.621  -7.008  1.00  0.00           C  
ATOM   3297  OE1 GLN B 205       8.654  12.153  -7.066  1.00  0.00           O  
ATOM   3298  NE2 GLN B 205       7.417  13.912  -6.817  1.00  0.00           N  
ATOM   3299 HE21 GLN B 205       8.276  14.424  -6.721  1.00  0.00           H  
ATOM   3300 HE22 GLN B 205       6.494  14.330  -6.779  1.00  0.00           H  
ATOM   3301  C   GLN B 205       4.182   9.565  -7.901  1.00  0.00           C  
ATOM   3302  O   GLN B 205       4.206   9.090  -9.038  1.00  0.00           O  
ATOM   3303  N   TYR B 206       3.136  10.238  -7.435  1.00  0.00           N  
ATOM   3304  H   TYR B 206       3.187  10.608  -6.491  1.00  0.00           H  
ATOM   3305  CA  TYR B 206       2.030  10.698  -8.271  1.00  0.00           C  
ATOM   3306  HA  TYR B 206       2.098  10.224  -9.245  1.00  0.00           H  
ATOM   3307  CB  TYR B 206       0.674  10.308  -7.662  1.00  0.00           C  
ATOM   3308  HB2 TYR B 206       0.643  10.640  -6.624  1.00  0.00           H  
ATOM   3309  HB3 TYR B 206      -0.106  10.860  -8.192  1.00  0.00           H  
ATOM   3310  CG  TYR B 206       0.319   8.826  -7.721  1.00  0.00           C  
ATOM   3311  CD1 TYR B 206       0.728   7.948  -6.698  1.00  0.00           C  
ATOM   3312  HD1 TYR B 206       1.345   8.316  -5.892  1.00  0.00           H  
ATOM   3313  CE1 TYR B 206       0.327   6.595  -6.720  1.00  0.00           C  
ATOM   3314  HE1 TYR B 206       0.646   5.916  -5.944  1.00  0.00           H  
ATOM   3315  CZ  TYR B 206      -0.508   6.114  -7.752  1.00  0.00           C  
ATOM   3316  OH  TYR B 206      -0.921   4.813  -7.760  1.00  0.00           O  
ATOM   3317  HH  TYR B 206      -1.691   4.694  -8.322  1.00  0.00           H  
ATOM   3318  CE2 TYR B 206      -0.900   6.990  -8.789  1.00  0.00           C  
ATOM   3319  HE2 TYR B 206      -1.519   6.631  -9.599  1.00  0.00           H  
ATOM   3320  CD2 TYR B 206      -0.469   8.333  -8.780  1.00  0.00           C  
ATOM   3321  HD2 TYR B 206      -0.761   8.996  -9.584  1.00  0.00           H  
ATOM   3322  C   TYR B 206       2.140  12.213  -8.471  1.00  0.00           C  
ATOM   3323  O   TYR B 206       2.413  12.956  -7.524  1.00  0.00           O  
ATOM   3324  N   THR B 207       1.922  12.697  -9.689  1.00  0.00           N  
ATOM   3325  H   THR B 207       1.782  12.037 -10.451  1.00  0.00           H  
ATOM   3326  CA  THR B 207       1.582  14.104  -9.970  1.00  0.00           C  
ATOM   3327  HA  THR B 207       1.997  14.752  -9.200  1.00  0.00           H  
ATOM   3328  CB  THR B 207       2.150  14.560 -11.322  1.00  0.00           C  
ATOM   3329  HB  THR B 207       1.615  15.448 -11.664  1.00  0.00           H  
ATOM   3330  CG2 THR B 207       3.632  14.910 -11.198  1.00  0.00           C  
ATOM   3331 HG21 THR B 207       4.009  15.228 -12.171  1.00  0.00           H  
ATOM   3332 HG22 THR B 207       4.196  14.039 -10.867  1.00  0.00           H  
ATOM   3333 HG23 THR B 207       3.762  15.724 -10.485  1.00  0.00           H  
ATOM   3334  OG1 THR B 207       2.043  13.552 -12.297  1.00  0.00           O  
ATOM   3335  HG1 THR B 207       1.120  13.440 -12.542  1.00  0.00           H  
ATOM   3336  C   THR B 207       0.068  14.291  -9.950  1.00  0.00           C  
ATOM   3337  O   THR B 207      -0.667  13.368 -10.304  1.00  0.00           O  
ATOM   3338  N   LEU B 208      -0.400  15.479  -9.552  1.00  0.00           N  
ATOM   3339  H   LEU B 208       0.255  16.208  -9.277  1.00  0.00           H  
ATOM   3340  CA  LEU B 208      -1.813  15.862  -9.577  1.00  0.00           C  
ATOM   3341  HA  LEU B 208      -2.351  15.170 -10.222  1.00  0.00           H  
ATOM   3342  CB  LEU B 208      -2.447  15.827  -8.168  1.00  0.00           C  
ATOM   3343  HB2 LEU B 208      -1.938  16.546  -7.526  1.00  0.00           H  
ATOM   3344  HB3 LEU B 208      -3.472  16.183  -8.287  1.00  0.00           H  
ATOM   3345  CG  LEU B 208      -2.496  14.456  -7.467  1.00  0.00           C  
ATOM   3346  HG  LEU B 208      -2.457  13.663  -8.210  1.00  0.00           H  
ATOM   3347  CD1 LEU B 208      -1.335  14.276  -6.483  1.00  0.00           C  
ATOM   3348 HD11 LEU B 208      -1.389  13.283  -6.038  1.00  0.00           H  
ATOM   3349 HD12 LEU B 208      -0.385  14.378  -7.002  1.00  0.00           H  
ATOM   3350 HD13 LEU B 208      -1.395  15.026  -5.694  1.00  0.00           H  
ATOM   3351  CD2 LEU B 208      -3.800  14.306  -6.674  1.00  0.00           C  
ATOM   3352 HD21 LEU B 208      -4.644  14.366  -7.362  1.00  0.00           H  
ATOM   3353 HD22 LEU B 208      -3.830  13.337  -6.178  1.00  0.00           H  
ATOM   3354 HD23 LEU B 208      -3.890  15.102  -5.933  1.00  0.00           H  
ATOM   3355  C   LEU B 208      -1.983  17.268 -10.162  1.00  0.00           C  
ATOM   3356  O   LEU B 208      -1.238  18.174  -9.794  1.00  0.00           O  
ATOM   3357  N   ASP B 209      -3.023  17.471 -10.972  1.00  0.00           N  
ATOM   3358  H   ASP B 209      -3.632  16.684 -11.172  1.00  0.00           H  
ATOM   3359  CA  ASP B 209      -3.510  18.807 -11.335  1.00  0.00           C  
ATOM   3360  HA  ASP B 209      -2.993  19.540 -10.718  1.00  0.00           H  
ATOM   3361  CB  ASP B 209      -3.249  19.201 -12.799  1.00  0.00           C  
ATOM   3362  HB2 ASP B 209      -4.100  18.888 -13.403  1.00  0.00           H  
ATOM   3363  HB3 ASP B 209      -3.234  20.289 -12.812  1.00  0.00           H  
ATOM   3364  CG  ASP B 209      -1.971  18.696 -13.477  1.00  0.00           C  
ATOM   3365  OD1 ASP B 209      -2.098  18.068 -14.548  1.00  0.00           O  
ATOM   3366  OD2 ASP B 209      -0.859  19.072 -13.038  1.00  0.00           O  
ATOM   3367  C   ASP B 209      -5.011  18.964 -11.046  1.00  0.00           C  
ATOM   3368  O   ASP B 209      -5.795  18.029 -11.212  1.00  0.00           O  
ATOM   3369  N   LEU B 210      -5.428  20.176 -10.677  1.00  0.00           N  
ATOM   3370  H   LEU B 210      -4.730  20.909 -10.591  1.00  0.00           H  
ATOM   3371  CA  LEU B 210      -6.822  20.597 -10.525  1.00  0.00           C  
ATOM   3372  HA  LEU B 210      -7.470  19.740 -10.695  1.00  0.00           H  
ATOM   3373  CB  LEU B 210      -7.020  21.085  -9.078  1.00  0.00           C  
ATOM   3374  HB2 LEU B 210      -6.586  20.358  -8.388  1.00  0.00           H  
ATOM   3375  HB3 LEU B 210      -6.467  22.016  -8.974  1.00  0.00           H  
ATOM   3376  CG  LEU B 210      -8.485  21.329  -8.671  1.00  0.00           C  
ATOM   3377  HG  LEU B 210      -9.000  21.871  -9.465  1.00  0.00           H  
ATOM   3378  CD1 LEU B 210      -9.224  20.018  -8.395  1.00  0.00           C  
ATOM   3379 HD11 LEU B 210      -8.770  19.503  -7.546  1.00  0.00           H  
ATOM   3380 HD12 LEU B 210     -10.267  20.223  -8.157  1.00  0.00           H  
ATOM   3381 HD13 LEU B 210      -9.185  19.371  -9.266  1.00  0.00           H  
ATOM   3382  CD2 LEU B 210      -8.532  22.178  -7.401  1.00  0.00           C  
ATOM   3383 HD21 LEU B 210      -7.992  21.685  -6.592  1.00  0.00           H  
ATOM   3384 HD22 LEU B 210      -8.077  23.148  -7.594  1.00  0.00           H  
ATOM   3385 HD23 LEU B 210      -9.564  22.335  -7.088  1.00  0.00           H  
ATOM   3386  C   LEU B 210      -7.157  21.670 -11.579  1.00  0.00           C  
ATOM   3387  O   LEU B 210      -6.371  22.587 -11.821  1.00  0.00           O  
ATOM   3388  N   TRP B 211      -8.323  21.577 -12.216  1.00  0.00           N  
ATOM   3389  H   TRP B 211      -8.935  20.804 -11.969  1.00  0.00           H  
ATOM   3390  CA  TRP B 211      -8.689  22.348 -13.412  1.00  0.00           C  
ATOM   3391  HA  TRP B 211      -8.148  23.294 -13.438  1.00  0.00           H  
ATOM   3392  CB  TRP B 211      -8.268  21.498 -14.622  1.00  0.00           C  
ATOM   3393  HB2 TRP B 211      -7.185  21.367 -14.582  1.00  0.00           H  
ATOM   3394  HB3 TRP B 211      -8.710  20.508 -14.502  1.00  0.00           H  
ATOM   3395  CG  TRP B 211      -8.630  21.969 -15.997  1.00  0.00           C  
ATOM   3396  CD1 TRP B 211      -7.771  22.512 -16.890  1.00  0.00           C  
ATOM   3397  HD1 TRP B 211      -6.723  22.714 -16.696  1.00  0.00           H  
ATOM   3398  NE1 TRP B 211      -8.432  22.770 -18.076  1.00  0.00           N  
ATOM   3399  HE1 TRP B 211      -7.999  23.227 -18.872  1.00  0.00           H  
ATOM   3400  CE2 TRP B 211      -9.748  22.365 -18.016  1.00  0.00           C  
ATOM   3401  CZ2 TRP B 211     -10.785  22.349 -18.957  1.00  0.00           C  
ATOM   3402  HZ2 TRP B 211     -10.622  22.717 -19.958  1.00  0.00           H  
ATOM   3403  CH2 TRP B 211     -12.053  21.880 -18.574  1.00  0.00           C  
ATOM   3404  HH2 TRP B 211     -12.876  21.903 -19.279  1.00  0.00           H  
ATOM   3405  CZ3 TRP B 211     -12.263  21.422 -17.263  1.00  0.00           C  
ATOM   3406  HZ3 TRP B 211     -13.249  21.087 -16.962  1.00  0.00           H  
ATOM   3407  CE3 TRP B 211     -11.207  21.414 -16.333  1.00  0.00           C  
ATOM   3408  HE3 TRP B 211     -11.388  21.046 -15.333  1.00  0.00           H  
ATOM   3409  CD2 TRP B 211      -9.920  21.885 -16.683  1.00  0.00           C  
ATOM   3410  C   TRP B 211     -10.186  22.684 -13.419  1.00  0.00           C  
ATOM   3411  O   TRP B 211     -10.988  21.888 -12.938  1.00  0.00           O  
ATOM   3412  N   ALA B 212     -10.581  23.824 -13.992  1.00  0.00           N  
ATOM   3413  H   ALA B 212      -9.876  24.438 -14.389  1.00  0.00           H  
ATOM   3414  CA  ALA B 212     -11.977  24.275 -14.065  1.00  0.00           C  
ATOM   3415  HA  ALA B 212     -12.642  23.412 -13.994  1.00  0.00           H  
ATOM   3416  CB  ALA B 212     -12.265  25.183 -12.866  1.00  0.00           C  
ATOM   3417  HB1 ALA B 212     -12.174  24.612 -11.943  1.00  0.00           H  
ATOM   3418  HB2 ALA B 212     -11.564  26.020 -12.859  1.00  0.00           H  
ATOM   3419  HB3 ALA B 212     -13.279  25.577 -12.936  1.00  0.00           H  
ATOM   3420  C   ALA B 212     -12.308  25.006 -15.378  1.00  0.00           C  
ATOM   3421  O   ALA B 212     -11.629  25.965 -15.763  1.00  0.00           O  
ATOM   3422  N   GLY B 213     -13.387  24.581 -16.044  1.00  0.00           N  
ATOM   3423  H   GLY B 213     -13.888  23.776 -15.676  1.00  0.00           H  
ATOM   3424  CA  GLY B 213     -13.987  25.194 -17.234  1.00  0.00           C  
ATOM   3425  HA2 GLY B 213     -14.948  24.719 -17.432  1.00  0.00           H  
ATOM   3426  HA3 GLY B 213     -14.156  26.245 -17.020  1.00  0.00           H  
ATOM   3427  C   GLY B 213     -13.150  25.131 -18.510  1.00  0.00           C  
ATOM   3428  O   GLY B 213     -13.554  24.539 -19.507  1.00  0.00           O  
ATOM   3429  N   GLN B 214     -11.991  25.783 -18.475  1.00  0.00           N  
ATOM   3430  H   GLN B 214     -11.773  26.236 -17.597  1.00  0.00           H  
ATOM   3431  CA  GLN B 214     -11.029  25.885 -19.571  1.00  0.00           C  
ATOM   3432  HA  GLN B 214     -11.067  24.961 -20.145  1.00  0.00           H  
ATOM   3433  CB  GLN B 214     -11.459  27.029 -20.517  1.00  0.00           C  
ATOM   3434  HB2 GLN B 214     -10.785  27.053 -21.375  1.00  0.00           H  
ATOM   3435  HB3 GLN B 214     -12.455  26.796 -20.898  1.00  0.00           H  
ATOM   3436  CG  GLN B 214     -11.490  28.430 -19.876  1.00  0.00           C  
ATOM   3437  HG2 GLN B 214     -12.033  28.395 -18.932  1.00  0.00           H  
ATOM   3438  HG3 GLN B 214     -10.467  28.747 -19.665  1.00  0.00           H  
ATOM   3439  CD  GLN B 214     -12.187  29.464 -20.764  1.00  0.00           C  
ATOM   3440  OE1 GLN B 214     -13.373  29.379 -21.067  1.00  0.00           O  
ATOM   3441  NE2 GLN B 214     -11.494  30.502 -21.185  1.00  0.00           N  
ATOM   3442 HE21 GLN B 214     -11.961  31.173 -21.766  1.00  0.00           H  
ATOM   3443 HE22 GLN B 214     -10.527  30.606 -20.927  1.00  0.00           H  
ATOM   3444  C   GLN B 214      -9.572  26.033 -19.084  1.00  0.00           C  
ATOM   3445  O   GLN B 214      -8.668  26.015 -19.914  1.00  0.00           O  
ATOM   3446  N   GLN B 215      -9.309  26.159 -17.774  1.00  0.00           N  
ATOM   3447  H   GLN B 215     -10.058  26.049 -17.099  1.00  0.00           H  
ATOM   3448  CA  GLN B 215      -7.987  26.532 -17.244  1.00  0.00           C  
ATOM   3449  HA  GLN B 215      -7.235  26.300 -18.000  1.00  0.00           H  
ATOM   3450  CB  GLN B 215      -7.933  28.054 -17.024  1.00  0.00           C  
ATOM   3451  HB2 GLN B 215      -6.911  28.345 -16.779  1.00  0.00           H  
ATOM   3452  HB3 GLN B 215      -8.197  28.538 -17.967  1.00  0.00           H  
ATOM   3453  CG  GLN B 215      -8.869  28.568 -15.913  1.00  0.00           C  
ATOM   3454  HG2 GLN B 215      -9.842  28.084 -16.001  1.00  0.00           H  
ATOM   3455  HG3 GLN B 215      -8.450  28.320 -14.936  1.00  0.00           H  
ATOM   3456  CD  GLN B 215      -9.100  30.077 -15.979  1.00  0.00           C  
ATOM   3457  OE1 GLN B 215      -8.405  30.832 -16.640  1.00  0.00           O  
ATOM   3458  NE2 GLN B 215     -10.117  30.583 -15.315  1.00  0.00           N  
ATOM   3459 HE21 GLN B 215     -10.214  31.581 -15.368  1.00  0.00           H  
ATOM   3460 HE22 GLN B 215     -10.755  29.995 -14.789  1.00  0.00           H  
ATOM   3461  C   GLN B 215      -7.583  25.753 -15.982  1.00  0.00           C  
ATOM   3462  O   GLN B 215      -8.422  25.274 -15.219  1.00  0.00           O  
ATOM   3463  N   LEU B 216      -6.273  25.618 -15.770  1.00  0.00           N  
ATOM   3464  H   LEU B 216      -5.645  26.079 -16.408  1.00  0.00           H  
ATOM   3465  CA  LEU B 216      -5.682  25.022 -14.571  1.00  0.00           C  
ATOM   3466  HA  LEU B 216      -6.171  24.067 -14.378  1.00  0.00           H  
ATOM   3467  CB  LEU B 216      -4.184  24.788 -14.847  1.00  0.00           C  
ATOM   3468  HB2 LEU B 216      -4.019  24.650 -15.917  1.00  0.00           H  
ATOM   3469  HB3 LEU B 216      -3.638  25.691 -14.565  1.00  0.00           H  
ATOM   3470  CG  LEU B 216      -3.615  23.571 -14.095  1.00  0.00           C  
ATOM   3471  HG  LEU B 216      -4.203  23.372 -13.200  1.00  0.00           H  
ATOM   3472  CD1 LEU B 216      -3.636  22.342 -15.010  1.00  0.00           C  
ATOM   3473 HD11 LEU B 216      -3.117  21.516 -14.535  1.00  0.00           H  
ATOM   3474 HD12 LEU B 216      -3.127  22.554 -15.950  1.00  0.00           H  
ATOM   3475 HD13 LEU B 216      -4.664  22.044 -15.207  1.00  0.00           H  
ATOM   3476  CD2 LEU B 216      -2.178  23.839 -13.660  1.00  0.00           C  
ATOM   3477 HD21 LEU B 216      -1.539  23.994 -14.529  1.00  0.00           H  
ATOM   3478 HD22 LEU B 216      -1.825  22.992 -13.079  1.00  0.00           H  
ATOM   3479 HD23 LEU B 216      -2.146  24.723 -13.022  1.00  0.00           H  
ATOM   3480  C   LEU B 216      -5.886  25.947 -13.356  1.00  0.00           C  
ATOM   3481  O   LEU B 216      -5.706  27.157 -13.475  1.00  0.00           O  
ATOM   3482  N   LEU B 217      -6.228  25.385 -12.194  1.00  0.00           N  
ATOM   3483  H   LEU B 217      -6.352  24.379 -12.162  1.00  0.00           H  
ATOM   3484  CA  LEU B 217      -6.359  26.140 -10.939  1.00  0.00           C  
ATOM   3485  HA  LEU B 217      -6.370  27.211 -11.146  1.00  0.00           H  
ATOM   3486  CB  LEU B 217      -7.671  25.759 -10.237  1.00  0.00           C  
ATOM   3487  HB2 LEU B 217      -7.677  24.679 -10.079  1.00  0.00           H  
ATOM   3488  HB3 LEU B 217      -7.666  26.237  -9.255  1.00  0.00           H  
ATOM   3489  CG  LEU B 217      -8.970  26.159 -10.958  1.00  0.00           C  
ATOM   3490  HG  LEU B 217      -9.054  25.627 -11.906  1.00  0.00           H  
ATOM   3491  CD1 LEU B 217     -10.126  25.750 -10.046  1.00  0.00           C  
ATOM   3492 HD11 LEU B 217     -10.161  24.665  -9.955  1.00  0.00           H  
ATOM   3493 HD12 LEU B 217      -9.990  26.196  -9.062  1.00  0.00           H  
ATOM   3494 HD13 LEU B 217     -11.071  26.104 -10.454  1.00  0.00           H  
ATOM   3495  CD2 LEU B 217      -9.082  27.664 -11.210  1.00  0.00           C  
ATOM   3496 HD21 LEU B 217      -8.316  27.982 -11.917  1.00  0.00           H  
ATOM   3497 HD22 LEU B 217     -10.060  27.893 -11.637  1.00  0.00           H  
ATOM   3498 HD23 LEU B 217      -8.973  28.212 -10.275  1.00  0.00           H  
ATOM   3499  C   LEU B 217      -5.192  25.911  -9.972  1.00  0.00           C  
ATOM   3500  O   LEU B 217      -4.818  26.822  -9.241  1.00  0.00           O  
ATOM   3501  N   TRP B 218      -4.648  24.694  -9.943  1.00  0.00           N  
ATOM   3502  H   TRP B 218      -4.996  23.997 -10.591  1.00  0.00           H  
ATOM   3503  CA  TRP B 218      -3.618  24.251  -8.999  1.00  0.00           C  
ATOM   3504  HA  TRP B 218      -2.859  25.027  -8.893  1.00  0.00           H  
ATOM   3505  CB  TRP B 218      -4.279  24.022  -7.622  1.00  0.00           C  
ATOM   3506  HB2 TRP B 218      -4.602  24.988  -7.229  1.00  0.00           H  
ATOM   3507  HB3 TRP B 218      -5.177  23.422  -7.759  1.00  0.00           H  
ATOM   3508  CG  TRP B 218      -3.459  23.344  -6.566  1.00  0.00           C  
ATOM   3509  CD1 TRP B 218      -2.841  23.956  -5.530  1.00  0.00           C  
ATOM   3510  HD1 TRP B 218      -2.864  25.023  -5.330  1.00  0.00           H  
ATOM   3511  NE1 TRP B 218      -2.196  23.016  -4.751  1.00  0.00           N  
ATOM   3512  HE1 TRP B 218      -1.691  23.254  -3.907  1.00  0.00           H  
ATOM   3513  CE2 TRP B 218      -2.354  21.742  -5.256  1.00  0.00           C  
ATOM   3514  CZ2 TRP B 218      -1.912  20.479  -4.835  1.00  0.00           C  
ATOM   3515  HZ2 TRP B 218      -1.321  20.384  -3.935  1.00  0.00           H  
ATOM   3516  CH2 TRP B 218      -2.278  19.342  -5.577  1.00  0.00           C  
ATOM   3517  HH2 TRP B 218      -1.963  18.360  -5.251  1.00  0.00           H  
ATOM   3518  CZ3 TRP B 218      -3.096  19.481  -6.714  1.00  0.00           C  
ATOM   3519  HZ3 TRP B 218      -3.397  18.605  -7.272  1.00  0.00           H  
ATOM   3520  CE3 TRP B 218      -3.547  20.752  -7.117  1.00  0.00           C  
ATOM   3521  HE3 TRP B 218      -4.182  20.843  -7.985  1.00  0.00           H  
ATOM   3522  CD2 TRP B 218      -3.180  21.917  -6.406  1.00  0.00           C  
ATOM   3523  C   TRP B 218      -2.944  22.983  -9.541  1.00  0.00           C  
ATOM   3524  O   TRP B 218      -3.563  22.246 -10.310  1.00  0.00           O  
ATOM   3525  N   LYS B 219      -1.703  22.698  -9.131  1.00  0.00           N  
ATOM   3526  H   LYS B 219      -1.263  23.322  -8.465  1.00  0.00           H  
ATOM   3527  CA  LYS B 219      -1.058  21.385  -9.319  1.00  0.00           C  
ATOM   3528  HA  LYS B 219      -1.824  20.620  -9.192  1.00  0.00           H  
ATOM   3529  CB  LYS B 219      -0.491  21.214 -10.742  1.00  0.00           C  
ATOM   3530  HB2 LYS B 219      -0.127  20.194 -10.847  1.00  0.00           H  
ATOM   3531  HB3 LYS B 219      -1.315  21.337 -11.443  1.00  0.00           H  
ATOM   3532  CG  LYS B 219       0.647  22.166 -11.140  1.00  0.00           C  
ATOM   3533  HG2 LYS B 219       0.321  23.194 -10.978  1.00  0.00           H  
ATOM   3534  HG3 LYS B 219       1.524  21.977 -10.518  1.00  0.00           H  
ATOM   3535  CD  LYS B 219       1.018  21.998 -12.627  1.00  0.00           C  
ATOM   3536  HD2 LYS B 219       0.102  21.882 -13.209  1.00  0.00           H  
ATOM   3537  HD3 LYS B 219       1.512  22.910 -12.966  1.00  0.00           H  
ATOM   3538  CE  LYS B 219       1.957  20.810 -12.896  1.00  0.00           C  
ATOM   3539  HE2 LYS B 219       2.956  21.201 -13.115  1.00  0.00           H  
ATOM   3540  HE3 LYS B 219       2.021  20.203 -11.990  1.00  0.00           H  
ATOM   3541  NZ  LYS B 219       1.468  19.958 -14.010  1.00  0.00           N  
ATOM   3542  HZ1 LYS B 219       1.261  20.492 -14.839  1.00  0.00           H  
ATOM   3543  HZ2 LYS B 219       2.107  19.209 -14.227  1.00  0.00           H  
ATOM   3544  HZ3 LYS B 219       0.584  19.517 -13.725  1.00  0.00           H  
ATOM   3545  C   LYS B 219      -0.028  21.099  -8.230  1.00  0.00           C  
ATOM   3546  O   LYS B 219       0.507  22.023  -7.619  1.00  0.00           O  
ATOM   3547  N   GLY B 220       0.265  19.821  -8.011  1.00  0.00           N  
ATOM   3548  H   GLY B 220      -0.203  19.131  -8.592  1.00  0.00           H  
ATOM   3549  CA  GLY B 220       1.168  19.338  -6.972  1.00  0.00           C  
ATOM   3550  HA2 GLY B 220       2.037  19.993  -6.904  1.00  0.00           H  
ATOM   3551  HA3 GLY B 220       0.647  19.362  -6.015  1.00  0.00           H  
ATOM   3552  C   GLY B 220       1.651  17.913  -7.231  1.00  0.00           C  
ATOM   3553  O   GLY B 220       1.493  17.361  -8.324  1.00  0.00           O  
ATOM   3554  N   SER B 221       2.269  17.308  -6.218  1.00  0.00           N  
ATOM   3555  H   SER B 221       2.345  17.784  -5.331  1.00  0.00           H  
ATOM   3556  CA  SER B 221       2.770  15.932  -6.273  1.00  0.00           C  
ATOM   3557  HA  SER B 221       2.091  15.356  -6.900  1.00  0.00           H  
ATOM   3558  CB  SER B 221       4.153  15.914  -6.927  1.00  0.00           C  
ATOM   3559  HB2 SER B 221       4.103  16.391  -7.907  1.00  0.00           H  
ATOM   3560  HB3 SER B 221       4.861  16.460  -6.301  1.00  0.00           H  
ATOM   3561  OG  SER B 221       4.598  14.587  -7.096  1.00  0.00           O  
ATOM   3562  HG  SER B 221       3.883  14.091  -7.537  1.00  0.00           H  
ATOM   3563  C   SER B 221       2.771  15.283  -4.885  1.00  0.00           C  
ATOM   3564  O   SER B 221       2.767  15.979  -3.871  1.00  0.00           O  
ATOM   3565  N   PHE B 222       2.716  13.953  -4.852  1.00  0.00           N  
ATOM   3566  H   PHE B 222       2.768  13.458  -5.737  1.00  0.00           H  
ATOM   3567  CA  PHE B 222       2.352  13.139  -3.696  1.00  0.00           C  
ATOM   3568  HA  PHE B 222       2.611  13.664  -2.775  1.00  0.00           H  
ATOM   3569  CB  PHE B 222       0.831  12.931  -3.756  1.00  0.00           C  
ATOM   3570  HB2 PHE B 222       0.341  13.888  -3.571  1.00  0.00           H  
ATOM   3571  HB3 PHE B 222       0.572  12.628  -4.772  1.00  0.00           H  
ATOM   3572  CG  PHE B 222       0.256  11.902  -2.802  1.00  0.00           C  
ATOM   3573  CD1 PHE B 222       0.174  12.184  -1.427  1.00  0.00           C  
ATOM   3574  HD1 PHE B 222       0.545  13.122  -1.036  1.00  0.00           H  
ATOM   3575  CE1 PHE B 222      -0.437  11.265  -0.558  1.00  0.00           C  
ATOM   3576  HE1 PHE B 222      -0.545  11.511   0.489  1.00  0.00           H  
ATOM   3577  CZ  PHE B 222      -0.950  10.054  -1.052  1.00  0.00           C  
ATOM   3578  HZ  PHE B 222      -1.432   9.358  -0.380  1.00  0.00           H  
ATOM   3579  CE2 PHE B 222      -0.851   9.762  -2.423  1.00  0.00           C  
ATOM   3580  HE2 PHE B 222      -1.262   8.840  -2.808  1.00  0.00           H  
ATOM   3581  CD2 PHE B 222      -0.248  10.682  -3.296  1.00  0.00           C  
ATOM   3582  HD2 PHE B 222      -0.197  10.458  -4.352  1.00  0.00           H  
ATOM   3583  C   PHE B 222       3.095  11.800  -3.726  1.00  0.00           C  
ATOM   3584  O   PHE B 222       3.339  11.247  -4.799  1.00  0.00           O  
ATOM   3585  N   LYS B 223       3.410  11.242  -2.556  1.00  0.00           N  
ATOM   3586  H   LYS B 223       3.139  11.722  -1.708  1.00  0.00           H  
ATOM   3587  CA  LYS B 223       4.022   9.914  -2.409  1.00  0.00           C  
ATOM   3588  HA  LYS B 223       4.035   9.391  -3.362  1.00  0.00           H  
ATOM   3589  CB  LYS B 223       5.475  10.045  -1.948  1.00  0.00           C  
ATOM   3590  HB2 LYS B 223       5.473  10.632  -1.035  1.00  0.00           H  
ATOM   3591  HB3 LYS B 223       5.842   9.045  -1.714  1.00  0.00           H  
ATOM   3592  CG  LYS B 223       6.431  10.723  -2.944  1.00  0.00           C  
ATOM   3593  HG2 LYS B 223       6.392  10.222  -3.910  1.00  0.00           H  
ATOM   3594  HG3 LYS B 223       6.126  11.761  -3.083  1.00  0.00           H  
ATOM   3595  CD  LYS B 223       7.872  10.703  -2.405  1.00  0.00           C  
ATOM   3596  HD2 LYS B 223       8.490  11.374  -3.004  1.00  0.00           H  
ATOM   3597  HD3 LYS B 223       7.862  11.075  -1.378  1.00  0.00           H  
ATOM   3598  CE  LYS B 223       8.477   9.288  -2.447  1.00  0.00           C  
ATOM   3599  HE2 LYS B 223       7.687   8.552  -2.280  1.00  0.00           H  
ATOM   3600  HE3 LYS B 223       8.878   9.102  -3.448  1.00  0.00           H  
ATOM   3601  NZ  LYS B 223       9.525   9.110  -1.412  1.00  0.00           N  
ATOM   3602  HZ1 LYS B 223       9.139   9.323  -0.484  1.00  0.00           H  
ATOM   3603  HZ2 LYS B 223       9.857   8.157  -1.372  1.00  0.00           H  
ATOM   3604  HZ3 LYS B 223      10.293   9.752  -1.526  1.00  0.00           H  
ATOM   3605  C   LYS B 223       3.217   9.113  -1.377  1.00  0.00           C  
ATOM   3606  O   LYS B 223       3.138   9.567  -0.235  1.00  0.00           O  
ATOM   3607  N   PRO B 224       2.598   7.971  -1.740  1.00  0.00           N  
ATOM   3608  CD  PRO B 224       2.544   7.392  -3.073  1.00  0.00           C  
ATOM   3609  HD2 PRO B 224       3.456   6.823  -3.253  1.00  0.00           H  
ATOM   3610  HD3 PRO B 224       2.418   8.156  -3.840  1.00  0.00           H  
ATOM   3611  CG  PRO B 224       1.335   6.461  -3.081  1.00  0.00           C  
ATOM   3612  HG2 PRO B 224       1.485   5.618  -3.755  1.00  0.00           H  
ATOM   3613  HG3 PRO B 224       0.441   7.023  -3.355  1.00  0.00           H  
ATOM   3614  CB  PRO B 224       1.242   6.009  -1.627  1.00  0.00           C  
ATOM   3615  HB2 PRO B 224       1.927   5.174  -1.474  1.00  0.00           H  
ATOM   3616  HB3 PRO B 224       0.226   5.717  -1.360  1.00  0.00           H  
ATOM   3617  CA  PRO B 224       1.713   7.234  -0.834  1.00  0.00           C  
ATOM   3618  HA  PRO B 224       0.854   7.863  -0.604  1.00  0.00           H  
ATOM   3619  C   PRO B 224       2.376   6.823   0.487  1.00  0.00           C  
ATOM   3620  O   PRO B 224       1.734   6.890   1.532  1.00  0.00           O  
ATOM   3621  N   SER B 225       3.657   6.439   0.442  1.00  0.00           N  
ATOM   3622  H   SER B 225       4.130   6.435  -0.448  1.00  0.00           H  
ATOM   3623  CA  SER B 225       4.441   5.948   1.583  1.00  0.00           C  
ATOM   3624  HA  SER B 225       3.846   5.198   2.105  1.00  0.00           H  
ATOM   3625  CB  SER B 225       5.707   5.251   1.066  1.00  0.00           C  
ATOM   3626  HB2 SER B 225       6.329   4.958   1.914  1.00  0.00           H  
ATOM   3627  HB3 SER B 225       5.417   4.349   0.524  1.00  0.00           H  
ATOM   3628  OG  SER B 225       6.449   6.093   0.196  1.00  0.00           O  
ATOM   3629  HG  SER B 225       7.259   5.618  -0.028  1.00  0.00           H  
ATOM   3630  C   SER B 225       4.814   7.013   2.626  1.00  0.00           C  
ATOM   3631  O   SER B 225       5.045   6.648   3.772  1.00  0.00           O  
ATOM   3632  N   GLU B 226       4.826   8.308   2.285  1.00  0.00           N  
ATOM   3633  H   GLU B 226       4.619   8.552   1.330  1.00  0.00           H  
ATOM   3634  CA  GLU B 226       5.061   9.398   3.254  1.00  0.00           C  
ATOM   3635  HA  GLU B 226       5.823   9.088   3.973  1.00  0.00           H  
ATOM   3636  CB  GLU B 226       5.556  10.688   2.561  1.00  0.00           C  
ATOM   3637  HB2 GLU B 226       4.679  11.148   2.113  1.00  0.00           H  
ATOM   3638  HB3 GLU B 226       5.914  11.388   3.316  1.00  0.00           H  
ATOM   3639  CG  GLU B 226       6.581  10.583   1.418  1.00  0.00           C  
ATOM   3640  HG2 GLU B 226       6.381   9.690   0.825  1.00  0.00           H  
ATOM   3641  HG3 GLU B 226       6.402  11.442   0.768  1.00  0.00           H  
ATOM   3642  CD  GLU B 226       8.069  10.640   1.782  1.00  0.00           C  
ATOM   3643  OE1 GLU B 226       8.828  10.012   1.003  1.00  0.00           O  
ATOM   3644  OE2 GLU B 226       8.462  11.413   2.678  1.00  0.00           O  
ATOM   3645  C   GLU B 226       3.779   9.756   4.040  1.00  0.00           C  
ATOM   3646  O   GLU B 226       3.853  10.326   5.124  1.00  0.00           O  
ATOM   3647  N   HIE B 227       2.596   9.442   3.485  1.00  0.00           N  
ATOM   3648  H   HIE B 227       2.621   8.922   2.618  1.00  0.00           H  
ATOM   3649  CA  HIE B 227       1.274   9.913   3.940  1.00  0.00           C  
ATOM   3650  HA  HIE B 227       1.401  10.451   4.881  1.00  0.00           H  
ATOM   3651  CB  HIE B 227       0.703  10.906   2.916  1.00  0.00           C  
ATOM   3652  HB2 HIE B 227       0.649  10.401   1.953  1.00  0.00           H  
ATOM   3653  HB3 HIE B 227      -0.307  11.189   3.214  1.00  0.00           H  
ATOM   3654  CG  HIE B 227       1.491  12.182   2.770  1.00  0.00           C  
ATOM   3655  ND1 HIE B 227       1.434  13.268   3.644  1.00  0.00           N  
ATOM   3656  CE1 HIE B 227       2.327  14.155   3.184  1.00  0.00           C  
ATOM   3657  HE1 HIE B 227       2.547  15.102   3.660  1.00  0.00           H  
ATOM   3658  NE2 HIE B 227       2.920  13.696   2.068  1.00  0.00           N  
ATOM   3659  HE2 HIE B 227       3.670  14.162   1.580  1.00  0.00           H  
ATOM   3660  CD2 HIE B 227       2.397  12.453   1.788  1.00  0.00           C  
ATOM   3661  HD2 HIE B 227       2.682  11.778   0.995  1.00  0.00           H  
ATOM   3662  C   HIE B 227       0.304   8.749   4.227  1.00  0.00           C  
ATOM   3663  O   HIE B 227      -0.894   8.813   3.924  1.00  0.00           O  
ATOM   3664  N   VAL B 228       0.832   7.657   4.781  1.00  0.00           N  
ATOM   3665  H   VAL B 228       1.824   7.662   4.980  1.00  0.00           H  
ATOM   3666  CA  VAL B 228       0.051   6.468   5.138  1.00  0.00           C  
ATOM   3667  HA  VAL B 228      -0.566   6.201   4.281  1.00  0.00           H  
ATOM   3668  CB  VAL B 228       0.963   5.267   5.441  1.00  0.00           C  
ATOM   3669  HB  VAL B 228       1.620   5.536   6.264  1.00  0.00           H  
ATOM   3670  CG1 VAL B 228       0.159   4.020   5.831  1.00  0.00           C  
ATOM   3671 HG11 VAL B 228       0.849   3.200   6.030  1.00  0.00           H  
ATOM   3672 HG12 VAL B 228      -0.413   4.199   6.738  1.00  0.00           H  
ATOM   3673 HG13 VAL B 228      -0.516   3.739   5.021  1.00  0.00           H  
ATOM   3674  CG2 VAL B 228       1.830   4.885   4.236  1.00  0.00           C  
ATOM   3675 HG21 VAL B 228       1.203   4.647   3.375  1.00  0.00           H  
ATOM   3676 HG22 VAL B 228       2.486   5.715   3.979  1.00  0.00           H  
ATOM   3677 HG23 VAL B 228       2.454   4.024   4.480  1.00  0.00           H  
ATOM   3678  C   VAL B 228      -0.863   6.761   6.330  1.00  0.00           C  
ATOM   3679  O   VAL B 228      -0.399   7.108   7.422  1.00  0.00           O  
ATOM   3680  N   LYS B 229      -2.169   6.539   6.146  1.00  0.00           N  
ATOM   3681  H   LYS B 229      -2.457   6.247   5.214  1.00  0.00           H  
ATOM   3682  CA  LYS B 229      -3.152   6.433   7.234  1.00  0.00           C  
ATOM   3683  HA  LYS B 229      -2.651   6.611   8.182  1.00  0.00           H  
ATOM   3684  CB  LYS B 229      -4.232   7.519   7.101  1.00  0.00           C  
ATOM   3685  HB2 LYS B 229      -3.745   8.496   7.085  1.00  0.00           H  
ATOM   3686  HB3 LYS B 229      -4.789   7.387   6.171  1.00  0.00           H  
ATOM   3687  CG  LYS B 229      -5.189   7.439   8.304  1.00  0.00           C  
ATOM   3688  HG2 LYS B 229      -5.794   6.534   8.230  1.00  0.00           H  
ATOM   3689  HG3 LYS B 229      -4.609   7.387   9.225  1.00  0.00           H  
ATOM   3690  CD  LYS B 229      -6.118   8.650   8.377  1.00  0.00           C  
ATOM   3691  HD2 LYS B 229      -5.527   9.567   8.401  1.00  0.00           H  
ATOM   3692  HD3 LYS B 229      -6.764   8.661   7.498  1.00  0.00           H  
ATOM   3693  CE  LYS B 229      -6.956   8.550   9.654  1.00  0.00           C  
ATOM   3694  HE2 LYS B 229      -7.461   7.579   9.676  1.00  0.00           H  
ATOM   3695  HE3 LYS B 229      -6.290   8.595  10.524  1.00  0.00           H  
ATOM   3696  NZ  LYS B 229      -7.965   9.629   9.730  1.00  0.00           N  
ATOM   3697  HZ1 LYS B 229      -7.544  10.543   9.774  1.00  0.00           H  
ATOM   3698  HZ2 LYS B 229      -8.635   9.574   8.979  1.00  0.00           H  
ATOM   3699  HZ3 LYS B 229      -8.503   9.507  10.594  1.00  0.00           H  
ATOM   3700  C   LYS B 229      -3.732   5.015   7.256  1.00  0.00           C  
ATOM   3701  O   LYS B 229      -4.529   4.684   6.379  1.00  0.00           O  
ATOM   3702  N   PRO B 230      -3.354   4.162   8.227  1.00  0.00           N  
ATOM   3703  CD  PRO B 230      -2.332   4.354   9.242  1.00  0.00           C  
ATOM   3704  HD2 PRO B 230      -2.793   4.754  10.146  1.00  0.00           H  
ATOM   3705  HD3 PRO B 230      -1.528   5.007   8.906  1.00  0.00           H  
ATOM   3706  CG  PRO B 230      -1.775   2.961   9.518  1.00  0.00           C  
ATOM   3707  HG2 PRO B 230      -1.360   2.885  10.521  1.00  0.00           H  
ATOM   3708  HG3 PRO B 230      -1.025   2.706   8.767  1.00  0.00           H  
ATOM   3709  CB  PRO B 230      -3.005   2.075   9.348  1.00  0.00           C  
ATOM   3710  HB2 PRO B 230      -3.583   2.077  10.272  1.00  0.00           H  
ATOM   3711  HB3 PRO B 230      -2.729   1.057   9.073  1.00  0.00           H  
ATOM   3712  CA  PRO B 230      -3.785   2.773   8.229  1.00  0.00           C  
ATOM   3713  HA  PRO B 230      -3.482   2.354   7.274  1.00  0.00           H  
ATOM   3714  C   PRO B 230      -5.299   2.606   8.388  1.00  0.00           C  
ATOM   3715  O   PRO B 230      -5.964   3.399   9.063  1.00  0.00           O  
ATOM   3716  N   ARG B 231      -5.838   1.529   7.809  1.00  0.00           N  
ATOM   3717  H   ARG B 231      -5.220   0.933   7.273  1.00  0.00           H  
ATOM   3718  CA  ARG B 231      -7.219   1.083   8.065  1.00  0.00           C  
ATOM   3719  HA  ARG B 231      -7.894   1.900   7.807  1.00  0.00           H  
ATOM   3720  CB  ARG B 231      -7.557  -0.141   7.195  1.00  0.00           C  
ATOM   3721  HB2 ARG B 231      -6.793  -0.908   7.332  1.00  0.00           H  
ATOM   3722  HB3 ARG B 231      -8.519  -0.545   7.515  1.00  0.00           H  
ATOM   3723  CG  ARG B 231      -7.646   0.227   5.705  1.00  0.00           C  
ATOM   3724  HG2 ARG B 231      -8.335   1.064   5.588  1.00  0.00           H  
ATOM   3725  HG3 ARG B 231      -6.659   0.528   5.356  1.00  0.00           H  
ATOM   3726  CD  ARG B 231      -8.140  -0.946   4.851  1.00  0.00           C  
ATOM   3727  HD2 ARG B 231      -7.386  -1.739   4.861  1.00  0.00           H  
ATOM   3728  HD3 ARG B 231      -9.060  -1.332   5.293  1.00  0.00           H  
ATOM   3729  NE  ARG B 231      -8.391  -0.521   3.458  1.00  0.00           N  
ATOM   3730  HE  ARG B 231      -7.746   0.150   3.040  1.00  0.00           H  
ATOM   3731  CZ  ARG B 231      -9.351  -0.895   2.637  1.00  0.00           C  
ATOM   3732  NH1 ARG B 231     -10.260  -1.775   2.959  1.00  0.00           N  
ATOM   3733 HH11 ARG B 231     -10.190  -2.231   3.852  1.00  0.00           H  
ATOM   3734 HH12 ARG B 231     -10.965  -2.040   2.297  1.00  0.00           H  
ATOM   3735  NH2 ARG B 231      -9.400  -0.365   1.456  1.00  0.00           N  
ATOM   3736 HH21 ARG B 231      -8.677   0.337   1.259  1.00  0.00           H  
ATOM   3737 HH22 ARG B 231     -10.099  -0.593   0.776  1.00  0.00           H  
ATOM   3738  C   ARG B 231      -7.424   0.786   9.557  1.00  0.00           C  
ATOM   3739  O   ARG B 231      -6.515   0.300  10.225  1.00  0.00           O  
ATOM   3740  N   ALA B 232      -8.618   1.072  10.075  1.00  0.00           N  
ATOM   3741  H   ALA B 232      -9.328   1.450   9.472  1.00  0.00           H  
ATOM   3742  CA  ALA B 232      -8.984   0.759  11.459  1.00  0.00           C  
ATOM   3743  HA  ALA B 232      -8.230   1.193  12.111  1.00  0.00           H  
ATOM   3744  CB  ALA B 232     -10.320   1.432  11.788  1.00  0.00           C  
ATOM   3745  HB1 ALA B 232     -10.577   1.243  12.831  1.00  0.00           H  
ATOM   3746  HB2 ALA B 232     -10.241   2.506  11.637  1.00  0.00           H  
ATOM   3747  HB3 ALA B 232     -11.112   1.031  11.153  1.00  0.00           H  
ATOM   3748  C   ALA B 232      -9.071  -0.769  11.689  1.00  0.00           C  
ATOM   3749  O   ALA B 232      -9.619  -1.458  10.824  1.00  0.00           O  
ATOM   3750  N   PRO B 233      -8.581  -1.309  12.826  1.00  0.00           N  
ATOM   3751  CD  PRO B 233      -7.759  -0.641  13.826  1.00  0.00           C  
ATOM   3752  HD2 PRO B 233      -8.399  -0.144  14.557  1.00  0.00           H  
ATOM   3753  HD3 PRO B 233      -7.067   0.071  13.375  1.00  0.00           H  
ATOM   3754  CG  PRO B 233      -6.956  -1.752  14.495  1.00  0.00           C  
ATOM   3755  HG2 PRO B 233      -6.672  -1.490  15.515  1.00  0.00           H  
ATOM   3756  HG3 PRO B 233      -6.074  -1.974  13.894  1.00  0.00           H  
ATOM   3757  CB  PRO B 233      -7.913  -2.941  14.453  1.00  0.00           C  
ATOM   3758  HB2 PRO B 233      -8.591  -2.898  15.303  1.00  0.00           H  
ATOM   3759  HB3 PRO B 233      -7.372  -3.887  14.449  1.00  0.00           H  
ATOM   3760  CA  PRO B 233      -8.703  -2.732  13.157  1.00  0.00           C  
ATOM   3761  HA  PRO B 233      -8.231  -3.310  12.363  1.00  0.00           H  
ATOM   3762  C   PRO B 233     -10.156  -3.205  13.316  1.00  0.00           C  
ATOM   3763  O   PRO B 233     -11.061  -2.415  13.591  1.00  0.00           O  
ATOM   3764  N   GLY B 234     -10.362  -4.520  13.208  1.00  0.00           N  
ATOM   3765  H   GLY B 234      -9.552  -5.116  13.082  1.00  0.00           H  
ATOM   3766  CA  GLY B 234     -11.677  -5.166  13.296  1.00  0.00           C  
ATOM   3767  HA2 GLY B 234     -12.445  -4.427  13.529  1.00  0.00           H  
ATOM   3768  HA3 GLY B 234     -11.922  -5.606  12.329  1.00  0.00           H  
ATOM   3769  C   GLY B 234     -11.746  -6.271  14.353  1.00  0.00           C  
ATOM   3770  O   GLY B 234     -10.751  -6.597  14.988  1.00  0.00           O  
ATOM   3771  N   ASN B 235     -12.929  -6.862  14.528  1.00  0.00           N  
ATOM   3772  H   ASN B 235     -13.664  -6.601  13.886  1.00  0.00           H  
ATOM   3773  CA  ASN B 235     -13.172  -8.065  15.342  1.00  0.00           C  
ATOM   3774  HA  ASN B 235     -14.255  -8.178  15.401  1.00  0.00           H  
ATOM   3775  CB  ASN B 235     -12.648  -9.325  14.611  1.00  0.00           C  
ATOM   3776  HB2 ASN B 235     -11.571  -9.252  14.472  1.00  0.00           H  
ATOM   3777  HB3 ASN B 235     -12.838 -10.197  15.237  1.00  0.00           H  
ATOM   3778  CG  ASN B 235     -13.293  -9.563  13.254  1.00  0.00           C  
ATOM   3779  OD1 ASN B 235     -13.436  -8.675  12.433  1.00  0.00           O  
ATOM   3780  ND2 ASN B 235     -13.730 -10.764  12.972  1.00  0.00           N  
ATOM   3781 HD21 ASN B 235     -14.135 -10.878  12.058  1.00  0.00           H  
ATOM   3782 HD22 ASN B 235     -13.602 -11.530  13.608  1.00  0.00           H  
ATOM   3783  C   ASN B 235     -12.720  -7.971  16.818  1.00  0.00           C  
ATOM   3784  O   ASN B 235     -12.395  -8.989  17.424  1.00  0.00           O  
ATOM   3785  N   LEU B 236     -12.700  -6.769  17.411  1.00  0.00           N  
ATOM   3786  H   LEU B 236     -12.961  -5.964  16.869  1.00  0.00           H  
ATOM   3787  CA  LEU B 236     -12.305  -6.574  18.808  1.00  0.00           C  
ATOM   3788  HA  LEU B 236     -11.319  -7.019  18.933  1.00  0.00           H  
ATOM   3789  CB  LEU B 236     -12.186  -5.071  19.113  1.00  0.00           C  
ATOM   3790  HB2 LEU B 236     -11.412  -4.636  18.479  1.00  0.00           H  
ATOM   3791  HB3 LEU B 236     -13.137  -4.598  18.862  1.00  0.00           H  
ATOM   3792  CG  LEU B 236     -11.869  -4.759  20.591  1.00  0.00           C  
ATOM   3793  HG  LEU B 236     -12.636  -5.187  21.235  1.00  0.00           H  
ATOM   3794  CD1 LEU B 236     -10.503  -5.264  21.047  1.00  0.00           C  
ATOM   3795 HD11 LEU B 236      -9.721  -4.852  20.408  1.00  0.00           H  
ATOM   3796 HD12 LEU B 236     -10.321  -4.962  22.078  1.00  0.00           H  
ATOM   3797 HD13 LEU B 236     -10.470  -6.352  21.006  1.00  0.00           H  
ATOM   3798  CD2 LEU B 236     -11.882  -3.254  20.801  1.00  0.00           C  
ATOM   3799 HD21 LEU B 236     -11.107  -2.791  20.196  1.00  0.00           H  
ATOM   3800 HD22 LEU B 236     -12.859  -2.866  20.510  1.00  0.00           H  
ATOM   3801 HD23 LEU B 236     -11.707  -3.032  21.854  1.00  0.00           H  
ATOM   3802  C   LEU B 236     -13.256  -7.282  19.792  1.00  0.00           C  
ATOM   3803  O   LEU B 236     -14.455  -7.000  19.837  1.00  0.00           O  
ATOM   3804  N   THR B 237     -12.689  -8.149  20.626  1.00  0.00           N  
ATOM   3805  H   THR B 237     -11.696  -8.342  20.501  1.00  0.00           H  
ATOM   3806  CA  THR B 237     -13.385  -8.927  21.659  1.00  0.00           C  
ATOM   3807  HA  THR B 237     -14.330  -8.435  21.888  1.00  0.00           H  
ATOM   3808  CB  THR B 237     -13.734 -10.324  21.123  1.00  0.00           C  
ATOM   3809  HB  THR B 237     -14.209 -10.216  20.148  1.00  0.00           H  
ATOM   3810  CG2 THR B 237     -12.535 -11.262  20.980  1.00  0.00           C  
ATOM   3811 HG21 THR B 237     -12.073 -11.451  21.950  1.00  0.00           H  
ATOM   3812 HG22 THR B 237     -12.856 -12.208  20.546  1.00  0.00           H  
ATOM   3813 HG23 THR B 237     -11.800 -10.810  20.314  1.00  0.00           H  
ATOM   3814  OG1 THR B 237     -14.649 -10.942  21.993  1.00  0.00           O  
ATOM   3815  HG1 THR B 237     -14.799 -11.841  21.689  1.00  0.00           H  
ATOM   3816  C   THR B 237     -12.590  -8.972  22.971  1.00  0.00           C  
ATOM   3817  O   THR B 237     -11.412  -8.605  23.017  1.00  0.00           O  
ATOM   3818  N   VAL B 238     -13.254  -9.388  24.048  1.00  0.00           N  
ATOM   3819  H   VAL B 238     -14.168  -9.800  23.897  1.00  0.00           H  
ATOM   3820  CA  VAL B 238     -12.764  -9.385  25.432  1.00  0.00           C  
ATOM   3821  HA  VAL B 238     -11.679  -9.286  25.417  1.00  0.00           H  
ATOM   3822  CB  VAL B 238     -13.331  -8.174  26.201  1.00  0.00           C  
ATOM   3823  HB  VAL B 238     -13.029  -7.274  25.666  1.00  0.00           H  
ATOM   3824  CG1 VAL B 238     -14.863  -8.161  26.289  1.00  0.00           C  
ATOM   3825 HG11 VAL B 238     -15.194  -7.252  26.783  1.00  0.00           H  
ATOM   3826 HG12 VAL B 238     -15.301  -8.183  25.290  1.00  0.00           H  
ATOM   3827 HG13 VAL B 238     -15.225  -9.020  26.854  1.00  0.00           H  
ATOM   3828  CG2 VAL B 238     -12.761  -8.079  27.619  1.00  0.00           C  
ATOM   3829 HG21 VAL B 238     -13.057  -7.132  28.072  1.00  0.00           H  
ATOM   3830 HG22 VAL B 238     -13.141  -8.895  28.233  1.00  0.00           H  
ATOM   3831 HG23 VAL B 238     -11.673  -8.125  27.586  1.00  0.00           H  
ATOM   3832  C   VAL B 238     -13.094 -10.723  26.093  1.00  0.00           C  
ATOM   3833  O   VAL B 238     -14.178 -11.267  25.891  1.00  0.00           O  
ATOM   3834  N   HIE B 239     -12.142 -11.275  26.843  1.00  0.00           N  
ATOM   3835  H   HIE B 239     -11.250 -10.793  26.900  1.00  0.00           H  
ATOM   3836  CA  HIE B 239     -12.154 -12.670  27.285  1.00  0.00           C  
ATOM   3837  HA  HIE B 239     -13.189 -13.008  27.361  1.00  0.00           H  
ATOM   3838  CB  HIE B 239     -11.455 -13.503  26.201  1.00  0.00           C  
ATOM   3839  HB2 HIE B 239     -10.388 -13.276  26.208  1.00  0.00           H  
ATOM   3840  HB3 HIE B 239     -11.850 -13.219  25.224  1.00  0.00           H  
ATOM   3841  CG  HIE B 239     -11.645 -14.988  26.343  1.00  0.00           C  
ATOM   3842  ND1 HIE B 239     -12.794 -15.603  26.839  1.00  0.00           N  
ATOM   3843  CE1 HIE B 239     -12.641 -16.912  26.603  1.00  0.00           C  
ATOM   3844  HE1 HIE B 239     -13.383 -17.663  26.842  1.00  0.00           H  
ATOM   3845  NE2 HIE B 239     -11.472 -17.147  25.982  1.00  0.00           N  
ATOM   3846  HE2 HIE B 239     -11.167 -18.044  25.635  1.00  0.00           H  
ATOM   3847  CD2 HIE B 239     -10.832 -15.940  25.800  1.00  0.00           C  
ATOM   3848  HD2 HIE B 239      -9.918 -15.756  25.254  1.00  0.00           H  
ATOM   3849  C   HIE B 239     -11.500 -12.839  28.660  1.00  0.00           C  
ATOM   3850  O   HIE B 239     -10.511 -12.177  28.977  1.00  0.00           O  
ATOM   3851  N   THR B 240     -12.052 -13.713  29.498  1.00  0.00           N  
ATOM   3852  H   THR B 240     -12.846 -14.251  29.176  1.00  0.00           H  
ATOM   3853  CA  THR B 240     -11.667 -13.841  30.916  1.00  0.00           C  
ATOM   3854  HA  THR B 240     -11.250 -12.890  31.247  1.00  0.00           H  
ATOM   3855  CB  THR B 240     -12.890 -14.132  31.805  1.00  0.00           C  
ATOM   3856  HB  THR B 240     -13.120 -15.198  31.773  1.00  0.00           H  
ATOM   3857  CG2 THR B 240     -12.665 -13.705  33.256  1.00  0.00           C  
ATOM   3858 HG21 THR B 240     -13.536 -13.963  33.859  1.00  0.00           H  
ATOM   3859 HG22 THR B 240     -12.506 -12.626  33.305  1.00  0.00           H  
ATOM   3860 HG23 THR B 240     -11.795 -14.210  33.673  1.00  0.00           H  
ATOM   3861  OG1 THR B 240     -14.014 -13.406  31.357  1.00  0.00           O  
ATOM   3862  HG1 THR B 240     -14.692 -13.470  32.034  1.00  0.00           H  
ATOM   3863  C   THR B 240     -10.599 -14.921  31.119  1.00  0.00           C  
ATOM   3864  O   THR B 240     -10.642 -15.976  30.484  1.00  0.00           O  
ATOM   3865  N   GLN B 241      -9.635 -14.681  32.012  1.00  0.00           N  
ATOM   3866  H   GLN B 241      -9.626 -13.791  32.505  1.00  0.00           H  
ATOM   3867  CA  GLN B 241      -8.526 -15.592  32.317  1.00  0.00           C  
ATOM   3868  HA  GLN B 241      -8.758 -16.574  31.905  1.00  0.00           H  
ATOM   3869  CB  GLN B 241      -7.216 -15.105  31.659  1.00  0.00           C  
ATOM   3870  HB2 GLN B 241      -6.838 -14.241  32.203  1.00  0.00           H  
ATOM   3871  HB3 GLN B 241      -6.477 -15.900  31.762  1.00  0.00           H  
ATOM   3872  CG  GLN B 241      -7.339 -14.727  30.169  1.00  0.00           C  
ATOM   3873  HG2 GLN B 241      -8.259 -15.131  29.752  1.00  0.00           H  
ATOM   3874  HG3 GLN B 241      -7.387 -13.642  30.074  1.00  0.00           H  
ATOM   3875  CD  GLN B 241      -6.184 -15.258  29.329  1.00  0.00           C  
ATOM   3876  OE1 GLN B 241      -5.045 -14.816  29.412  1.00  0.00           O  
ATOM   3877  NE2 GLN B 241      -6.431 -16.246  28.496  1.00  0.00           N  
ATOM   3878 HE21 GLN B 241      -5.692 -16.563  27.895  1.00  0.00           H  
ATOM   3879 HE22 GLN B 241      -7.368 -16.609  28.424  1.00  0.00           H  
ATOM   3880  C   GLN B 241      -8.347 -15.779  33.835  1.00  0.00           C  
ATOM   3881  O   GLN B 241      -8.839 -14.995  34.645  1.00  0.00           O  
ATOM   3882  N   VAL B 242      -7.629 -16.842  34.215  1.00  0.00           N  
ATOM   3883  H   VAL B 242      -7.229 -17.423  33.499  1.00  0.00           H  
ATOM   3884  CA  VAL B 242      -7.263 -17.138  35.614  1.00  0.00           C  
ATOM   3885  HA  VAL B 242      -8.181 -17.172  36.202  1.00  0.00           H  
ATOM   3886  CB  VAL B 242      -6.567 -18.511  35.745  1.00  0.00           C  
ATOM   3887  HB  VAL B 242      -6.418 -18.711  36.807  1.00  0.00           H  
ATOM   3888  CG1 VAL B 242      -7.443 -19.640  35.186  1.00  0.00           C  
ATOM   3889 HG11 VAL B 242      -8.431 -19.601  35.646  1.00  0.00           H  
ATOM   3890 HG12 VAL B 242      -7.546 -19.552  34.105  1.00  0.00           H  
ATOM   3891 HG13 VAL B 242      -6.989 -20.604  35.420  1.00  0.00           H  
ATOM   3892  CG2 VAL B 242      -5.193 -18.568  35.060  1.00  0.00           C  
ATOM   3893 HG21 VAL B 242      -4.767 -19.565  35.175  1.00  0.00           H  
ATOM   3894 HG22 VAL B 242      -4.512 -17.857  35.529  1.00  0.00           H  
ATOM   3895 HG23 VAL B 242      -5.281 -18.334  34.000  1.00  0.00           H  
ATOM   3896  C   VAL B 242      -6.377 -16.041  36.216  1.00  0.00           C  
ATOM   3897  O   VAL B 242      -5.699 -15.323  35.482  1.00  0.00           O  
ATOM   3898  N   SER B 243      -6.365 -15.945  37.552  1.00  0.00           N  
ATOM   3899  H   SER B 243      -6.924 -16.593  38.081  1.00  0.00           H  
ATOM   3900  CA  SER B 243      -5.638 -14.909  38.309  1.00  0.00           C  
ATOM   3901  HA  SER B 243      -5.950 -14.985  39.351  1.00  0.00           H  
ATOM   3902  CB  SER B 243      -4.120 -15.158  38.278  1.00  0.00           C  
ATOM   3903  HB2 SER B 243      -3.765 -15.118  37.247  1.00  0.00           H  
ATOM   3904  HB3 SER B 243      -3.613 -14.378  38.847  1.00  0.00           H  
ATOM   3905  OG  SER B 243      -3.801 -16.429  38.832  1.00  0.00           O  
ATOM   3906  HG  SER B 243      -3.860 -16.374  39.790  1.00  0.00           H  
ATOM   3907  C   SER B 243      -6.029 -13.492  37.860  1.00  0.00           C  
ATOM   3908  O   SER B 243      -5.220 -12.747  37.306  1.00  0.00           O  
ATOM   3909  N   ASP B 244      -7.308 -13.161  38.070  1.00  0.00           N  
ATOM   3910  H   ASP B 244      -7.844 -13.789  38.661  1.00  0.00           H  
ATOM   3911  CA  ASP B 244      -7.912 -11.824  37.975  1.00  0.00           C  
ATOM   3912  HA  ASP B 244      -8.985 -11.995  37.897  1.00  0.00           H  
ATOM   3913  CB  ASP B 244      -7.708 -11.046  39.293  1.00  0.00           C  
ATOM   3914  HB2 ASP B 244      -6.656 -10.769  39.368  1.00  0.00           H  
ATOM   3915  HB3 ASP B 244      -8.296 -10.128  39.246  1.00  0.00           H  
ATOM   3916  CG  ASP B 244      -8.094 -11.794  40.585  1.00  0.00           C  
ATOM   3917  OD1 ASP B 244      -7.942 -11.164  41.654  1.00  0.00           O  
ATOM   3918  OD2 ASP B 244      -8.509 -12.977  40.513  1.00  0.00           O  
ATOM   3919  C   ASP B 244      -7.546 -11.033  36.701  1.00  0.00           C  
ATOM   3920  O   ASP B 244      -7.289  -9.828  36.737  1.00  0.00           O  
ATOM   3921  N   THR B 245      -7.503 -11.717  35.552  1.00  0.00           N  
ATOM   3922  H   THR B 245      -7.759 -12.695  35.590  1.00  0.00           H  
ATOM   3923  CA  THR B 245      -6.943 -11.200  34.292  1.00  0.00           C  
ATOM   3924  HA  THR B 245      -6.624 -10.167  34.434  1.00  0.00           H  
ATOM   3925  CB  THR B 245      -5.680 -11.992  33.915  1.00  0.00           C  
ATOM   3926  HB  THR B 245      -5.886 -13.063  33.967  1.00  0.00           H  
ATOM   3927  CG2 THR B 245      -5.115 -11.662  32.530  1.00  0.00           C  
ATOM   3928 HG21 THR B 245      -5.806 -11.981  31.751  1.00  0.00           H  
ATOM   3929 HG22 THR B 245      -4.174 -12.192  32.395  1.00  0.00           H  
ATOM   3930 HG23 THR B 245      -4.942 -10.589  32.449  1.00  0.00           H  
ATOM   3931  OG1 THR B 245      -4.646 -11.678  34.815  1.00  0.00           O  
ATOM   3932  HG1 THR B 245      -4.888 -12.040  35.690  1.00  0.00           H  
ATOM   3933  C   THR B 245      -7.957 -11.205  33.147  1.00  0.00           C  
ATOM   3934  O   THR B 245      -8.537 -12.234  32.806  1.00  0.00           O  
ATOM   3935  N   LEU B 246      -8.112 -10.059  32.488  1.00  0.00           N  
ATOM   3936  H   LEU B 246      -7.574  -9.263  32.811  1.00  0.00           H  
ATOM   3937  CA  LEU B 246      -8.779  -9.908  31.195  1.00  0.00           C  
ATOM   3938  HA  LEU B 246      -9.515 -10.703  31.068  1.00  0.00           H  
ATOM   3939  CB  LEU B 246      -9.493  -8.545  31.147  1.00  0.00           C  
ATOM   3940  HB2 LEU B 246      -8.785  -7.786  31.477  1.00  0.00           H  
ATOM   3941  HB3 LEU B 246      -9.763  -8.316  30.114  1.00  0.00           H  
ATOM   3942  CG  LEU B 246     -10.760  -8.452  32.016  1.00  0.00           C  
ATOM   3943  HG  LEU B 246     -10.560  -8.845  33.013  1.00  0.00           H  
ATOM   3944  CD1 LEU B 246     -11.165  -6.986  32.143  1.00  0.00           C  
ATOM   3945 HD11 LEU B 246     -10.364  -6.426  32.623  1.00  0.00           H  
ATOM   3946 HD12 LEU B 246     -12.062  -6.905  32.761  1.00  0.00           H  
ATOM   3947 HD13 LEU B 246     -11.371  -6.563  31.160  1.00  0.00           H  
ATOM   3948  CD2 LEU B 246     -11.927  -9.221  31.394  1.00  0.00           C  
ATOM   3949 HD21 LEU B 246     -12.105  -8.877  30.376  1.00  0.00           H  
ATOM   3950 HD22 LEU B 246     -11.710 -10.288  31.378  1.00  0.00           H  
ATOM   3951 HD23 LEU B 246     -12.830  -9.064  31.983  1.00  0.00           H  
ATOM   3952  C   LEU B 246      -7.771 -10.014  30.040  1.00  0.00           C  
ATOM   3953  O   LEU B 246      -6.629  -9.562  30.143  1.00  0.00           O  
ATOM   3954  N   LEU B 247      -8.229 -10.539  28.907  1.00  0.00           N  
ATOM   3955  H   LEU B 247      -9.166 -10.933  28.922  1.00  0.00           H  
ATOM   3956  CA  LEU B 247      -7.540 -10.561  27.617  1.00  0.00           C  
ATOM   3957  HA  LEU B 247      -6.612  -9.993  27.685  1.00  0.00           H  
ATOM   3958  CB  LEU B 247      -7.203 -12.027  27.281  1.00  0.00           C  
ATOM   3959  HB2 LEU B 247      -6.479 -12.396  28.010  1.00  0.00           H  
ATOM   3960  HB3 LEU B 247      -8.118 -12.610  27.390  1.00  0.00           H  
ATOM   3961  CG  LEU B 247      -6.661 -12.266  25.859  1.00  0.00           C  
ATOM   3962  HG  LEU B 247      -7.351 -11.861  25.118  1.00  0.00           H  
ATOM   3963  CD1 LEU B 247      -5.286 -11.632  25.661  1.00  0.00           C  
ATOM   3964 HD11 LEU B 247      -4.928 -11.845  24.653  1.00  0.00           H  
ATOM   3965 HD12 LEU B 247      -5.352 -10.551  25.766  1.00  0.00           H  
ATOM   3966 HD13 LEU B 247      -4.574 -12.029  26.383  1.00  0.00           H  
ATOM   3967  CD2 LEU B 247      -6.532 -13.770  25.618  1.00  0.00           C  
ATOM   3968 HD21 LEU B 247      -6.173 -13.944  24.603  1.00  0.00           H  
ATOM   3969 HD22 LEU B 247      -5.832 -14.208  26.329  1.00  0.00           H  
ATOM   3970 HD23 LEU B 247      -7.509 -14.240  25.725  1.00  0.00           H  
ATOM   3971  C   LEU B 247      -8.430  -9.903  26.552  1.00  0.00           C  
ATOM   3972  O   LEU B 247      -9.538 -10.370  26.306  1.00  0.00           O  
ATOM   3973  N   LEU B 248      -7.947  -8.838  25.915  1.00  0.00           N  
ATOM   3974  H   LEU B 248      -7.009  -8.533  26.152  1.00  0.00           H  
ATOM   3975  CA  LEU B 248      -8.538  -8.243  24.711  1.00  0.00           C  
ATOM   3976  HA  LEU B 248      -9.577  -8.554  24.617  1.00  0.00           H  
ATOM   3977  CB  LEU B 248      -8.494  -6.706  24.824  1.00  0.00           C  
ATOM   3978  HB2 LEU B 248      -7.485  -6.415  25.125  1.00  0.00           H  
ATOM   3979  HB3 LEU B 248      -8.677  -6.268  23.841  1.00  0.00           H  
ATOM   3980  CG  LEU B 248      -9.529  -6.158  25.833  1.00  0.00           C  
ATOM   3981  HG  LEU B 248      -9.878  -6.961  26.484  1.00  0.00           H  
ATOM   3982  CD1 LEU B 248      -8.935  -5.063  26.724  1.00  0.00           C  
ATOM   3983 HD11 LEU B 248      -9.681  -4.732  27.446  1.00  0.00           H  
ATOM   3984 HD12 LEU B 248      -8.079  -5.467  27.264  1.00  0.00           H  
ATOM   3985 HD13 LEU B 248      -8.613  -4.216  26.119  1.00  0.00           H  
ATOM   3986  CD2 LEU B 248     -10.733  -5.563  25.097  1.00  0.00           C  
ATOM   3987 HD21 LEU B 248     -11.168  -6.319  24.445  1.00  0.00           H  
ATOM   3988 HD22 LEU B 248     -11.485  -5.257  25.825  1.00  0.00           H  
ATOM   3989 HD23 LEU B 248     -10.423  -4.706  24.502  1.00  0.00           H  
ATOM   3990  C   LEU B 248      -7.787  -8.750  23.471  1.00  0.00           C  
ATOM   3991  O   LEU B 248      -6.569  -8.900  23.522  1.00  0.00           O  
ATOM   3992  N   THR B 249      -8.484  -8.984  22.357  1.00  0.00           N  
ATOM   3993  H   THR B 249      -9.491  -8.842  22.375  1.00  0.00           H  
ATOM   3994  CA  THR B 249      -7.880  -9.421  21.081  1.00  0.00           C  
ATOM   3995  HA  THR B 249      -6.932  -8.896  20.969  1.00  0.00           H  
ATOM   3996  CB  THR B 249      -7.559 -10.926  21.099  1.00  0.00           C  
ATOM   3997  HB  THR B 249      -6.917 -11.136  21.952  1.00  0.00           H  
ATOM   3998  CG2 THR B 249      -8.807 -11.805  21.204  1.00  0.00           C  
ATOM   3999 HG21 THR B 249      -9.447 -11.658  20.334  1.00  0.00           H  
ATOM   4000 HG22 THR B 249      -8.507 -12.853  21.248  1.00  0.00           H  
ATOM   4001 HG23 THR B 249      -9.362 -11.561  22.109  1.00  0.00           H  
ATOM   4002  OG1 THR B 249      -6.882 -11.318  19.928  1.00  0.00           O  
ATOM   4003  HG1 THR B 249      -6.118 -10.733  19.782  1.00  0.00           H  
ATOM   4004  C   THR B 249      -8.744  -9.018  19.879  1.00  0.00           C  
ATOM   4005  O   THR B 249      -9.942  -8.764  20.026  1.00  0.00           O  
ATOM   4006  N   TRP B 250      -8.126  -8.868  18.707  1.00  0.00           N  
ATOM   4007  H   TRP B 250      -7.147  -9.135  18.652  1.00  0.00           H  
ATOM   4008  CA  TRP B 250      -8.718  -8.269  17.503  1.00  0.00           C  
ATOM   4009  HA  TRP B 250      -9.774  -8.534  17.455  1.00  0.00           H  
ATOM   4010  CB  TRP B 250      -8.606  -6.733  17.613  1.00  0.00           C  
ATOM   4011  HB2 TRP B 250      -8.983  -6.271  16.704  1.00  0.00           H  
ATOM   4012  HB3 TRP B 250      -9.255  -6.401  18.421  1.00  0.00           H  
ATOM   4013  CG  TRP B 250      -7.244  -6.173  17.883  1.00  0.00           C  
ATOM   4014  CD1 TRP B 250      -6.351  -5.797  16.942  1.00  0.00           C  
ATOM   4015  HD1 TRP B 250      -6.517  -5.852  15.871  1.00  0.00           H  
ATOM   4016  NE1 TRP B 250      -5.182  -5.392  17.555  1.00  0.00           N  
ATOM   4017  HE1 TRP B 250      -4.352  -5.103  17.048  1.00  0.00           H  
ATOM   4018  CE2 TRP B 250      -5.254  -5.507  18.924  1.00  0.00           C  
ATOM   4019  CZ2 TRP B 250      -4.332  -5.283  19.955  1.00  0.00           C  
ATOM   4020  HZ2 TRP B 250      -3.320  -4.981  19.729  1.00  0.00           H  
ATOM   4021  CH2 TRP B 250      -4.724  -5.514  21.284  1.00  0.00           C  
ATOM   4022  HH2 TRP B 250      -4.011  -5.399  22.086  1.00  0.00           H  
ATOM   4023  CZ3 TRP B 250      -6.035  -5.931  21.567  1.00  0.00           C  
ATOM   4024  HZ3 TRP B 250      -6.325  -6.113  22.593  1.00  0.00           H  
ATOM   4025  CE3 TRP B 250      -6.953  -6.148  20.522  1.00  0.00           C  
ATOM   4026  HE3 TRP B 250      -7.951  -6.486  20.751  1.00  0.00           H  
ATOM   4027  CD2 TRP B 250      -6.579  -5.971  19.171  1.00  0.00           C  
ATOM   4028  C   TRP B 250      -8.058  -8.801  16.213  1.00  0.00           C  
ATOM   4029  O   TRP B 250      -7.068  -9.525  16.251  1.00  0.00           O  
ATOM   4030  N   SER B 251      -8.596  -8.437  15.046  1.00  0.00           N  
ATOM   4031  H   SER B 251      -9.388  -7.807  15.072  1.00  0.00           H  
ATOM   4032  CA  SER B 251      -7.976  -8.722  13.744  1.00  0.00           C  
ATOM   4033  HA  SER B 251      -7.394  -9.642  13.825  1.00  0.00           H  
ATOM   4034  CB  SER B 251      -9.043  -8.960  12.667  1.00  0.00           C  
ATOM   4035  HB2 SER B 251      -9.707  -9.755  13.009  1.00  0.00           H  
ATOM   4036  HB3 SER B 251      -9.630  -8.054  12.515  1.00  0.00           H  
ATOM   4037  OG  SER B 251      -8.464  -9.369  11.438  1.00  0.00           O  
ATOM   4038  HG  SER B 251      -8.075  -8.620  10.953  1.00  0.00           H  
ATOM   4039  C   SER B 251      -7.042  -7.596  13.305  1.00  0.00           C  
ATOM   4040  O   SER B 251      -7.394  -6.414  13.383  1.00  0.00           O  
ATOM   4041  N   ASN B 252      -5.904  -7.956  12.707  1.00  0.00           N  
ATOM   4042  H   ASN B 252      -5.692  -8.941  12.654  1.00  0.00           H  
ATOM   4043  CA  ASN B 252      -5.170  -7.051  11.823  1.00  0.00           C  
ATOM   4044  HA  ASN B 252      -4.870  -6.184  12.412  1.00  0.00           H  
ATOM   4045  CB  ASN B 252      -3.902  -7.772  11.319  1.00  0.00           C  
ATOM   4046  HB2 ASN B 252      -3.398  -8.222  12.174  1.00  0.00           H  
ATOM   4047  HB3 ASN B 252      -4.182  -8.570  10.632  1.00  0.00           H  
ATOM   4048  CG  ASN B 252      -2.903  -6.868  10.602  1.00  0.00           C  
ATOM   4049  OD1 ASN B 252      -3.244  -6.040   9.774  1.00  0.00           O  
ATOM   4050  ND2 ASN B 252      -1.629  -7.023  10.887  1.00  0.00           N  
ATOM   4051 HD21 ASN B 252      -0.949  -6.483  10.379  1.00  0.00           H  
ATOM   4052 HD22 ASN B 252      -1.332  -7.716  11.548  1.00  0.00           H  
ATOM   4053  C   ASN B 252      -6.110  -6.625  10.663  1.00  0.00           C  
ATOM   4054  O   ASN B 252      -6.814  -7.484  10.121  1.00  0.00           O  
ATOM   4055  N   PRO B 253      -6.180  -5.335  10.290  1.00  0.00           N  
ATOM   4056  CD  PRO B 253      -5.597  -4.214  11.012  1.00  0.00           C  
ATOM   4057  HD2 PRO B 253      -4.524  -4.334  11.142  1.00  0.00           H  
ATOM   4058  HD3 PRO B 253      -6.081  -4.125  11.986  1.00  0.00           H  
ATOM   4059  CG  PRO B 253      -5.894  -2.973  10.180  1.00  0.00           C  
ATOM   4060  HG2 PRO B 253      -5.087  -2.799   9.469  1.00  0.00           H  
ATOM   4061  HG3 PRO B 253      -6.041  -2.106  10.819  1.00  0.00           H  
ATOM   4062  CB  PRO B 253      -7.168  -3.360   9.432  1.00  0.00           C  
ATOM   4063  HB2 PRO B 253      -7.291  -2.792   8.513  1.00  0.00           H  
ATOM   4064  HB3 PRO B 253      -8.025  -3.209  10.081  1.00  0.00           H  
ATOM   4065  CA  PRO B 253      -7.015  -4.861   9.181  1.00  0.00           C  
ATOM   4066  HA  PRO B 253      -8.000  -5.324   9.242  1.00  0.00           H  
ATOM   4067  C   PRO B 253      -6.467  -5.155   7.769  1.00  0.00           C  
ATOM   4068  O   PRO B 253      -7.177  -4.911   6.792  1.00  0.00           O  
ATOM   4069  N   TYR B 254      -5.234  -5.659   7.635  1.00  0.00           N  
ATOM   4070  H   TYR B 254      -4.704  -5.885   8.469  1.00  0.00           H  
ATOM   4071  CA  TYR B 254      -4.607  -5.970   6.344  1.00  0.00           C  
ATOM   4072  HA  TYR B 254      -5.187  -5.487   5.558  1.00  0.00           H  
ATOM   4073  CB  TYR B 254      -3.193  -5.373   6.294  1.00  0.00           C  
ATOM   4074  HB2 TYR B 254      -2.623  -5.717   7.158  1.00  0.00           H  
ATOM   4075  HB3 TYR B 254      -2.689  -5.748   5.405  1.00  0.00           H  
ATOM   4076  CG  TYR B 254      -3.174  -3.860   6.247  1.00  0.00           C  
ATOM   4077  CD1 TYR B 254      -3.247  -3.198   5.007  1.00  0.00           C  
ATOM   4078  HD1 TYR B 254      -3.312  -3.764   4.091  1.00  0.00           H  
ATOM   4079  CE1 TYR B 254      -3.250  -1.794   4.956  1.00  0.00           C  
ATOM   4080  HE1 TYR B 254      -3.286  -1.274   4.013  1.00  0.00           H  
ATOM   4081  CZ  TYR B 254      -3.222  -1.050   6.147  1.00  0.00           C  
ATOM   4082  OH  TYR B 254      -3.291   0.300   6.072  1.00  0.00           O  
ATOM   4083  HH  TYR B 254      -3.145   0.603   5.155  1.00  0.00           H  
ATOM   4084  CE2 TYR B 254      -3.145  -1.706   7.393  1.00  0.00           C  
ATOM   4085  HE2 TYR B 254      -3.111  -1.128   8.301  1.00  0.00           H  
ATOM   4086  CD2 TYR B 254      -3.109  -3.113   7.438  1.00  0.00           C  
ATOM   4087  HD2 TYR B 254      -3.051  -3.628   8.386  1.00  0.00           H  
ATOM   4088  C   TYR B 254      -4.553  -7.483   6.047  1.00  0.00           C  
ATOM   4089  O   TYR B 254      -4.423  -8.286   6.973  1.00  0.00           O  
ATOM   4090  N   PRO B 255      -4.577  -7.888   4.757  1.00  0.00           N  
ATOM   4091  CD  PRO B 255      -4.845  -7.061   3.585  1.00  0.00           C  
ATOM   4092  HD2 PRO B 255      -4.230  -6.162   3.578  1.00  0.00           H  
ATOM   4093  HD3 PRO B 255      -5.902  -6.792   3.570  1.00  0.00           H  
ATOM   4094  CG  PRO B 255      -4.517  -7.926   2.366  1.00  0.00           C  
ATOM   4095  HG2 PRO B 255      -3.473  -7.784   2.084  1.00  0.00           H  
ATOM   4096  HG3 PRO B 255      -5.173  -7.706   1.524  1.00  0.00           H  
ATOM   4097  CB  PRO B 255      -4.722  -9.349   2.884  1.00  0.00           C  
ATOM   4098  HB2 PRO B 255      -4.148 -10.077   2.308  1.00  0.00           H  
ATOM   4099  HB3 PRO B 255      -5.784  -9.597   2.862  1.00  0.00           H  
ATOM   4100  CA  PRO B 255      -4.250  -9.252   4.337  1.00  0.00           C  
ATOM   4101  HA  PRO B 255      -4.813  -9.951   4.951  1.00  0.00           H  
ATOM   4102  C   PRO B 255      -2.734  -9.537   4.440  1.00  0.00           C  
ATOM   4103  O   PRO B 255      -1.938  -8.600   4.301  1.00  0.00           O  
ATOM   4104  N   PRO B 256      -2.314 -10.812   4.595  1.00  0.00           N  
ATOM   4105  CD  PRO B 256      -3.163 -11.989   4.756  1.00  0.00           C  
ATOM   4106  HD2 PRO B 256      -3.457 -12.361   3.772  1.00  0.00           H  
ATOM   4107  HD3 PRO B 256      -4.045 -11.791   5.364  1.00  0.00           H  
ATOM   4108  CG  PRO B 256      -2.302 -13.032   5.464  1.00  0.00           C  
ATOM   4109  HG2 PRO B 256      -2.610 -14.049   5.219  1.00  0.00           H  
ATOM   4110  HG3 PRO B 256      -2.337 -12.867   6.542  1.00  0.00           H  
ATOM   4111  CB  PRO B 256      -0.907 -12.713   4.938  1.00  0.00           C  
ATOM   4112  HB2 PRO B 256      -0.783 -13.155   3.947  1.00  0.00           H  
ATOM   4113  HB3 PRO B 256      -0.130 -13.069   5.616  1.00  0.00           H  
ATOM   4114  CA  PRO B 256      -0.916 -11.185   4.841  1.00  0.00           C  
ATOM   4115  HA  PRO B 256      -0.639 -10.786   5.814  1.00  0.00           H  
ATOM   4116  C   PRO B 256       0.122 -10.693   3.822  1.00  0.00           C  
ATOM   4117  O   PRO B 256       1.260 -10.441   4.220  1.00  0.00           O  
ATOM   4118  N   ASP B 257      -0.225 -10.516   2.541  1.00  0.00           N  
ATOM   4119  H   ASP B 257      -1.122 -10.871   2.219  1.00  0.00           H  
ATOM   4120  CA  ASP B 257       0.678  -9.988   1.509  1.00  0.00           C  
ATOM   4121  HA  ASP B 257       1.578 -10.602   1.487  1.00  0.00           H  
ATOM   4122  CB  ASP B 257       0.030 -10.053   0.116  1.00  0.00           C  
ATOM   4123  HB2 ASP B 257      -0.799  -9.342   0.079  1.00  0.00           H  
ATOM   4124  HB3 ASP B 257       0.766  -9.743  -0.628  1.00  0.00           H  
ATOM   4125  CG  ASP B 257      -0.497 -11.435  -0.255  1.00  0.00           C  
ATOM   4126  OD1 ASP B 257       0.173 -12.083  -1.097  1.00  0.00           O  
ATOM   4127  OD2 ASP B 257      -1.561 -11.786   0.307  1.00  0.00           O  
ATOM   4128  C   ASP B 257       1.098  -8.530   1.750  1.00  0.00           C  
ATOM   4129  O   ASP B 257       2.205  -8.140   1.377  1.00  0.00           O  
ATOM   4130  N   ASN B 258       0.238  -7.704   2.358  1.00  0.00           N  
ATOM   4131  H   ASN B 258      -0.605  -8.099   2.764  1.00  0.00           H  
ATOM   4132  CA  ASN B 258       0.437  -6.252   2.381  1.00  0.00           C  
ATOM   4133  HA  ASN B 258       0.524  -5.929   1.341  1.00  0.00           H  
ATOM   4134  CB  ASN B 258      -0.794  -5.573   3.003  1.00  0.00           C  
ATOM   4135  HB2 ASN B 258      -1.700  -5.985   2.564  1.00  0.00           H  
ATOM   4136  HB3 ASN B 258      -0.802  -5.748   4.077  1.00  0.00           H  
ATOM   4137  CG  ASN B 258      -0.760  -4.072   2.760  1.00  0.00           C  
ATOM   4138  OD1 ASN B 258       0.091  -3.365   3.280  1.00  0.00           O  
ATOM   4139  ND2 ASN B 258      -1.635  -3.564   1.918  1.00  0.00           N  
ATOM   4140 HD21 ASN B 258      -1.505  -2.584   1.668  1.00  0.00           H  
ATOM   4141 HD22 ASN B 258      -2.349  -4.129   1.503  1.00  0.00           H  
ATOM   4142  C   ASN B 258       1.744  -5.864   3.097  1.00  0.00           C  
ATOM   4143  O   ASN B 258       2.066  -6.430   4.146  1.00  0.00           O  
ATOM   4144  N   TYR B 259       2.501  -4.900   2.566  1.00  0.00           N  
ATOM   4145  H   TYR B 259       2.205  -4.451   1.711  1.00  0.00           H  
ATOM   4146  CA  TYR B 259       3.782  -4.491   3.154  1.00  0.00           C  
ATOM   4147  HA  TYR B 259       4.444  -5.358   3.171  1.00  0.00           H  
ATOM   4148  CB  TYR B 259       4.438  -3.420   2.269  1.00  0.00           C  
ATOM   4149  HB2 TYR B 259       3.853  -2.504   2.362  1.00  0.00           H  
ATOM   4150  HB3 TYR B 259       5.431  -3.216   2.669  1.00  0.00           H  
ATOM   4151  CG  TYR B 259       4.596  -3.755   0.789  1.00  0.00           C  
ATOM   4152  CD1 TYR B 259       5.139  -4.989   0.372  1.00  0.00           C  
ATOM   4153  HD1 TYR B 259       5.433  -5.723   1.103  1.00  0.00           H  
ATOM   4154  CE1 TYR B 259       5.305  -5.270  -0.999  1.00  0.00           C  
ATOM   4155  HE1 TYR B 259       5.706  -6.220  -1.315  1.00  0.00           H  
ATOM   4156  CZ  TYR B 259       4.949  -4.306  -1.967  1.00  0.00           C  
ATOM   4157  OH  TYR B 259       5.101  -4.571  -3.292  1.00  0.00           O  
ATOM   4158  HH  TYR B 259       5.690  -5.328  -3.449  1.00  0.00           H  
ATOM   4159  CE2 TYR B 259       4.429  -3.066  -1.547  1.00  0.00           C  
ATOM   4160  HE2 TYR B 259       4.191  -2.310  -2.276  1.00  0.00           H  
ATOM   4161  CD2 TYR B 259       4.245  -2.797  -0.179  1.00  0.00           C  
ATOM   4162  HD2 TYR B 259       3.846  -1.839   0.117  1.00  0.00           H  
ATOM   4163  C   TYR B 259       3.642  -4.014   4.617  1.00  0.00           C  
ATOM   4164  O   TYR B 259       4.502  -4.326   5.439  1.00  0.00           O  
ATOM   4165  N   LEU B 260       2.527  -3.366   4.985  1.00  0.00           N  
ATOM   4166  H   LEU B 260       1.815  -3.193   4.283  1.00  0.00           H  
ATOM   4167  CA  LEU B 260       2.236  -2.942   6.366  1.00  0.00           C  
ATOM   4168  HA  LEU B 260       3.127  -2.474   6.781  1.00  0.00           H  
ATOM   4169  CB  LEU B 260       1.088  -1.915   6.351  1.00  0.00           C  
ATOM   4170  HB2 LEU B 260       0.260  -2.331   5.776  1.00  0.00           H  
ATOM   4171  HB3 LEU B 260       0.730  -1.757   7.368  1.00  0.00           H  
ATOM   4172  CG  LEU B 260       1.474  -0.544   5.772  1.00  0.00           C  
ATOM   4173  HG  LEU B 260       1.974  -0.678   4.813  1.00  0.00           H  
ATOM   4174  CD1 LEU B 260       0.209   0.281   5.559  1.00  0.00           C  
ATOM   4175 HD11 LEU B 260       0.468   1.201   5.041  1.00  0.00           H  
ATOM   4176 HD12 LEU B 260      -0.499  -0.279   4.950  1.00  0.00           H  
ATOM   4177 HD13 LEU B 260      -0.259   0.516   6.515  1.00  0.00           H  
ATOM   4178  CD2 LEU B 260       2.383   0.250   6.715  1.00  0.00           C  
ATOM   4179 HD21 LEU B 260       1.878   0.432   7.664  1.00  0.00           H  
ATOM   4180 HD22 LEU B 260       3.301  -0.302   6.897  1.00  0.00           H  
ATOM   4181 HD23 LEU B 260       2.647   1.201   6.253  1.00  0.00           H  
ATOM   4182  C   LEU B 260       1.867  -4.085   7.327  1.00  0.00           C  
ATOM   4183  O   LEU B 260       1.979  -3.913   8.541  1.00  0.00           O  
ATOM   4184  N   TYR B 261       1.442  -5.249   6.821  1.00  0.00           N  
ATOM   4185  H   TYR B 261       1.433  -5.357   5.813  1.00  0.00           H  
ATOM   4186  CA  TYR B 261       0.899  -6.338   7.644  1.00  0.00           C  
ATOM   4187  HA  TYR B 261      -0.029  -5.997   8.106  1.00  0.00           H  
ATOM   4188  CB  TYR B 261       0.578  -7.533   6.740  1.00  0.00           C  
ATOM   4189  HB2 TYR B 261      -0.174  -7.235   6.007  1.00  0.00           H  
ATOM   4190  HB3 TYR B 261       1.479  -7.813   6.197  1.00  0.00           H  
ATOM   4191  CG  TYR B 261       0.083  -8.759   7.476  1.00  0.00           C  
ATOM   4192  CD1 TYR B 261       0.979  -9.798   7.796  1.00  0.00           C  
ATOM   4193  HD1 TYR B 261       2.026  -9.715   7.541  1.00  0.00           H  
ATOM   4194  CE1 TYR B 261       0.507 -10.958   8.437  1.00  0.00           C  
ATOM   4195  HE1 TYR B 261       1.175 -11.768   8.685  1.00  0.00           H  
ATOM   4196  CZ  TYR B 261      -0.861 -11.082   8.750  1.00  0.00           C  
ATOM   4197  OH  TYR B 261      -1.306 -12.229   9.322  1.00  0.00           O  
ATOM   4198  HH  TYR B 261      -2.248 -12.208   9.497  1.00  0.00           H  
ATOM   4199  CE2 TYR B 261      -1.756 -10.031   8.449  1.00  0.00           C  
ATOM   4200  HE2 TYR B 261      -2.806 -10.117   8.684  1.00  0.00           H  
ATOM   4201  CD2 TYR B 261      -1.277  -8.868   7.819  1.00  0.00           C  
ATOM   4202  HD2 TYR B 261      -1.960  -8.066   7.583  1.00  0.00           H  
ATOM   4203  C   TYR B 261       1.851  -6.762   8.773  1.00  0.00           C  
ATOM   4204  O   TYR B 261       1.423  -6.932   9.911  1.00  0.00           O  
ATOM   4205  N   ASN B 262       3.149  -6.862   8.468  1.00  0.00           N  
ATOM   4206  H   ASN B 262       3.430  -6.639   7.523  1.00  0.00           H  
ATOM   4207  CA  ASN B 262       4.187  -7.259   9.421  1.00  0.00           C  
ATOM   4208  HA  ASN B 262       3.796  -8.070  10.034  1.00  0.00           H  
ATOM   4209  CB  ASN B 262       5.404  -7.772   8.630  1.00  0.00           C  
ATOM   4210  HB2 ASN B 262       5.776  -6.984   7.972  1.00  0.00           H  
ATOM   4211  HB3 ASN B 262       6.206  -8.025   9.328  1.00  0.00           H  
ATOM   4212  CG  ASN B 262       5.081  -8.991   7.806  1.00  0.00           C  
ATOM   4213  OD1 ASN B 262       4.690  -8.910   6.658  1.00  0.00           O  
ATOM   4214  ND2 ASN B 262       5.197 -10.159   8.382  1.00  0.00           N  
ATOM   4215 HD21 ASN B 262       4.955 -10.981   7.855  1.00  0.00           H  
ATOM   4216 HD22 ASN B 262       5.465 -10.215   9.349  1.00  0.00           H  
ATOM   4217  C   ASN B 262       4.616  -6.158  10.405  1.00  0.00           C  
ATOM   4218  O   ASN B 262       5.403  -6.460  11.292  1.00  0.00           O  
ATOM   4219  N   HIE B 263       4.141  -4.918  10.253  1.00  0.00           N  
ATOM   4220  H   HIE B 263       3.457  -4.748   9.525  1.00  0.00           H  
ATOM   4221  CA  HIE B 263       4.660  -3.743  10.978  1.00  0.00           C  
ATOM   4222  HA  HIE B 263       5.413  -4.060  11.703  1.00  0.00           H  
ATOM   4223  CB  HIE B 263       5.359  -2.810   9.977  1.00  0.00           C  
ATOM   4224  HB2 HIE B 263       4.657  -2.527   9.191  1.00  0.00           H  
ATOM   4225  HB3 HIE B 263       5.644  -1.902  10.507  1.00  0.00           H  
ATOM   4226  CG  HIE B 263       6.612  -3.384   9.355  1.00  0.00           C  
ATOM   4227  ND1 HIE B 263       7.803  -3.624  10.044  1.00  0.00           N  
ATOM   4228  CE1 HIE B 263       8.686  -4.043   9.127  1.00  0.00           C  
ATOM   4229  HE1 HIE B 263       9.719  -4.298   9.333  1.00  0.00           H  
ATOM   4230  NE2 HIE B 263       8.124  -4.066   7.910  1.00  0.00           N  
ATOM   4231  HE2 HIE B 263       8.629  -4.307   7.058  1.00  0.00           H  
ATOM   4232  CD2 HIE B 263       6.816  -3.647   8.030  1.00  0.00           C  
ATOM   4233  HD2 HIE B 263       6.100  -3.510   7.232  1.00  0.00           H  
ATOM   4234  C   HIE B 263       3.602  -2.986  11.798  1.00  0.00           C  
ATOM   4235  O   HIE B 263       3.935  -2.033  12.505  1.00  0.00           O  
ATOM   4236  N   LEU B 264       2.330  -3.392  11.717  1.00  0.00           N  
ATOM   4237  H   LEU B 264       2.118  -4.165  11.107  1.00  0.00           H  
ATOM   4238  CA  LEU B 264       1.256  -2.799  12.516  1.00  0.00           C  
ATOM   4239  HA  LEU B 264       1.310  -1.719  12.377  1.00  0.00           H  
ATOM   4240  CB  LEU B 264      -0.126  -3.297  12.048  1.00  0.00           C  
ATOM   4241  HB2 LEU B 264      -0.024  -4.173  11.405  1.00  0.00           H  
ATOM   4242  HB3 LEU B 264      -0.705  -3.600  12.923  1.00  0.00           H  
ATOM   4243  CG  LEU B 264      -0.907  -2.193  11.319  1.00  0.00           C  
ATOM   4244  HG  LEU B 264      -0.871  -1.275  11.908  1.00  0.00           H  
ATOM   4245  CD1 LEU B 264      -0.328  -1.914   9.933  1.00  0.00           C  
ATOM   4246 HD11 LEU B 264       0.721  -1.629  10.017  1.00  0.00           H  
ATOM   4247 HD12 LEU B 264      -0.401  -2.807   9.314  1.00  0.00           H  
ATOM   4248 HD13 LEU B 264      -0.872  -1.100   9.458  1.00  0.00           H  
ATOM   4249  CD2 LEU B 264      -2.369  -2.604  11.170  1.00  0.00           C  
ATOM   4250 HD21 LEU B 264      -2.924  -1.820  10.657  1.00  0.00           H  
ATOM   4251 HD22 LEU B 264      -2.430  -3.534  10.605  1.00  0.00           H  
ATOM   4252 HD23 LEU B 264      -2.808  -2.759  12.155  1.00  0.00           H  
ATOM   4253  C   LEU B 264       1.439  -3.063  14.016  1.00  0.00           C  
ATOM   4254  O   LEU B 264       1.617  -4.195  14.452  1.00  0.00           O  
ATOM   4255  N   THR B 265       1.307  -1.999  14.801  1.00  0.00           N  
ATOM   4256  H   THR B 265       1.161  -1.106  14.339  1.00  0.00           H  
ATOM   4257  CA  THR B 265       1.306  -1.972  16.271  1.00  0.00           C  
ATOM   4258  HA  THR B 265       1.188  -2.986  16.660  1.00  0.00           H  
ATOM   4259  CB  THR B 265       2.623  -1.397  16.811  1.00  0.00           C  
ATOM   4260  HB  THR B 265       2.514  -1.205  17.879  1.00  0.00           H  
ATOM   4261  CG2 THR B 265       3.810  -2.336  16.620  1.00  0.00           C  
ATOM   4262 HG21 THR B 265       4.704  -1.877  17.044  1.00  0.00           H  
ATOM   4263 HG22 THR B 265       3.618  -3.274  17.139  1.00  0.00           H  
ATOM   4264 HG23 THR B 265       3.975  -2.534  15.561  1.00  0.00           H  
ATOM   4265  OG1 THR B 265       2.924  -0.183  16.164  1.00  0.00           O  
ATOM   4266  HG1 THR B 265       2.855  -0.336  15.213  1.00  0.00           H  
ATOM   4267  C   THR B 265       0.116  -1.140  16.754  1.00  0.00           C  
ATOM   4268  O   THR B 265      -0.419  -0.318  16.004  1.00  0.00           O  
ATOM   4269  N   TYR B 266      -0.345  -1.369  17.985  1.00  0.00           N  
ATOM   4270  H   TYR B 266       0.181  -1.984  18.593  1.00  0.00           H  
ATOM   4271  CA  TYR B 266      -1.693  -0.977  18.412  1.00  0.00           C  
ATOM   4272  HA  TYR B 266      -2.163  -0.410  17.612  1.00  0.00           H  
ATOM   4273  CB  TYR B 266      -2.552  -2.236  18.621  1.00  0.00           C  
ATOM   4274  HB2 TYR B 266      -2.178  -2.780  19.485  1.00  0.00           H  
ATOM   4275  HB3 TYR B 266      -3.570  -1.929  18.857  1.00  0.00           H  
ATOM   4276  CG  TYR B 266      -2.603  -3.183  17.435  1.00  0.00           C  
ATOM   4277  CD1 TYR B 266      -3.511  -2.942  16.385  1.00  0.00           C  
ATOM   4278  HD1 TYR B 266      -4.169  -2.087  16.435  1.00  0.00           H  
ATOM   4279  CE1 TYR B 266      -3.559  -3.817  15.280  1.00  0.00           C  
ATOM   4280  HE1 TYR B 266      -4.245  -3.645  14.464  1.00  0.00           H  
ATOM   4281  CZ  TYR B 266      -2.698  -4.934  15.227  1.00  0.00           C  
ATOM   4282  OH  TYR B 266      -2.741  -5.780  14.168  1.00  0.00           O  
ATOM   4283  HH  TYR B 266      -1.997  -6.389  14.211  1.00  0.00           H  
ATOM   4284  CE2 TYR B 266      -1.799  -5.177  16.285  1.00  0.00           C  
ATOM   4285  HE2 TYR B 266      -1.132  -6.029  16.249  1.00  0.00           H  
ATOM   4286  CD2 TYR B 266      -1.753  -4.305  17.387  1.00  0.00           C  
ATOM   4287  HD2 TYR B 266      -1.048  -4.504  18.188  1.00  0.00           H  
ATOM   4288  C   TYR B 266      -1.727  -0.079  19.656  1.00  0.00           C  
ATOM   4289  O   TYR B 266      -0.797  -0.038  20.458  1.00  0.00           O  
ATOM   4290  N   ALA B 267      -2.860   0.597  19.857  1.00  0.00           N  
ATOM   4291  H   ALA B 267      -3.555   0.567  19.119  1.00  0.00           H  
ATOM   4292  CA  ALA B 267      -3.216   1.286  21.097  1.00  0.00           C  
ATOM   4293  HA  ALA B 267      -2.634   0.846  21.906  1.00  0.00           H  
ATOM   4294  CB  ALA B 267      -2.824   2.765  20.996  1.00  0.00           C  
ATOM   4295  HB1 ALA B 267      -3.068   3.271  21.930  1.00  0.00           H  
ATOM   4296  HB2 ALA B 267      -1.750   2.848  20.823  1.00  0.00           H  
ATOM   4297  HB3 ALA B 267      -3.360   3.239  20.173  1.00  0.00           H  
ATOM   4298  C   ALA B 267      -4.706   1.093  21.436  1.00  0.00           C  
ATOM   4299  O   ALA B 267      -5.589   1.370  20.621  1.00  0.00           O  
ATOM   4300  N   VAL B 268      -4.987   0.614  22.649  1.00  0.00           N  
ATOM   4301  H   VAL B 268      -4.207   0.521  23.293  1.00  0.00           H  
ATOM   4302  CA  VAL B 268      -6.315   0.240  23.159  1.00  0.00           C  
ATOM   4303  HA  VAL B 268      -7.011   0.178  22.324  1.00  0.00           H  
ATOM   4304  CB  VAL B 268      -6.279  -1.149  23.836  1.00  0.00           C  
ATOM   4305  HB  VAL B 268      -5.667  -1.088  24.736  1.00  0.00           H  
ATOM   4306  CG1 VAL B 268      -7.686  -1.613  24.233  1.00  0.00           C  
ATOM   4307 HG11 VAL B 268      -7.627  -2.594  24.704  1.00  0.00           H  
ATOM   4308 HG12 VAL B 268      -8.130  -0.923  24.949  1.00  0.00           H  
ATOM   4309 HG13 VAL B 268      -8.323  -1.679  23.352  1.00  0.00           H  
ATOM   4310  CG2 VAL B 268      -5.679  -2.230  22.926  1.00  0.00           C  
ATOM   4311 HG21 VAL B 268      -6.270  -2.332  22.018  1.00  0.00           H  
ATOM   4312 HG22 VAL B 268      -4.650  -1.986  22.662  1.00  0.00           H  
ATOM   4313 HG23 VAL B 268      -5.671  -3.189  23.442  1.00  0.00           H  
ATOM   4314  C   VAL B 268      -6.821   1.300  24.140  1.00  0.00           C  
ATOM   4315  O   VAL B 268      -6.161   1.612  25.126  1.00  0.00           O  
ATOM   4316  N   ASN B 269      -8.006   1.855  23.897  1.00  0.00           N  
ATOM   4317  H   ASN B 269      -8.522   1.520  23.089  1.00  0.00           H  
ATOM   4318  CA  ASN B 269      -8.715   2.758  24.808  1.00  0.00           C  
ATOM   4319  HA  ASN B 269      -8.018   3.136  25.553  1.00  0.00           H  
ATOM   4320  CB  ASN B 269      -9.234   3.950  23.988  1.00  0.00           C  
ATOM   4321  HB2 ASN B 269      -8.375   4.501  23.619  1.00  0.00           H  
ATOM   4322  HB3 ASN B 269      -9.794   3.570  23.134  1.00  0.00           H  
ATOM   4323  CG  ASN B 269     -10.123   4.946  24.717  1.00  0.00           C  
ATOM   4324  OD1 ASN B 269     -11.002   5.536  24.104  1.00  0.00           O  
ATOM   4325  ND2 ASN B 269      -9.952   5.193  25.994  1.00  0.00           N  
ATOM   4326 HD21 ASN B 269     -10.544   5.896  26.418  1.00  0.00           H  
ATOM   4327 HD22 ASN B 269      -9.219   4.758  26.548  1.00  0.00           H  
ATOM   4328  C   ASN B 269      -9.835   2.008  25.542  1.00  0.00           C  
ATOM   4329  O   ASN B 269     -10.707   1.430  24.895  1.00  0.00           O  
ATOM   4330  N   ILE B 270      -9.817   2.059  26.874  1.00  0.00           N  
ATOM   4331  H   ILE B 270      -9.107   2.637  27.316  1.00  0.00           H  
ATOM   4332  CA  ILE B 270     -10.813   1.465  27.776  1.00  0.00           C  
ATOM   4333  HA  ILE B 270     -11.551   0.922  27.192  1.00  0.00           H  
ATOM   4334  CB  ILE B 270     -10.121   0.462  28.737  1.00  0.00           C  
ATOM   4335  HB  ILE B 270      -9.321   0.989  29.262  1.00  0.00           H  
ATOM   4336  CG2 ILE B 270     -11.095  -0.079  29.802  1.00  0.00           C  
ATOM   4337 HG21 ILE B 270     -10.593  -0.777  30.469  1.00  0.00           H  
ATOM   4338 HG22 ILE B 270     -11.472   0.732  30.426  1.00  0.00           H  
ATOM   4339 HG23 ILE B 270     -11.937  -0.582  29.325  1.00  0.00           H  
ATOM   4340  CG1 ILE B 270      -9.482  -0.686  27.918  1.00  0.00           C  
ATOM   4341 HG12 ILE B 270     -10.252  -1.176  27.327  1.00  0.00           H  
ATOM   4342 HG13 ILE B 270      -8.749  -0.265  27.230  1.00  0.00           H  
ATOM   4343  CD1 ILE B 270      -8.750  -1.754  28.737  1.00  0.00           C  
ATOM   4344 HD11 ILE B 270      -8.053  -1.286  29.430  1.00  0.00           H  
ATOM   4345 HD12 ILE B 270      -9.461  -2.368  29.290  1.00  0.00           H  
ATOM   4346 HD13 ILE B 270      -8.192  -2.398  28.057  1.00  0.00           H  
ATOM   4347  C   ILE B 270     -11.544   2.589  28.522  1.00  0.00           C  
ATOM   4348  O   ILE B 270     -10.918   3.592  28.858  1.00  0.00           O  
ATOM   4349  N   TRP B 271     -12.844   2.444  28.787  1.00  0.00           N  
ATOM   4350  H   TRP B 271     -13.322   1.612  28.455  1.00  0.00           H  
ATOM   4351  CA  TRP B 271     -13.610   3.372  29.631  1.00  0.00           C  
ATOM   4352  HA  TRP B 271     -12.974   3.686  30.459  1.00  0.00           H  
ATOM   4353  CB  TRP B 271     -13.987   4.630  28.832  1.00  0.00           C  
ATOM   4354  HB2 TRP B 271     -14.290   5.398  29.547  1.00  0.00           H  
ATOM   4355  HB3 TRP B 271     -13.099   5.012  28.329  1.00  0.00           H  
ATOM   4356  CG  TRP B 271     -15.077   4.499  27.809  1.00  0.00           C  
ATOM   4357  CD1 TRP B 271     -16.339   4.949  27.982  1.00  0.00           C  
ATOM   4358  HD1 TRP B 271     -16.708   5.429  28.886  1.00  0.00           H  
ATOM   4359  NE1 TRP B 271     -17.089   4.693  26.854  1.00  0.00           N  
ATOM   4360  HE1 TRP B 271     -18.077   4.900  26.806  1.00  0.00           H  
ATOM   4361  CE2 TRP B 271     -16.336   4.083  25.874  1.00  0.00           C  
ATOM   4362  CZ2 TRP B 271     -16.629   3.661  24.567  1.00  0.00           C  
ATOM   4363  HZ2 TRP B 271     -17.604   3.853  24.144  1.00  0.00           H  
ATOM   4364  CH2 TRP B 271     -15.657   2.953  23.843  1.00  0.00           C  
ATOM   4365  HH2 TRP B 271     -15.882   2.591  22.851  1.00  0.00           H  
ATOM   4366  CZ3 TRP B 271     -14.401   2.703  24.424  1.00  0.00           C  
ATOM   4367  HZ3 TRP B 271     -13.663   2.129  23.888  1.00  0.00           H  
ATOM   4368  CE3 TRP B 271     -14.095   3.189  25.709  1.00  0.00           C  
ATOM   4369  HE3 TRP B 271     -13.118   3.006  26.132  1.00  0.00           H  
ATOM   4370  CD2 TRP B 271     -15.054   3.889  26.476  1.00  0.00           C  
ATOM   4371  C   TRP B 271     -14.849   2.697  30.238  1.00  0.00           C  
ATOM   4372  O   TRP B 271     -15.321   1.685  29.716  1.00  0.00           O  
ATOM   4373  N   SER B 272     -15.374   3.224  31.347  1.00  0.00           N  
ATOM   4374  H   SER B 272     -14.960   4.057  31.741  1.00  0.00           H  
ATOM   4375  CA  SER B 272     -16.622   2.725  31.944  1.00  0.00           C  
ATOM   4376  HA  SER B 272     -16.658   1.649  31.803  1.00  0.00           H  
ATOM   4377  CB  SER B 272     -16.639   2.963  33.455  1.00  0.00           C  
ATOM   4378  HB2 SER B 272     -15.753   2.522  33.911  1.00  0.00           H  
ATOM   4379  HB3 SER B 272     -16.643   4.035  33.652  1.00  0.00           H  
ATOM   4380  OG  SER B 272     -17.798   2.377  34.016  1.00  0.00           O  
ATOM   4381  HG  SER B 272     -17.777   1.418  33.854  1.00  0.00           H  
ATOM   4382  C   SER B 272     -17.873   3.322  31.282  1.00  0.00           C  
ATOM   4383  O   SER B 272     -17.866   4.473  30.852  1.00  0.00           O  
ATOM   4384  N   GLU B 273     -18.973   2.563  31.260  1.00  0.00           N  
ATOM   4385  H   GLU B 273     -18.905   1.628  31.647  1.00  0.00           H  
ATOM   4386  CA  GLU B 273     -20.322   3.094  30.984  1.00  0.00           C  
ATOM   4387  HA  GLU B 273     -20.307   3.706  30.081  1.00  0.00           H  
ATOM   4388  CB  GLU B 273     -21.313   1.929  30.808  1.00  0.00           C  
ATOM   4389  HB2 GLU B 273     -21.295   1.331  31.719  1.00  0.00           H  
ATOM   4390  HB3 GLU B 273     -22.324   2.326  30.706  1.00  0.00           H  
ATOM   4391  CG  GLU B 273     -21.056   0.994  29.623  1.00  0.00           C  
ATOM   4392  HG2 GLU B 273     -19.991   0.775  29.526  1.00  0.00           H  
ATOM   4393  HG3 GLU B 273     -21.565   0.048  29.822  1.00  0.00           H  
ATOM   4394  CD  GLU B 273     -21.598   1.545  28.304  1.00  0.00           C  
ATOM   4395  OE1 GLU B 273     -21.180   2.624  27.833  1.00  0.00           O  
ATOM   4396  OE2 GLU B 273     -22.356   0.838  27.609  1.00  0.00           O  
ATOM   4397  C   GLU B 273     -20.866   3.961  32.136  1.00  0.00           C  
ATOM   4398  O   GLU B 273     -21.793   4.743  31.941  1.00  0.00           O  
ATOM   4399  N   ASN B 274     -20.346   3.765  33.351  1.00  0.00           N  
ATOM   4400  H   ASN B 274     -19.555   3.135  33.426  1.00  0.00           H  
ATOM   4401  CA  ASN B 274     -20.899   4.284  34.604  1.00  0.00           C  
ATOM   4402  HA  ASN B 274     -21.907   4.663  34.426  1.00  0.00           H  
ATOM   4403  CB  ASN B 274     -20.967   3.106  35.596  1.00  0.00           C  
ATOM   4404  HB2 ASN B 274     -19.959   2.737  35.775  1.00  0.00           H  
ATOM   4405  HB3 ASN B 274     -21.363   3.464  36.546  1.00  0.00           H  
ATOM   4406  CG  ASN B 274     -21.835   1.951  35.118  1.00  0.00           C  
ATOM   4407  OD1 ASN B 274     -21.384   0.864  34.788  1.00  0.00           O  
ATOM   4408  ND2 ASN B 274     -23.131   2.150  35.075  1.00  0.00           N  
ATOM   4409 HD21 ASN B 274     -23.704   1.379  34.786  1.00  0.00           H  
ATOM   4410 HD22 ASN B 274     -23.507   3.041  35.344  1.00  0.00           H  
ATOM   4411  C   ASN B 274     -20.094   5.460  35.191  1.00  0.00           C  
ATOM   4412  O   ASN B 274     -20.585   6.144  36.087  1.00  0.00           O  
ATOM   4413  N   ASP B 275     -18.868   5.677  34.709  1.00  0.00           N  
ATOM   4414  H   ASP B 275     -18.552   5.092  33.951  1.00  0.00           H  
ATOM   4415  CA  ASP B 275     -17.893   6.605  35.282  1.00  0.00           C  
ATOM   4416  HA  ASP B 275     -18.412   7.411  35.802  1.00  0.00           H  
ATOM   4417  CB  ASP B 275     -17.079   5.862  36.353  1.00  0.00           C  
ATOM   4418  HB2 ASP B 275     -17.757   5.500  37.129  1.00  0.00           H  
ATOM   4419  HB3 ASP B 275     -16.596   4.992  35.902  1.00  0.00           H  
ATOM   4420  CG  ASP B 275     -16.003   6.730  37.011  1.00  0.00           C  
ATOM   4421  OD1 ASP B 275     -15.237   6.143  37.810  1.00  0.00           O  
ATOM   4422  OD2 ASP B 275     -15.921   7.942  36.716  1.00  0.00           O  
ATOM   4423  C   ASP B 275     -16.978   7.206  34.191  1.00  0.00           C  
ATOM   4424  O   ASP B 275     -16.052   6.533  33.720  1.00  0.00           O  
ATOM   4425  N   PRO B 276     -17.201   8.474  33.790  1.00  0.00           N  
ATOM   4426  CD  PRO B 276     -18.357   9.290  34.130  1.00  0.00           C  
ATOM   4427  HD2 PRO B 276     -18.168   9.813  35.070  1.00  0.00           H  
ATOM   4428  HD3 PRO B 276     -19.267   8.691  34.205  1.00  0.00           H  
ATOM   4429  CG  PRO B 276     -18.494  10.294  32.990  1.00  0.00           C  
ATOM   4430  HG2 PRO B 276     -18.988  11.211  33.317  1.00  0.00           H  
ATOM   4431  HG3 PRO B 276     -19.034   9.835  32.159  1.00  0.00           H  
ATOM   4432  CB  PRO B 276     -17.041  10.536  32.595  1.00  0.00           C  
ATOM   4433  HB2 PRO B 276     -16.607  11.275  33.272  1.00  0.00           H  
ATOM   4434  HB3 PRO B 276     -16.954  10.871  31.562  1.00  0.00           H  
ATOM   4435  CA  PRO B 276     -16.372   9.171  32.805  1.00  0.00           C  
ATOM   4436  HA  PRO B 276     -16.401   8.609  31.872  1.00  0.00           H  
ATOM   4437  C   PRO B 276     -14.902   9.360  33.212  1.00  0.00           C  
ATOM   4438  O   PRO B 276     -14.064   9.560  32.333  1.00  0.00           O  
ATOM   4439  N   ALA B 277     -14.571   9.299  34.509  1.00  0.00           N  
ATOM   4440  H   ALA B 277     -15.277   9.050  35.201  1.00  0.00           H  
ATOM   4441  CA  ALA B 277     -13.196   9.456  34.980  1.00  0.00           C  
ATOM   4442  HA  ALA B 277     -12.719  10.250  34.402  1.00  0.00           H  
ATOM   4443  CB  ALA B 277     -13.225   9.896  36.449  1.00  0.00           C  
ATOM   4444  HB1 ALA B 277     -13.840  10.790  36.559  1.00  0.00           H  
ATOM   4445  HB2 ALA B 277     -13.635   9.099  37.072  1.00  0.00           H  
ATOM   4446  HB3 ALA B 277     -12.211  10.117  36.782  1.00  0.00           H  
ATOM   4447  C   ALA B 277     -12.351   8.186  34.785  1.00  0.00           C  
ATOM   4448  O   ALA B 277     -11.126   8.271  34.806  1.00  0.00           O  
ATOM   4449  N   ASP B 278     -12.963   7.014  34.565  1.00  0.00           N  
ATOM   4450  H   ASP B 278     -13.976   6.999  34.550  1.00  0.00           H  
ATOM   4451  CA  ASP B 278     -12.238   5.746  34.367  1.00  0.00           C  
ATOM   4452  HA  ASP B 278     -11.291   5.857  34.897  1.00  0.00           H  
ATOM   4453  CB  ASP B 278     -13.006   4.601  35.045  1.00  0.00           C  
ATOM   4454  HB2 ASP B 278     -13.661   5.020  35.810  1.00  0.00           H  
ATOM   4455  HB3 ASP B 278     -13.645   4.097  34.319  1.00  0.00           H  
ATOM   4456  CG  ASP B 278     -12.094   3.583  35.738  1.00  0.00           C  
ATOM   4457  OD1 ASP B 278     -12.644   2.749  36.496  1.00  0.00           O  
ATOM   4458  OD2 ASP B 278     -10.851   3.627  35.607  1.00  0.00           O  
ATOM   4459  C   ASP B 278     -11.849   5.466  32.896  1.00  0.00           C  
ATOM   4460  O   ASP B 278     -11.738   4.320  32.454  1.00  0.00           O  
ATOM   4461  N   PHE B 279     -11.667   6.533  32.116  1.00  0.00           N  
ATOM   4462  H   PHE B 279     -11.750   7.439  32.561  1.00  0.00           H  
ATOM   4463  CA  PHE B 279     -11.153   6.512  30.748  1.00  0.00           C  
ATOM   4464  HA  PHE B 279     -11.595   5.672  30.215  1.00  0.00           H  
ATOM   4465  CB  PHE B 279     -11.586   7.815  30.060  1.00  0.00           C  
ATOM   4466  HB2 PHE B 279     -12.674   7.871  30.082  1.00  0.00           H  
ATOM   4467  HB3 PHE B 279     -11.212   8.658  30.643  1.00  0.00           H  
ATOM   4468  CG  PHE B 279     -11.115   7.983  28.627  1.00  0.00           C  
ATOM   4469  CD1 PHE B 279     -11.987   7.699  27.559  1.00  0.00           C  
ATOM   4470  HD1 PHE B 279     -12.991   7.349  27.764  1.00  0.00           H  
ATOM   4471  CE1 PHE B 279     -11.576   7.915  26.231  1.00  0.00           C  
ATOM   4472  HE1 PHE B 279     -12.261   7.713  25.422  1.00  0.00           H  
ATOM   4473  CZ  PHE B 279     -10.285   8.408  25.966  1.00  0.00           C  
ATOM   4474  HZ  PHE B 279      -9.970   8.587  24.950  1.00  0.00           H  
ATOM   4475  CE2 PHE B 279      -9.407   8.682  27.029  1.00  0.00           C  
ATOM   4476  HE2 PHE B 279      -8.421   9.080  26.835  1.00  0.00           H  
ATOM   4477  CD2 PHE B 279      -9.824   8.478  28.356  1.00  0.00           C  
ATOM   4478  HD2 PHE B 279      -9.161   8.727  29.176  1.00  0.00           H  
ATOM   4479  C   PHE B 279      -9.624   6.345  30.747  1.00  0.00           C  
ATOM   4480  O   PHE B 279      -8.907   7.109  31.390  1.00  0.00           O  
ATOM   4481  N   ARG B 280      -9.091   5.366  30.004  1.00  0.00           N  
ATOM   4482  H   ARG B 280      -9.740   4.758  29.513  1.00  0.00           H  
ATOM   4483  CA  ARG B 280      -7.660   5.001  29.985  1.00  0.00           C  
ATOM   4484  HA  ARG B 280      -7.075   5.871  30.290  1.00  0.00           H  
ATOM   4485  CB  ARG B 280      -7.393   3.860  30.986  1.00  0.00           C  
ATOM   4486  HB2 ARG B 280      -7.863   2.951  30.607  1.00  0.00           H  
ATOM   4487  HB3 ARG B 280      -6.316   3.688  31.036  1.00  0.00           H  
ATOM   4488  CG  ARG B 280      -7.919   4.117  32.410  1.00  0.00           C  
ATOM   4489  HG2 ARG B 280      -7.533   5.064  32.790  1.00  0.00           H  
ATOM   4490  HG3 ARG B 280      -9.009   4.151  32.393  1.00  0.00           H  
ATOM   4491  CD  ARG B 280      -7.479   2.977  33.331  1.00  0.00           C  
ATOM   4492  HD2 ARG B 280      -7.635   2.031  32.811  1.00  0.00           H  
ATOM   4493  HD3 ARG B 280      -6.416   3.094  33.543  1.00  0.00           H  
ATOM   4494  NE  ARG B 280      -8.238   2.948  34.590  1.00  0.00           N  
ATOM   4495  HE  ARG B 280      -9.094   3.501  34.666  1.00  0.00           H  
ATOM   4496  CZ  ARG B 280      -8.023   2.135  35.604  1.00  0.00           C  
ATOM   4497  NH1 ARG B 280      -7.007   1.319  35.659  1.00  0.00           N  
ATOM   4498 HH11 ARG B 280      -6.337   1.317  34.914  1.00  0.00           H  
ATOM   4499 HH12 ARG B 280      -6.933   0.710  36.452  1.00  0.00           H  
ATOM   4500  NH2 ARG B 280      -8.854   2.122  36.593  1.00  0.00           N  
ATOM   4501 HH21 ARG B 280      -9.701   2.681  36.457  1.00  0.00           H  
ATOM   4502 HH22 ARG B 280      -8.881   1.323  37.213  1.00  0.00           H  
ATOM   4503  C   ARG B 280      -7.198   4.595  28.585  1.00  0.00           C  
ATOM   4504  O   ARG B 280      -7.995   4.107  27.782  1.00  0.00           O  
ATOM   4505  N   ILE B 281      -5.907   4.754  28.289  1.00  0.00           N  
ATOM   4506  H   ILE B 281      -5.293   5.116  29.005  1.00  0.00           H  
ATOM   4507  CA  ILE B 281      -5.286   4.348  27.017  1.00  0.00           C  
ATOM   4508  HA  ILE B 281      -5.964   3.677  26.494  1.00  0.00           H  
ATOM   4509  CB  ILE B 281      -5.024   5.559  26.082  1.00  0.00           C  
ATOM   4510  HB  ILE B 281      -4.400   6.275  26.619  1.00  0.00           H  
ATOM   4511  CG2 ILE B 281      -4.264   5.129  24.808  1.00  0.00           C  
ATOM   4512 HG21 ILE B 281      -4.848   4.399  24.245  1.00  0.00           H  
ATOM   4513 HG22 ILE B 281      -4.053   5.991  24.178  1.00  0.00           H  
ATOM   4514 HG23 ILE B 281      -3.299   4.692  25.064  1.00  0.00           H  
ATOM   4515  CG1 ILE B 281      -6.359   6.251  25.710  1.00  0.00           C  
ATOM   4516 HG12 ILE B 281      -7.001   5.534  25.199  1.00  0.00           H  
ATOM   4517 HG13 ILE B 281      -6.862   6.570  26.623  1.00  0.00           H  
ATOM   4518  CD1 ILE B 281      -6.219   7.498  24.827  1.00  0.00           C  
ATOM   4519 HD11 ILE B 281      -5.511   8.197  25.276  1.00  0.00           H  
ATOM   4520 HD12 ILE B 281      -5.885   7.229  23.826  1.00  0.00           H  
ATOM   4521 HD13 ILE B 281      -7.190   7.987  24.741  1.00  0.00           H  
ATOM   4522  C   ILE B 281      -4.008   3.551  27.298  1.00  0.00           C  
ATOM   4523  O   ILE B 281      -3.160   3.989  28.069  1.00  0.00           O  
ATOM   4524  N   TYR B 282      -3.866   2.411  26.625  1.00  0.00           N  
ATOM   4525  H   TYR B 282      -4.622   2.129  26.009  1.00  0.00           H  
ATOM   4526  CA  TYR B 282      -2.728   1.496  26.707  1.00  0.00           C  
ATOM   4527  HA  TYR B 282      -1.968   1.912  27.369  1.00  0.00           H  
ATOM   4528  CB  TYR B 282      -3.204   0.158  27.296  1.00  0.00           C  
ATOM   4529  HB2 TYR B 282      -3.937  -0.280  26.617  1.00  0.00           H  
ATOM   4530  HB3 TYR B 282      -2.354  -0.525  27.341  1.00  0.00           H  
ATOM   4531  CG  TYR B 282      -3.824   0.255  28.681  1.00  0.00           C  
ATOM   4532  CD1 TYR B 282      -5.216   0.430  28.833  1.00  0.00           C  
ATOM   4533  HD1 TYR B 282      -5.844   0.514  27.955  1.00  0.00           H  
ATOM   4534  CE1 TYR B 282      -5.790   0.483  30.121  1.00  0.00           C  
ATOM   4535  HE1 TYR B 282      -6.854   0.608  30.237  1.00  0.00           H  
ATOM   4536  CZ  TYR B 282      -4.967   0.371  31.263  1.00  0.00           C  
ATOM   4537  OH  TYR B 282      -5.521   0.371  32.506  1.00  0.00           O  
ATOM   4538  HH  TYR B 282      -6.342  -0.128  32.516  1.00  0.00           H  
ATOM   4539  CE2 TYR B 282      -3.573   0.222  31.112  1.00  0.00           C  
ATOM   4540  HE2 TYR B 282      -2.951   0.139  31.989  1.00  0.00           H  
ATOM   4541  CD2 TYR B 282      -3.006   0.159  29.824  1.00  0.00           C  
ATOM   4542  HD2 TYR B 282      -1.939   0.024  29.710  1.00  0.00           H  
ATOM   4543  C   TYR B 282      -2.112   1.302  25.315  1.00  0.00           C  
ATOM   4544  O   TYR B 282      -2.838   1.191  24.328  1.00  0.00           O  
ATOM   4545  N   GLN B 283      -0.783   1.252  25.214  1.00  0.00           N  
ATOM   4546  H   GLN B 283      -0.226   1.286  26.054  1.00  0.00           H  
ATOM   4547  CA  GLN B 283      -0.087   0.885  23.973  1.00  0.00           C  
ATOM   4548  HA  GLN B 283      -0.743   1.050  23.117  1.00  0.00           H  
ATOM   4549  CB  GLN B 283       1.159   1.751  23.757  1.00  0.00           C  
ATOM   4550  HB2 GLN B 283       1.856   1.626  24.586  1.00  0.00           H  
ATOM   4551  HB3 GLN B 283       1.646   1.391  22.849  1.00  0.00           H  
ATOM   4552  CG  GLN B 283       0.807   3.238  23.593  1.00  0.00           C  
ATOM   4553  HG2 GLN B 283       0.634   3.674  24.577  1.00  0.00           H  
ATOM   4554  HG3 GLN B 283      -0.111   3.331  23.009  1.00  0.00           H  
ATOM   4555  CD  GLN B 283       1.896   4.040  22.885  1.00  0.00           C  
ATOM   4556  OE1 GLN B 283       2.799   3.531  22.247  1.00  0.00           O  
ATOM   4557  NE2 GLN B 283       1.883   5.350  22.979  1.00  0.00           N  
ATOM   4558 HE21 GLN B 283       2.646   5.820  22.516  1.00  0.00           H  
ATOM   4559 HE22 GLN B 283       1.209   5.818  23.558  1.00  0.00           H  
ATOM   4560  C   GLN B 283       0.291  -0.599  23.967  1.00  0.00           C  
ATOM   4561  O   GLN B 283       0.583  -1.177  25.015  1.00  0.00           O  
ATOM   4562  N   VAL B 284       0.317  -1.203  22.778  1.00  0.00           N  
ATOM   4563  H   VAL B 284       0.058  -0.660  21.956  1.00  0.00           H  
ATOM   4564  CA  VAL B 284       0.763  -2.581  22.546  1.00  0.00           C  
ATOM   4565  HA  VAL B 284       0.938  -3.071  23.504  1.00  0.00           H  
ATOM   4566  CB  VAL B 284      -0.308  -3.393  21.791  1.00  0.00           C  
ATOM   4567  HB  VAL B 284      -0.381  -3.022  20.770  1.00  0.00           H  
ATOM   4568  CG1 VAL B 284       0.064  -4.878  21.737  1.00  0.00           C  
ATOM   4569 HG11 VAL B 284       0.160  -5.291  22.742  1.00  0.00           H  
ATOM   4570 HG12 VAL B 284      -0.709  -5.437  21.205  1.00  0.00           H  
ATOM   4571 HG13 VAL B 284       0.997  -5.014  21.193  1.00  0.00           H  
ATOM   4572  CG2 VAL B 284      -1.694  -3.260  22.438  1.00  0.00           C  
ATOM   4573 HG21 VAL B 284      -2.401  -3.885  21.901  1.00  0.00           H  
ATOM   4574 HG22 VAL B 284      -1.647  -3.576  23.479  1.00  0.00           H  
ATOM   4575 HG23 VAL B 284      -2.042  -2.230  22.383  1.00  0.00           H  
ATOM   4576  C   VAL B 284       2.078  -2.531  21.775  1.00  0.00           C  
ATOM   4577  O   VAL B 284       2.094  -2.309  20.567  1.00  0.00           O  
ATOM   4578  N   THR B 285       3.197  -2.732  22.467  1.00  0.00           N  
ATOM   4579  H   THR B 285       3.128  -2.894  23.464  1.00  0.00           H  
ATOM   4580  CA  THR B 285       4.564  -2.724  21.903  1.00  0.00           C  
ATOM   4581  HA  THR B 285       4.630  -1.907  21.185  1.00  0.00           H  
ATOM   4582  CB  THR B 285       5.603  -2.457  23.008  1.00  0.00           C  
ATOM   4583  HB  THR B 285       6.605  -2.507  22.578  1.00  0.00           H  
ATOM   4584  CG2 THR B 285       5.431  -1.077  23.643  1.00  0.00           C  
ATOM   4585 HG21 THR B 285       5.494  -0.309  22.873  1.00  0.00           H  
ATOM   4586 HG22 THR B 285       4.469  -1.006  24.149  1.00  0.00           H  
ATOM   4587 HG23 THR B 285       6.226  -0.914  24.368  1.00  0.00           H  
ATOM   4588  OG1 THR B 285       5.497  -3.417  24.040  1.00  0.00           O  
ATOM   4589  HG1 THR B 285       6.393  -3.690  24.254  1.00  0.00           H  
ATOM   4590  C   THR B 285       4.918  -4.000  21.122  1.00  0.00           C  
ATOM   4591  O   THR B 285       6.090  -4.339  20.970  1.00  0.00           O  
ATOM   4592  N   TYR B 286       3.905  -4.720  20.642  1.00  0.00           N  
ATOM   4593  H   TYR B 286       2.988  -4.299  20.671  1.00  0.00           H  
ATOM   4594  CA  TYR B 286       3.999  -5.980  19.914  1.00  0.00           C  
ATOM   4595  HA  TYR B 286       5.036  -6.173  19.636  1.00  0.00           H  
ATOM   4596  CB  TYR B 286       3.501  -7.145  20.792  1.00  0.00           C  
ATOM   4597  HB2 TYR B 286       2.551  -6.874  21.254  1.00  0.00           H  
ATOM   4598  HB3 TYR B 286       3.299  -7.989  20.133  1.00  0.00           H  
ATOM   4599  CG  TYR B 286       4.451  -7.636  21.874  1.00  0.00           C  
ATOM   4600  CD1 TYR B 286       5.033  -8.916  21.759  1.00  0.00           C  
ATOM   4601  HD1 TYR B 286       4.800  -9.543  20.908  1.00  0.00           H  
ATOM   4602  CE1 TYR B 286       5.915  -9.387  22.750  1.00  0.00           C  
ATOM   4603  HE1 TYR B 286       6.363 -10.365  22.666  1.00  0.00           H  
ATOM   4604  CZ  TYR B 286       6.223  -8.579  23.863  1.00  0.00           C  
ATOM   4605  OH  TYR B 286       7.096  -9.029  24.804  1.00  0.00           O  
ATOM   4606  HH  TYR B 286       7.352  -8.336  25.412  1.00  0.00           H  
ATOM   4607  CE2 TYR B 286       5.622  -7.308  23.996  1.00  0.00           C  
ATOM   4608  HE2 TYR B 286       5.840  -6.688  24.850  1.00  0.00           H  
ATOM   4609  CD2 TYR B 286       4.730  -6.846  23.007  1.00  0.00           C  
ATOM   4610  HD2 TYR B 286       4.265  -5.876  23.117  1.00  0.00           H  
ATOM   4611  C   TYR B 286       3.164  -5.886  18.632  1.00  0.00           C  
ATOM   4612  O   TYR B 286       2.167  -5.166  18.572  1.00  0.00           O  
ATOM   4613  N   LEU B 287       3.552  -6.664  17.620  1.00  0.00           N  
ATOM   4614  H   LEU B 287       4.410  -7.183  17.723  1.00  0.00           H  
ATOM   4615  CA  LEU B 287       2.753  -6.909  16.407  1.00  0.00           C  
ATOM   4616  HA  LEU B 287       2.398  -5.957  16.012  1.00  0.00           H  
ATOM   4617  CB  LEU B 287       3.650  -7.594  15.362  1.00  0.00           C  
ATOM   4618  HB2 LEU B 287       3.918  -8.579  15.747  1.00  0.00           H  
ATOM   4619  HB3 LEU B 287       3.068  -7.743  14.450  1.00  0.00           H  
ATOM   4620  CG  LEU B 287       4.946  -6.840  15.005  1.00  0.00           C  
ATOM   4621  HG  LEU B 287       5.509  -6.610  15.911  1.00  0.00           H  
ATOM   4622  CD1 LEU B 287       5.822  -7.755  14.152  1.00  0.00           C  
ATOM   4623 HD11 LEU B 287       5.271  -8.081  13.270  1.00  0.00           H  
ATOM   4624 HD12 LEU B 287       6.718  -7.219  13.836  1.00  0.00           H  
ATOM   4625 HD13 LEU B 287       6.119  -8.628  14.734  1.00  0.00           H  
ATOM   4626  CD2 LEU B 287       4.671  -5.538  14.262  1.00  0.00           C  
ATOM   4627 HD21 LEU B 287       4.045  -5.730  13.392  1.00  0.00           H  
ATOM   4628 HD22 LEU B 287       4.149  -4.844  14.917  1.00  0.00           H  
ATOM   4629 HD23 LEU B 287       5.610  -5.084  13.945  1.00  0.00           H  
ATOM   4630  C   LEU B 287       1.511  -7.787  16.681  1.00  0.00           C  
ATOM   4631  O   LEU B 287       0.602  -7.875  15.856  1.00  0.00           O  
ATOM   4632  N   GLU B 288       1.508  -8.456  17.838  1.00  0.00           N  
ATOM   4633  H   GLU B 288       2.276  -8.282  18.459  1.00  0.00           H  
ATOM   4634  CA  GLU B 288       0.453  -9.323  18.364  1.00  0.00           C  
ATOM   4635  HA  GLU B 288       0.279 -10.139  17.663  1.00  0.00           H  
ATOM   4636  CB  GLU B 288       0.984  -9.923  19.681  1.00  0.00           C  
ATOM   4637  HB2 GLU B 288       1.852 -10.545  19.463  1.00  0.00           H  
ATOM   4638  HB3 GLU B 288       1.320  -9.104  20.313  1.00  0.00           H  
ATOM   4639  CG  GLU B 288      -0.012 -10.732  20.522  1.00  0.00           C  
ATOM   4640  HG2 GLU B 288       0.472 -10.960  21.475  1.00  0.00           H  
ATOM   4641  HG3 GLU B 288      -0.883 -10.117  20.747  1.00  0.00           H  
ATOM   4642  CD  GLU B 288      -0.469 -12.053  19.894  1.00  0.00           C  
ATOM   4643  OE1 GLU B 288      -1.181 -12.781  20.622  1.00  0.00           O  
ATOM   4644  OE2 GLU B 288      -0.103 -12.327  18.729  1.00  0.00           O  
ATOM   4645  C   GLU B 288      -0.853  -8.534  18.598  1.00  0.00           C  
ATOM   4646  O   GLU B 288      -0.853  -7.581  19.385  1.00  0.00           O  
ATOM   4647  N   PRO B 289      -1.979  -8.898  17.955  1.00  0.00           N  
ATOM   4648  CD  PRO B 289      -2.114  -9.941  16.943  1.00  0.00           C  
ATOM   4649  HD2 PRO B 289      -1.873 -10.923  17.352  1.00  0.00           H  
ATOM   4650  HD3 PRO B 289      -1.461  -9.713  16.100  1.00  0.00           H  
ATOM   4651  CG  PRO B 289      -3.575  -9.906  16.485  1.00  0.00           C  
ATOM   4652  HG2 PRO B 289      -4.165 -10.612  17.072  1.00  0.00           H  
ATOM   4653  HG3 PRO B 289      -3.671 -10.118  15.420  1.00  0.00           H  
ATOM   4654  CB  PRO B 289      -3.995  -8.475  16.817  1.00  0.00           C  
ATOM   4655  HB2 PRO B 289      -5.068  -8.358  16.927  1.00  0.00           H  
ATOM   4656  HB3 PRO B 289      -3.624  -7.799  16.045  1.00  0.00           H  
ATOM   4657  CA  PRO B 289      -3.256  -8.213  18.125  1.00  0.00           C  
ATOM   4658  HA  PRO B 289      -3.083  -7.142  18.224  1.00  0.00           H  
ATOM   4659  C   PRO B 289      -3.987  -8.698  19.392  1.00  0.00           C  
ATOM   4660  O   PRO B 289      -5.104  -9.227  19.350  1.00  0.00           O  
ATOM   4661  N   SER B 290      -3.322  -8.559  20.539  1.00  0.00           N  
ATOM   4662  H   SER B 290      -2.404  -8.123  20.504  1.00  0.00           H  
ATOM   4663  CA  SER B 290      -3.796  -8.994  21.852  1.00  0.00           C  
ATOM   4664  HA  SER B 290      -4.867  -8.819  21.869  1.00  0.00           H  
ATOM   4665  CB  SER B 290      -3.576 -10.513  22.010  1.00  0.00           C  
ATOM   4666  HB2 SER B 290      -4.549 -11.001  22.064  1.00  0.00           H  
ATOM   4667  HB3 SER B 290      -3.076 -10.899  21.120  1.00  0.00           H  
ATOM   4668  OG  SER B 290      -2.813 -10.898  23.138  1.00  0.00           O  
ATOM   4669  HG  SER B 290      -2.159 -11.527  22.796  1.00  0.00           H  
ATOM   4670  C   SER B 290      -3.184  -8.146  22.977  1.00  0.00           C  
ATOM   4671  O   SER B 290      -2.089  -7.600  22.844  1.00  0.00           O  
ATOM   4672  N   LEU B 291      -3.916  -7.965  24.079  1.00  0.00           N  
ATOM   4673  H   LEU B 291      -4.835  -8.397  24.100  1.00  0.00           H  
ATOM   4674  CA  LEU B 291      -3.473  -7.220  25.263  1.00  0.00           C  
ATOM   4675  HA  LEU B 291      -2.392  -7.335  25.353  1.00  0.00           H  
ATOM   4676  CB  LEU B 291      -3.785  -5.718  25.078  1.00  0.00           C  
ATOM   4677  HB2 LEU B 291      -3.210  -5.341  24.232  1.00  0.00           H  
ATOM   4678  HB3 LEU B 291      -4.845  -5.623  24.838  1.00  0.00           H  
ATOM   4679  CG  LEU B 291      -3.492  -4.833  26.307  1.00  0.00           C  
ATOM   4680  HG  LEU B 291      -4.012  -5.234  27.176  1.00  0.00           H  
ATOM   4681  CD1 LEU B 291      -1.999  -4.729  26.625  1.00  0.00           C  
ATOM   4682 HD11 LEU B 291      -1.862  -4.143  27.535  1.00  0.00           H  
ATOM   4683 HD12 LEU B 291      -1.574  -5.715  26.792  1.00  0.00           H  
ATOM   4684 HD13 LEU B 291      -1.469  -4.245  25.805  1.00  0.00           H  
ATOM   4685  CD2 LEU B 291      -4.020  -3.417  26.080  1.00  0.00           C  
ATOM   4686 HD21 LEU B 291      -3.541  -2.969  25.209  1.00  0.00           H  
ATOM   4687 HD22 LEU B 291      -5.099  -3.457  25.927  1.00  0.00           H  
ATOM   4688 HD23 LEU B 291      -3.820  -2.809  26.962  1.00  0.00           H  
ATOM   4689  C   LEU B 291      -4.126  -7.789  26.525  1.00  0.00           C  
ATOM   4690  O   LEU B 291      -5.347  -7.931  26.589  1.00  0.00           O  
ATOM   4691  N   ARG B 292      -3.331  -8.059  27.566  1.00  0.00           N  
ATOM   4692  H   ARG B 292      -2.345  -7.871  27.468  1.00  0.00           H  
ATOM   4693  CA  ARG B 292      -3.855  -8.362  28.907  1.00  0.00           C  
ATOM   4694  HA  ARG B 292      -4.830  -8.827  28.788  1.00  0.00           H  
ATOM   4695  CB  ARG B 292      -2.949  -9.359  29.642  1.00  0.00           C  
ATOM   4696  HB2 ARG B 292      -1.903  -9.089  29.484  1.00  0.00           H  
ATOM   4697  HB3 ARG B 292      -3.161  -9.311  30.712  1.00  0.00           H  
ATOM   4698  CG  ARG B 292      -3.207 -10.797  29.167  1.00  0.00           C  
ATOM   4699  HG2 ARG B 292      -4.243 -11.064  29.384  1.00  0.00           H  
ATOM   4700  HG3 ARG B 292      -3.037 -10.869  28.091  1.00  0.00           H  
ATOM   4701  CD  ARG B 292      -2.266 -11.764  29.891  1.00  0.00           C  
ATOM   4702  HD2 ARG B 292      -1.246 -11.552  29.566  1.00  0.00           H  
ATOM   4703  HD3 ARG B 292      -2.330 -11.584  30.966  1.00  0.00           H  
ATOM   4704  NE  ARG B 292      -2.624 -13.169  29.621  1.00  0.00           N  
ATOM   4705  HE  ARG B 292      -3.613 -13.399  29.583  1.00  0.00           H  
ATOM   4706  CZ  ARG B 292      -1.808 -14.194  29.470  1.00  0.00           C  
ATOM   4707  NH1 ARG B 292      -0.508 -14.076  29.476  1.00  0.00           N  
ATOM   4708 HH11 ARG B 292      -0.110 -13.159  29.567  1.00  0.00           H  
ATOM   4709 HH12 ARG B 292       0.079 -14.880  29.359  1.00  0.00           H  
ATOM   4710  NH2 ARG B 292      -2.316 -15.379  29.314  1.00  0.00           N  
ATOM   4711 HH21 ARG B 292      -3.332 -15.442  29.333  1.00  0.00           H  
ATOM   4712 HH22 ARG B 292      -1.741 -16.193  29.228  1.00  0.00           H  
ATOM   4713  C   ARG B 292      -4.097  -7.096  29.732  1.00  0.00           C  
ATOM   4714  O   ARG B 292      -3.343  -6.133  29.641  1.00  0.00           O  
ATOM   4715  N   ILE B 293      -5.105  -7.145  30.601  1.00  0.00           N  
ATOM   4716  H   ILE B 293      -5.668  -7.993  30.608  1.00  0.00           H  
ATOM   4717  CA  ILE B 293      -5.450  -6.125  31.605  1.00  0.00           C  
ATOM   4718  HA  ILE B 293      -4.602  -5.459  31.761  1.00  0.00           H  
ATOM   4719  CB  ILE B 293      -6.668  -5.292  31.129  1.00  0.00           C  
ATOM   4720  HB  ILE B 293      -7.459  -5.996  30.872  1.00  0.00           H  
ATOM   4721  CG2 ILE B 293      -7.237  -4.377  32.232  1.00  0.00           C  
ATOM   4722 HG21 ILE B 293      -7.693  -4.976  33.021  1.00  0.00           H  
ATOM   4723 HG22 ILE B 293      -6.450  -3.759  32.665  1.00  0.00           H  
ATOM   4724 HG23 ILE B 293      -8.015  -3.734  31.819  1.00  0.00           H  
ATOM   4725  CG1 ILE B 293      -6.383  -4.472  29.849  1.00  0.00           C  
ATOM   4726 HG12 ILE B 293      -6.024  -5.137  29.064  1.00  0.00           H  
ATOM   4727 HG13 ILE B 293      -7.330  -4.066  29.499  1.00  0.00           H  
ATOM   4728  CD1 ILE B 293      -5.390  -3.311  30.001  1.00  0.00           C  
ATOM   4729 HD11 ILE B 293      -4.418  -3.681  30.324  1.00  0.00           H  
ATOM   4730 HD12 ILE B 293      -5.274  -2.814  29.038  1.00  0.00           H  
ATOM   4731 HD13 ILE B 293      -5.762  -2.584  30.722  1.00  0.00           H  
ATOM   4732  C   ILE B 293      -5.746  -6.834  32.932  1.00  0.00           C  
ATOM   4733  O   ILE B 293      -6.464  -7.829  32.945  1.00  0.00           O  
ATOM   4734  N   ALA B 294      -5.224  -6.342  34.059  1.00  0.00           N  
ATOM   4735  H   ALA B 294      -4.668  -5.503  34.020  1.00  0.00           H  
ATOM   4736  CA  ALA B 294      -5.615  -6.848  35.378  1.00  0.00           C  
ATOM   4737  HA  ALA B 294      -5.674  -7.939  35.345  1.00  0.00           H  
ATOM   4738  CB  ALA B 294      -4.529  -6.484  36.397  1.00  0.00           C  
ATOM   4739  HB1 ALA B 294      -3.609  -7.017  36.155  1.00  0.00           H  
ATOM   4740  HB2 ALA B 294      -4.334  -5.414  36.378  1.00  0.00           H  
ATOM   4741  HB3 ALA B 294      -4.848  -6.780  37.398  1.00  0.00           H  
ATOM   4742  C   ALA B 294      -7.009  -6.309  35.760  1.00  0.00           C  
ATOM   4743  O   ALA B 294      -7.217  -5.092  35.826  1.00  0.00           O  
ATOM   4744  N   ALA B 295      -7.961  -7.208  36.012  1.00  0.00           N  
ATOM   4745  H   ALA B 295      -7.706  -8.192  36.024  1.00  0.00           H  
ATOM   4746  CA  ALA B 295      -9.346  -6.876  36.353  1.00  0.00           C  
ATOM   4747  HA  ALA B 295      -9.757  -6.220  35.583  1.00  0.00           H  
ATOM   4748  CB  ALA B 295     -10.158  -8.178  36.364  1.00  0.00           C  
ATOM   4749  HB1 ALA B 295      -9.818  -8.835  37.167  1.00  0.00           H  
ATOM   4750  HB2 ALA B 295     -11.214  -7.951  36.517  1.00  0.00           H  
ATOM   4751  HB3 ALA B 295     -10.046  -8.695  35.411  1.00  0.00           H  
ATOM   4752  C   ALA B 295      -9.448  -6.136  37.701  1.00  0.00           C  
ATOM   4753  O   ALA B 295     -10.293  -5.262  37.860  1.00  0.00           O  
ATOM   4754  N   SER B 296      -8.517  -6.400  38.624  1.00  0.00           N  
ATOM   4755  H   SER B 296      -7.852  -7.135  38.427  1.00  0.00           H  
ATOM   4756  CA  SER B 296      -8.341  -5.674  39.890  1.00  0.00           C  
ATOM   4757  HA  SER B 296      -9.288  -5.687  40.434  1.00  0.00           H  
ATOM   4758  CB  SER B 296      -7.294  -6.412  40.729  1.00  0.00           C  
ATOM   4759  HB2 SER B 296      -7.139  -5.882  41.669  1.00  0.00           H  
ATOM   4760  HB3 SER B 296      -7.659  -7.417  40.950  1.00  0.00           H  
ATOM   4761  OG  SER B 296      -6.067  -6.503  40.022  1.00  0.00           O  
ATOM   4762  HG  SER B 296      -5.501  -7.124  40.494  1.00  0.00           H  
ATOM   4763  C   SER B 296      -7.931  -4.201  39.728  1.00  0.00           C  
ATOM   4764  O   SER B 296      -7.985  -3.446  40.696  1.00  0.00           O  
ATOM   4765  N   THR B 297      -7.552  -3.752  38.523  1.00  0.00           N  
ATOM   4766  H   THR B 297      -7.509  -4.417  37.763  1.00  0.00           H  
ATOM   4767  CA  THR B 297      -7.403  -2.311  38.227  1.00  0.00           C  
ATOM   4768  HA  THR B 297      -7.062  -1.815  39.135  1.00  0.00           H  
ATOM   4769  CB  THR B 297      -6.345  -2.026  37.148  1.00  0.00           C  
ATOM   4770  HB  THR B 297      -6.199  -0.946  37.105  1.00  0.00           H  
ATOM   4771  CG2 THR B 297      -4.981  -2.647  37.432  1.00  0.00           C  
ATOM   4772 HG21 THR B 297      -5.076  -3.718  37.597  1.00  0.00           H  
ATOM   4773 HG22 THR B 297      -4.314  -2.466  36.588  1.00  0.00           H  
ATOM   4774 HG23 THR B 297      -4.555  -2.190  38.325  1.00  0.00           H  
ATOM   4775  OG1 THR B 297      -6.754  -2.431  35.867  1.00  0.00           O  
ATOM   4776  HG1 THR B 297      -6.938  -3.388  35.898  1.00  0.00           H  
ATOM   4777  C   THR B 297      -8.723  -1.627  37.846  1.00  0.00           C  
ATOM   4778  O   THR B 297      -8.740  -0.401  37.711  1.00  0.00           O  
ATOM   4779  N   LEU B 298      -9.806  -2.390  37.656  1.00  0.00           N  
ATOM   4780  H   LEU B 298      -9.728  -3.385  37.847  1.00  0.00           H  
ATOM   4781  CA  LEU B 298     -11.159  -1.930  37.324  1.00  0.00           C  
ATOM   4782  HA  LEU B 298     -11.126  -0.879  37.037  1.00  0.00           H  
ATOM   4783  CB  LEU B 298     -11.698  -2.743  36.125  1.00  0.00           C  
ATOM   4784  HB2 LEU B 298     -11.872  -3.767  36.456  1.00  0.00           H  
ATOM   4785  HB3 LEU B 298     -12.666  -2.338  35.833  1.00  0.00           H  
ATOM   4786  CG  LEU B 298     -10.786  -2.790  34.879  1.00  0.00           C  
ATOM   4787  HG  LEU B 298      -9.811  -3.198  35.146  1.00  0.00           H  
ATOM   4788  CD1 LEU B 298     -11.394  -3.697  33.813  1.00  0.00           C  
ATOM   4789 HD11 LEU B 298     -12.382  -3.333  33.528  1.00  0.00           H  
ATOM   4790 HD12 LEU B 298     -10.743  -3.742  32.943  1.00  0.00           H  
ATOM   4791 HD13 LEU B 298     -11.495  -4.702  34.220  1.00  0.00           H  
ATOM   4792  CD2 LEU B 298     -10.590  -1.412  34.244  1.00  0.00           C  
ATOM   4793 HD21 LEU B 298     -11.556  -1.002  33.950  1.00  0.00           H  
ATOM   4794 HD22 LEU B 298     -10.112  -0.740  34.953  1.00  0.00           H  
ATOM   4795 HD23 LEU B 298      -9.956  -1.504  33.364  1.00  0.00           H  
ATOM   4796  C   LEU B 298     -12.095  -2.049  38.544  1.00  0.00           C  
ATOM   4797  O   LEU B 298     -11.790  -2.726  39.526  1.00  0.00           O  
ATOM   4798  N   LYS B 299     -13.246  -1.375  38.492  1.00  0.00           N  
ATOM   4799  H   LYS B 299     -13.451  -0.850  37.649  1.00  0.00           H  
ATOM   4800  CA  LYS B 299     -14.303  -1.460  39.509  1.00  0.00           C  
ATOM   4801  HA  LYS B 299     -13.847  -1.571  40.493  1.00  0.00           H  
ATOM   4802  CB  LYS B 299     -15.155  -0.178  39.484  1.00  0.00           C  
ATOM   4803  HB2 LYS B 299     -15.640  -0.095  38.508  1.00  0.00           H  
ATOM   4804  HB3 LYS B 299     -15.929  -0.257  40.252  1.00  0.00           H  
ATOM   4805  CG  LYS B 299     -14.324   1.092  39.736  1.00  0.00           C  
ATOM   4806  HG2 LYS B 299     -13.834   1.009  40.706  1.00  0.00           H  
ATOM   4807  HG3 LYS B 299     -13.556   1.189  38.969  1.00  0.00           H  
ATOM   4808  CD  LYS B 299     -15.200   2.350  39.718  1.00  0.00           C  
ATOM   4809  HD2 LYS B 299     -15.765   2.408  38.785  1.00  0.00           H  
ATOM   4810  HD3 LYS B 299     -15.907   2.294  40.546  1.00  0.00           H  
ATOM   4811  CE  LYS B 299     -14.327   3.600  39.890  1.00  0.00           C  
ATOM   4812  HE2 LYS B 299     -14.938   4.399  40.319  1.00  0.00           H  
ATOM   4813  HE3 LYS B 299     -13.521   3.370  40.594  1.00  0.00           H  
ATOM   4814  NZ  LYS B 299     -13.776   4.085  38.601  1.00  0.00           N  
ATOM   4815  HZ1 LYS B 299     -13.410   3.347  37.998  1.00  0.00           H  
ATOM   4816  HZ2 LYS B 299     -14.491   4.603  38.080  1.00  0.00           H  
ATOM   4817  HZ3 LYS B 299     -13.052   4.773  38.739  1.00  0.00           H  
ATOM   4818  C   LYS B 299     -15.182  -2.686  39.251  1.00  0.00           C  
ATOM   4819  O   LYS B 299     -15.636  -2.872  38.127  1.00  0.00           O  
ATOM   4820  N   SER B 300     -15.465  -3.488  40.276  1.00  0.00           N  
ATOM   4821  H   SER B 300     -15.072  -3.290  41.180  1.00  0.00           H  
ATOM   4822  CA  SER B 300     -16.444  -4.579  40.158  1.00  0.00           C  
ATOM   4823  HA  SER B 300     -16.416  -4.928  39.131  1.00  0.00           H  
ATOM   4824  CB  SER B 300     -16.050  -5.767  41.036  1.00  0.00           C  
ATOM   4825  HB2 SER B 300     -14.989  -5.985  40.902  1.00  0.00           H  
ATOM   4826  HB3 SER B 300     -16.237  -5.527  42.084  1.00  0.00           H  
ATOM   4827  OG  SER B 300     -16.801  -6.906  40.675  1.00  0.00           O  
ATOM   4828  HG  SER B 300     -16.638  -7.089  39.715  1.00  0.00           H  
ATOM   4829  C   SER B 300     -17.882  -4.107  40.407  1.00  0.00           C  
ATOM   4830  O   SER B 300     -18.099  -3.084  41.060  1.00  0.00           O  
ATOM   4831  N   GLY B 301     -18.860  -4.823  39.848  1.00  0.00           N  
ATOM   4832  H   GLY B 301     -18.587  -5.660  39.326  1.00  0.00           H  
ATOM   4833  CA  GLY B 301     -20.269  -4.432  39.755  1.00  0.00           C  
ATOM   4834  HA2 GLY B 301     -20.860  -5.333  39.589  1.00  0.00           H  
ATOM   4835  HA3 GLY B 301     -20.588  -3.974  40.692  1.00  0.00           H  
ATOM   4836  C   GLY B 301     -20.574  -3.455  38.610  1.00  0.00           C  
ATOM   4837  O   GLY B 301     -21.709  -2.991  38.501  1.00  0.00           O  
ATOM   4838  N   ILE B 302     -19.599  -3.150  37.748  1.00  0.00           N  
ATOM   4839  H   ILE B 302     -18.750  -3.699  37.798  1.00  0.00           H  
ATOM   4840  CA  ILE B 302     -19.610  -2.018  36.805  1.00  0.00           C  
ATOM   4841  HA  ILE B 302     -20.582  -1.527  36.840  1.00  0.00           H  
ATOM   4842  CB  ILE B 302     -18.529  -0.997  37.247  1.00  0.00           C  
ATOM   4843  HB  ILE B 302     -17.608  -1.556  37.392  1.00  0.00           H  
ATOM   4844  CG2 ILE B 302     -18.201   0.081  36.202  1.00  0.00           C  
ATOM   4845 HG21 ILE B 302     -19.100   0.616  35.912  1.00  0.00           H  
ATOM   4846 HG22 ILE B 302     -17.476   0.787  36.606  1.00  0.00           H  
ATOM   4847 HG23 ILE B 302     -17.761  -0.375  35.318  1.00  0.00           H  
ATOM   4848  CG1 ILE B 302     -18.866  -0.328  38.602  1.00  0.00           C  
ATOM   4849 HG12 ILE B 302     -18.989  -1.100  39.362  1.00  0.00           H  
ATOM   4850 HG13 ILE B 302     -18.015   0.281  38.907  1.00  0.00           H  
ATOM   4851  CD1 ILE B 302     -20.112   0.570  38.620  1.00  0.00           C  
ATOM   4852 HD11 ILE B 302     -19.986   1.407  37.936  1.00  0.00           H  
ATOM   4853 HD12 ILE B 302     -21.000   0.002  38.347  1.00  0.00           H  
ATOM   4854 HD13 ILE B 302     -20.250   0.965  39.627  1.00  0.00           H  
ATOM   4855  C   ILE B 302     -19.424  -2.502  35.361  1.00  0.00           C  
ATOM   4856  O   ILE B 302     -18.780  -3.521  35.114  1.00  0.00           O  
ATOM   4857  N   SER B 303     -19.978  -1.769  34.389  1.00  0.00           N  
ATOM   4858  H   SER B 303     -20.454  -0.907  34.638  1.00  0.00           H  
ATOM   4859  CA  SER B 303     -19.801  -2.070  32.965  1.00  0.00           C  
ATOM   4860  HA  SER B 303     -19.492  -3.109  32.880  1.00  0.00           H  
ATOM   4861  CB  SER B 303     -21.136  -1.964  32.230  1.00  0.00           C  
ATOM   4862  HB2 SER B 303     -21.889  -2.547  32.757  1.00  0.00           H  
ATOM   4863  HB3 SER B 303     -21.455  -0.922  32.206  1.00  0.00           H  
ATOM   4864  OG  SER B 303     -21.013  -2.464  30.912  1.00  0.00           O  
ATOM   4865  HG  SER B 303     -20.503  -3.298  30.954  1.00  0.00           H  
ATOM   4866  C   SER B 303     -18.699  -1.222  32.320  1.00  0.00           C  
ATOM   4867  O   SER B 303     -18.551  -0.030  32.609  1.00  0.00           O  
ATOM   4868  N   TYR B 304     -17.939  -1.840  31.415  1.00  0.00           N  
ATOM   4869  H   TYR B 304     -18.156  -2.803  31.184  1.00  0.00           H  
ATOM   4870  CA  TYR B 304     -16.803  -1.236  30.716  1.00  0.00           C  
ATOM   4871  HA  TYR B 304     -16.840  -0.158  30.828  1.00  0.00           H  
ATOM   4872  CB  TYR B 304     -15.481  -1.731  31.329  1.00  0.00           C  
ATOM   4873  HB2 TYR B 304     -15.536  -2.813  31.445  1.00  0.00           H  
ATOM   4874  HB3 TYR B 304     -14.667  -1.524  30.630  1.00  0.00           H  
ATOM   4875  CG  TYR B 304     -15.105  -1.115  32.665  1.00  0.00           C  
ATOM   4876  CD1 TYR B 304     -14.287   0.034  32.704  1.00  0.00           C  
ATOM   4877  HD1 TYR B 304     -13.947   0.482  31.782  1.00  0.00           H  
ATOM   4878  CE1 TYR B 304     -13.889   0.587  33.938  1.00  0.00           C  
ATOM   4879  HE1 TYR B 304     -13.252   1.459  33.966  1.00  0.00           H  
ATOM   4880  CZ  TYR B 304     -14.310  -0.014  35.143  1.00  0.00           C  
ATOM   4881  OH  TYR B 304     -13.924   0.493  36.344  1.00  0.00           O  
ATOM   4882  HH  TYR B 304     -13.432   1.341  36.268  1.00  0.00           H  
ATOM   4883  CE2 TYR B 304     -15.126  -1.164  35.103  1.00  0.00           C  
ATOM   4884  HE2 TYR B 304     -15.442  -1.624  36.026  1.00  0.00           H  
ATOM   4885  CD2 TYR B 304     -15.524  -1.713  33.870  1.00  0.00           C  
ATOM   4886  HD2 TYR B 304     -16.138  -2.603  33.854  1.00  0.00           H  
ATOM   4887  C   TYR B 304     -16.854  -1.520  29.211  1.00  0.00           C  
ATOM   4888  O   TYR B 304     -17.483  -2.479  28.757  1.00  0.00           O  
ATOM   4889  N   ARG B 305     -16.163  -0.680  28.435  1.00  0.00           N  
ATOM   4890  H   ARG B 305     -15.704   0.102  28.898  1.00  0.00           H  
ATOM   4891  CA  ARG B 305     -15.957  -0.801  26.987  1.00  0.00           C  
ATOM   4892  HA  ARG B 305     -16.304  -1.778  26.655  1.00  0.00           H  
ATOM   4893  CB  ARG B 305     -16.722   0.301  26.247  1.00  0.00           C  
ATOM   4894  HB2 ARG B 305     -16.430   1.268  26.660  1.00  0.00           H  
ATOM   4895  HB3 ARG B 305     -16.428   0.279  25.197  1.00  0.00           H  
ATOM   4896  CG  ARG B 305     -18.245   0.166  26.319  1.00  0.00           C  
ATOM   4897  HG2 ARG B 305     -18.546  -0.834  26.012  1.00  0.00           H  
ATOM   4898  HG3 ARG B 305     -18.588   0.362  27.336  1.00  0.00           H  
ATOM   4899  CD  ARG B 305     -18.831   1.200  25.357  1.00  0.00           C  
ATOM   4900  HD2 ARG B 305     -18.408   2.171  25.613  1.00  0.00           H  
ATOM   4901  HD3 ARG B 305     -18.552   0.941  24.334  1.00  0.00           H  
ATOM   4902  NE  ARG B 305     -20.280   1.326  25.487  1.00  0.00           N  
ATOM   4903  HE  ARG B 305     -20.648   1.315  26.436  1.00  0.00           H  
ATOM   4904  CZ  ARG B 305     -21.113   1.882  24.639  1.00  0.00           C  
ATOM   4905  NH1 ARG B 305     -20.812   2.105  23.387  1.00  0.00           N  
ATOM   4906 HH11 ARG B 305     -19.921   1.802  23.042  1.00  0.00           H  
ATOM   4907 HH12 ARG B 305     -21.481   2.540  22.787  1.00  0.00           H  
ATOM   4908  NH2 ARG B 305     -22.273   2.244  25.083  1.00  0.00           N  
ATOM   4909 HH21 ARG B 305     -22.399   2.140  26.097  1.00  0.00           H  
ATOM   4910 HH22 ARG B 305     -22.919   2.778  24.542  1.00  0.00           H  
ATOM   4911  C   ARG B 305     -14.482  -0.706  26.616  1.00  0.00           C  
ATOM   4912  O   ARG B 305     -13.686  -0.119  27.347  1.00  0.00           O  
ATOM   4913  N   ALA B 306     -14.143  -1.212  25.432  1.00  0.00           N  
ATOM   4914  H   ALA B 306     -14.871  -1.655  24.880  1.00  0.00           H  
ATOM   4915  CA  ALA B 306     -12.830  -1.028  24.820  1.00  0.00           C  
ATOM   4916  HA  ALA B 306     -12.384  -0.134  25.250  1.00  0.00           H  
ATOM   4917  CB  ALA B 306     -11.932  -2.218  25.172  1.00  0.00           C  
ATOM   4918  HB1 ALA B 306     -10.925  -2.051  24.791  1.00  0.00           H  
ATOM   4919  HB2 ALA B 306     -11.882  -2.339  26.253  1.00  0.00           H  
ATOM   4920  HB3 ALA B 306     -12.333  -3.130  24.731  1.00  0.00           H  
ATOM   4921  C   ALA B 306     -12.925  -0.821  23.301  1.00  0.00           C  
ATOM   4922  O   ALA B 306     -13.850  -1.322  22.665  1.00  0.00           O  
ATOM   4923  N   ARG B 307     -11.962  -0.097  22.722  1.00  0.00           N  
ATOM   4924  H   ARG B 307     -11.264   0.304  23.344  1.00  0.00           H  
ATOM   4925  CA  ARG B 307     -11.763   0.124  21.274  1.00  0.00           C  
ATOM   4926  HA  ARG B 307     -12.144  -0.735  20.725  1.00  0.00           H  
ATOM   4927  CB  ARG B 307     -12.566   1.347  20.797  1.00  0.00           C  
ATOM   4928  HB2 ARG B 307     -12.488   1.420  19.711  1.00  0.00           H  
ATOM   4929  HB3 ARG B 307     -13.617   1.191  21.047  1.00  0.00           H  
ATOM   4930  CG  ARG B 307     -12.086   2.662  21.427  1.00  0.00           C  
ATOM   4931  HG2 ARG B 307     -12.030   2.556  22.509  1.00  0.00           H  
ATOM   4932  HG3 ARG B 307     -11.089   2.894  21.062  1.00  0.00           H  
ATOM   4933  CD  ARG B 307     -13.021   3.823  21.088  1.00  0.00           C  
ATOM   4934  HD2 ARG B 307     -12.993   3.997  20.011  1.00  0.00           H  
ATOM   4935  HD3 ARG B 307     -14.039   3.561  21.380  1.00  0.00           H  
ATOM   4936  NE  ARG B 307     -12.610   5.032  21.815  1.00  0.00           N  
ATOM   4937  HE  ARG B 307     -12.040   4.907  22.647  1.00  0.00           H
[truncated: 31,429 more chars]
