# Supplementary material for: Insights into receptor structure and dynamics at the surface of living cells
Source: Nat Commun. 2023 Mar 22;14:1596. doi: 10.1038/s41467-023-37284-4 (PMC10033668; doi:10.1038/s41467-023-37284-4)
Supplement: Supplementary file 15 — Source Data [file 41467_2023_37284_MOESM15_ESM.zip › Source data/SI/Supplementary Fig. 24/MD_average_3bpn_S44B.pdb]

ATOM      1  N   CYS A   1      15.888   5.771   2.989  1.00  0.00           N  
ATOM      2  H1  CYS A   1      15.213   6.480   3.257  1.00  0.00           H  
ATOM      3  H2  CYS A   1      16.335   6.044   2.117  1.00  0.00           H  
ATOM      4  H3  CYS A   1      16.625   5.688   3.674  1.00  0.00           H  
ATOM      5  CA  CYS A   1      15.241   4.461   2.757  1.00  0.00           C  
ATOM      6  HA  CYS A   1      15.977   3.806   2.279  1.00  0.00           H  
ATOM      7  CB  CYS A   1      14.821   3.805   4.089  1.00  0.00           C  
ATOM      8  HB2 CYS A   1      15.684   3.685   4.751  1.00  0.00           H  
ATOM      9  HB3 CYS A   1      14.030   4.377   4.592  1.00  0.00           H  
ATOM     10  SG  CYS A   1      14.182   2.152   3.720  1.00  0.00           S  
ATOM     11  HG  CYS A   1      12.996   2.546   3.188  1.00  0.00           H  
ATOM     12  C   CYS A   1      14.071   4.621   1.775  1.00  0.00           C  
ATOM     13  O   CYS A   1      12.926   4.701   2.187  1.00  0.00           O  
ATOM     14  N   ASP A   2      14.312   4.691   0.470  1.00  0.00           N  
ATOM     15  H   ASP A   2      15.028   5.375   0.241  1.00  0.00           H  
ATOM     16  CA  ASP A   2      14.639   3.482  -0.309  1.00  0.00           C  
ATOM     17  HA  ASP A   2      14.445   3.742  -1.350  1.00  0.00           H  
ATOM     18  CB  ASP A   2      16.157   3.191  -0.259  1.00  0.00           C  
ATOM     19  HB2 ASP A   2      16.397   2.687   0.675  1.00  0.00           H  
ATOM     20  HB3 ASP A   2      16.426   2.500  -1.056  1.00  0.00           H  
ATOM     21  CG  ASP A   2      17.000   4.469  -0.385  1.00  0.00           C  
ATOM     22  OD1 ASP A   2      16.938   5.278   0.577  1.00  0.00           O  
ATOM     23  OD2 ASP A   2      17.598   4.688  -1.452  1.00  0.00           O  
ATOM     24  C   ASP A   2      13.743   2.248  -0.053  1.00  0.00           C  
ATOM     25  O   ASP A   2      14.142   1.106  -0.290  1.00  0.00           O  
ATOM     26  N   ILE A   3      12.514   2.476   0.426  1.00  0.00           N  
ATOM     27  H   ILE A   3      12.277   3.436   0.653  1.00  0.00           H  
ATOM     28  CA  ILE A   3      11.541   1.440   0.798  1.00  0.00           C  
ATOM     29  HA  ILE A   3      12.017   0.802   1.541  1.00  0.00           H  
ATOM     30  CB  ILE A   3      10.326   2.133   1.458  1.00  0.00           C  
ATOM     31  HB  ILE A   3      10.698   2.894   2.149  1.00  0.00           H  
ATOM     32  CG2 ILE A   3       9.454   2.846   0.417  1.00  0.00           C  
ATOM     33 HG21 ILE A   3       8.935   2.098  -0.178  1.00  0.00           H  
ATOM     34 HG22 ILE A   3       8.714   3.468   0.925  1.00  0.00           H  
ATOM     35 HG23 ILE A   3      10.063   3.483  -0.224  1.00  0.00           H  
ATOM     36  CG1 ILE A   3       9.426   1.182   2.270  1.00  0.00           C  
ATOM     37 HG12 ILE A   3       8.511   1.716   2.532  1.00  0.00           H  
ATOM     38 HG13 ILE A   3       9.150   0.313   1.672  1.00  0.00           H  
ATOM     39  CD1 ILE A   3      10.059   0.727   3.588  1.00  0.00           C  
ATOM     40 HD11 ILE A   3      10.268   1.599   4.208  1.00  0.00           H  
ATOM     41 HD12 ILE A   3       9.358   0.077   4.112  1.00  0.00           H  
ATOM     42 HD13 ILE A   3      10.981   0.183   3.403  1.00  0.00           H  
ATOM     43  C   ILE A   3      11.177   0.533  -0.392  1.00  0.00           C  
ATOM     44  O   ILE A   3      10.777  -0.606  -0.198  1.00  0.00           O  
ATOM     45  N   THR A   4      11.478   0.966  -1.617  1.00  0.00           N  
ATOM     46  H   THR A   4      11.783   1.925  -1.703  1.00  0.00           H  
ATOM     47  CA  THR A   4      11.515   0.177  -2.857  1.00  0.00           C  
ATOM     48  HA  THR A   4      10.494  -0.029  -3.182  1.00  0.00           H  
ATOM     49  CB  THR A   4      12.213   1.017  -3.945  1.00  0.00           C  
ATOM     50  HB  THR A   4      13.280   1.072  -3.716  1.00  0.00           H  
ATOM     51  CG2 THR A   4      12.045   0.495  -5.367  1.00  0.00           C  
ATOM     52 HG21 THR A   4      12.450  -0.510  -5.450  1.00  0.00           H  
ATOM     53 HG22 THR A   4      10.993   0.492  -5.631  1.00  0.00           H  
ATOM     54 HG23 THR A   4      12.577   1.150  -6.057  1.00  0.00           H  
ATOM     55  OG1 THR A   4      11.692   2.326  -3.923  1.00  0.00           O  
ATOM     56  HG1 THR A   4      10.728   2.257  -4.020  1.00  0.00           H  
ATOM     57  C   THR A   4      12.249  -1.162  -2.704  1.00  0.00           C  
ATOM     58  O   THR A   4      11.802  -2.150  -3.276  1.00  0.00           O  
ATOM     59  N   LEU A   5      13.334  -1.256  -1.917  1.00  0.00           N  
ATOM     60  H   LEU A   5      13.665  -0.421  -1.442  1.00  0.00           H  
ATOM     61  CA  LEU A   5      14.031  -2.527  -1.657  1.00  0.00           C  
ATOM     62  HA  LEU A   5      14.219  -3.029  -2.606  1.00  0.00           H  
ATOM     63  CB  LEU A   5      15.376  -2.238  -0.960  1.00  0.00           C  
ATOM     64  HB2 LEU A   5      15.181  -1.604  -0.094  1.00  0.00           H  
ATOM     65  HB3 LEU A   5      15.796  -3.178  -0.594  1.00  0.00           H  
ATOM     66  CG  LEU A   5      16.427  -1.548  -1.851  1.00  0.00           C  
ATOM     67  HG  LEU A   5      15.983  -0.687  -2.353  1.00  0.00           H  
ATOM     68  CD1 LEU A   5      17.602  -1.059  -1.003  1.00  0.00           C  
ATOM     69 HD11 LEU A   5      18.101  -1.900  -0.526  1.00  0.00           H  
ATOM     70 HD12 LEU A   5      17.242  -0.372  -0.237  1.00  0.00           H  
ATOM     71 HD13 LEU A   5      18.316  -0.525  -1.629  1.00  0.00           H  
ATOM     72  CD2 LEU A   5      16.985  -2.510  -2.903  1.00  0.00           C  
ATOM     73 HD21 LEU A   5      17.404  -3.395  -2.422  1.00  0.00           H  
ATOM     74 HD22 LEU A   5      16.199  -2.814  -3.592  1.00  0.00           H  
ATOM     75 HD23 LEU A   5      17.763  -2.011  -3.478  1.00  0.00           H  
ATOM     76  C   LEU A   5      13.184  -3.496  -0.813  1.00  0.00           C  
ATOM     77  O   LEU A   5      13.085  -4.683  -1.134  1.00  0.00           O  
ATOM     78  N   GLN A   6      12.525  -2.983   0.231  1.00  0.00           N  
ATOM     79  H   GLN A   6      12.595  -1.987   0.380  1.00  0.00           H  
ATOM     80  CA  GLN A   6      11.537  -3.723   1.018  1.00  0.00           C  
ATOM     81  HA  GLN A   6      11.988  -4.644   1.392  1.00  0.00           H  
ATOM     82  CB  GLN A   6      11.082  -2.873   2.219  1.00  0.00           C  
ATOM     83  HB2 GLN A   6      10.930  -1.845   1.900  1.00  0.00           H  
ATOM     84  HB3 GLN A   6      10.117  -3.228   2.580  1.00  0.00           H  
ATOM     85  CG  GLN A   6      12.105  -2.869   3.370  1.00  0.00           C  
ATOM     86  HG2 GLN A   6      13.116  -2.989   2.979  1.00  0.00           H  
ATOM     87  HG3 GLN A   6      12.064  -1.900   3.867  1.00  0.00           H  
ATOM     88  CD  GLN A   6      11.845  -3.937   4.430  1.00  0.00           C  
ATOM     89  OE1 GLN A   6      10.932  -4.747   4.362  1.00  0.00           O  
ATOM     90  NE2 GLN A   6      12.636  -3.977   5.478  1.00  0.00           N  
ATOM     91 HE21 GLN A   6      12.466  -4.695   6.156  1.00  0.00           H  
ATOM     92 HE22 GLN A   6      13.440  -3.361   5.553  1.00  0.00           H  
ATOM     93  C   GLN A   6      10.349  -4.134   0.141  1.00  0.00           C  
ATOM     94  O   GLN A   6       9.955  -5.293   0.178  1.00  0.00           O  
ATOM     95  N   GLU A   7       9.829  -3.246  -0.712  1.00  0.00           N  
ATOM     96  H   GLU A   7      10.184  -2.294  -0.685  1.00  0.00           H  
ATOM     97  CA  GLU A   7       8.745  -3.567  -1.649  1.00  0.00           C  
ATOM     98  HA  GLU A   7       7.903  -3.976  -1.091  1.00  0.00           H  
ATOM     99  CB  GLU A   7       8.250  -2.319  -2.385  1.00  0.00           C  
ATOM    100  HB2 GLU A   7       9.087  -1.823  -2.873  1.00  0.00           H  
ATOM    101  HB3 GLU A   7       7.539  -2.644  -3.147  1.00  0.00           H  
ATOM    102  CG  GLU A   7       7.530  -1.331  -1.465  1.00  0.00           C  
ATOM    103  HG2 GLU A   7       6.782  -1.875  -0.886  1.00  0.00           H  
ATOM    104  HG3 GLU A   7       8.245  -0.896  -0.767  1.00  0.00           H  
ATOM    105  CD  GLU A   7       6.842  -0.200  -2.236  1.00  0.00           C  
ATOM    106  OE1 GLU A   7       6.015   0.507  -1.614  1.00  0.00           O  
ATOM    107  OE2 GLU A   7       7.169   0.038  -3.424  1.00  0.00           O  
ATOM    108  C   GLU A   7       9.154  -4.621  -2.683  1.00  0.00           C  
ATOM    109  O   GLU A   7       8.358  -5.506  -2.985  1.00  0.00           O  
ATOM    110  N   ILE A   8      10.380  -4.590  -3.213  1.00  0.00           N  
ATOM    111  H   ILE A   8      10.982  -3.803  -2.986  1.00  0.00           H  
ATOM    112  CA  ILE A   8      10.885  -5.621  -4.129  1.00  0.00           C  
ATOM    113  HA  ILE A   8      10.141  -5.780  -4.912  1.00  0.00           H  
ATOM    114  CB  ILE A   8      12.189  -5.164  -4.829  1.00  0.00           C  
ATOM    115  HB  ILE A   8      12.876  -4.771  -4.077  1.00  0.00           H  
ATOM    116  CG2 ILE A   8      12.860  -6.355  -5.531  1.00  0.00           C  
ATOM    117 HG21 ILE A   8      12.127  -6.905  -6.118  1.00  0.00           H  
ATOM    118 HG22 ILE A   8      13.655  -6.023  -6.195  1.00  0.00           H  
ATOM    119 HG23 ILE A   8      13.297  -7.020  -4.788  1.00  0.00           H  
ATOM    120  CG1 ILE A   8      11.887  -4.064  -5.871  1.00  0.00           C  
ATOM    121 HG12 ILE A   8      11.421  -4.505  -6.753  1.00  0.00           H  
ATOM    122 HG13 ILE A   8      11.178  -3.356  -5.446  1.00  0.00           H  
ATOM    123  CD1 ILE A   8      13.131  -3.271  -6.298  1.00  0.00           C  
ATOM    124 HD11 ILE A   8      13.844  -3.913  -6.812  1.00  0.00           H  
ATOM    125 HD12 ILE A   8      13.609  -2.833  -5.420  1.00  0.00           H  
ATOM    126 HD13 ILE A   8      12.842  -2.471  -6.978  1.00  0.00           H  
ATOM    127  C   ILE A   8      11.032  -6.958  -3.393  1.00  0.00           C  
ATOM    128  O   ILE A   8      10.484  -7.956  -3.856  1.00  0.00           O  
ATOM    129  N   ILE A   9      11.690  -6.998  -2.227  1.00  0.00           N  
ATOM    130  H   ILE A   9      12.104  -6.134  -1.881  1.00  0.00           H  
ATOM    131  CA  ILE A   9      11.832  -8.223  -1.413  1.00  0.00           C  
ATOM    132  HA  ILE A   9      12.308  -8.994  -2.018  1.00  0.00           H  
ATOM    133  CB  ILE A   9      12.736  -7.945  -0.184  1.00  0.00           C  
ATOM    134  HB  ILE A   9      12.379  -7.033   0.298  1.00  0.00           H  
ATOM    135  CG2 ILE A   9      12.676  -9.080   0.862  1.00  0.00           C  
ATOM    136 HG21 ILE A   9      11.668  -9.173   1.266  1.00  0.00           H  
ATOM    137 HG22 ILE A   9      12.970 -10.027   0.407  1.00  0.00           H  
ATOM    138 HG23 ILE A   9      13.338  -8.858   1.699  1.00  0.00           H  
ATOM    139  CG1 ILE A   9      14.197  -7.722  -0.647  1.00  0.00           C  
ATOM    140 HG12 ILE A   9      14.632  -8.668  -0.973  1.00  0.00           H  
ATOM    141 HG13 ILE A   9      14.206  -7.047  -1.502  1.00  0.00           H  
ATOM    142  CD1 ILE A   9      15.095  -7.094   0.426  1.00  0.00           C  
ATOM    143 HD11 ILE A   9      16.045  -6.813  -0.024  1.00  0.00           H  
ATOM    144 HD12 ILE A   9      15.288  -7.802   1.231  1.00  0.00           H  
ATOM    145 HD13 ILE A   9      14.626  -6.196   0.830  1.00  0.00           H  
ATOM    146  C   ILE A   9      10.452  -8.776  -1.016  1.00  0.00           C  
ATOM    147  O   ILE A   9      10.205  -9.979  -1.121  1.00  0.00           O  
ATOM    148  N   LYS A  10       9.521  -7.901  -0.626  1.00  0.00           N  
ATOM    149  H   LYS A  10       9.807  -6.933  -0.502  1.00  0.00           H  
ATOM    150  CA  LYS A  10       8.130  -8.240  -0.320  1.00  0.00           C  
ATOM    151  HA  LYS A  10       8.129  -9.040   0.418  1.00  0.00           H  
ATOM    152  CB  LYS A  10       7.445  -6.998   0.269  1.00  0.00           C  
ATOM    153  HB2 LYS A  10       7.980  -6.693   1.170  1.00  0.00           H  
ATOM    154  HB3 LYS A  10       7.504  -6.182  -0.453  1.00  0.00           H  
ATOM    155  CG  LYS A  10       5.970  -7.190   0.631  1.00  0.00           C  
ATOM    156  HG2 LYS A  10       5.606  -6.245   1.029  1.00  0.00           H  
ATOM    157  HG3 LYS A  10       5.398  -7.427  -0.268  1.00  0.00           H  
ATOM    158  CD  LYS A  10       5.747  -8.278   1.683  1.00  0.00           C  
ATOM    159  HD2 LYS A  10       6.059  -9.249   1.296  1.00  0.00           H  
ATOM    160  HD3 LYS A  10       6.313  -8.035   2.585  1.00  0.00           H  
ATOM    161  CE  LYS A  10       4.257  -8.317   2.001  1.00  0.00           C  
ATOM    162  HE2 LYS A  10       3.930  -7.319   2.301  1.00  0.00           H  
ATOM    163  HE3 LYS A  10       3.710  -8.589   1.093  1.00  0.00           H  
ATOM    164  NZ  LYS A  10       3.961  -9.276   3.080  1.00  0.00           N  
ATOM    165  HZ1 LYS A  10       4.426  -9.021   3.948  1.00  0.00           H  
ATOM    166  HZ2 LYS A  10       2.957  -9.293   3.256  1.00  0.00           H  
ATOM    167  HZ3 LYS A  10       4.221 -10.213   2.822  1.00  0.00           H  
ATOM    168  C   LYS A  10       7.387  -8.765  -1.547  1.00  0.00           C  
ATOM    169  O   LYS A  10       6.726  -9.786  -1.435  1.00  0.00           O  
ATOM    170  N   THR A  11       7.537  -8.129  -2.708  1.00  0.00           N  
ATOM    171  H   THR A  11       8.100  -7.286  -2.707  1.00  0.00           H  
ATOM    172  CA  THR A  11       6.893  -8.548  -3.967  1.00  0.00           C  
ATOM    173  HA  THR A  11       5.827  -8.681  -3.785  1.00  0.00           H  
ATOM    174  CB  THR A  11       7.055  -7.492  -5.079  1.00  0.00           C  
ATOM    175  HB  THR A  11       8.114  -7.349  -5.294  1.00  0.00           H  
ATOM    176  CG2 THR A  11       6.326  -7.840  -6.375  1.00  0.00           C  
ATOM    177 HG21 THR A  11       6.757  -8.732  -6.827  1.00  0.00           H  
ATOM    178 HG22 THR A  11       5.269  -8.012  -6.175  1.00  0.00           H  
ATOM    179 HG23 THR A  11       6.424  -7.014  -7.080  1.00  0.00           H  
ATOM    180  OG1 THR A  11       6.502  -6.267  -4.660  1.00  0.00           O  
ATOM    181  HG1 THR A  11       7.140  -5.904  -4.012  1.00  0.00           H  
ATOM    182  C   THR A  11       7.439  -9.893  -4.435  1.00  0.00           C  
ATOM    183  O   THR A  11       6.670 -10.722  -4.899  1.00  0.00           O  
ATOM    184  N   LEU A  12       8.741 -10.155  -4.274  1.00  0.00           N  
ATOM    185  H   LEU A  12       9.346  -9.422  -3.911  1.00  0.00           H  
ATOM    186  CA  LEU A  12       9.343 -11.453  -4.583  1.00  0.00           C  
ATOM    187  HA  LEU A  12       9.040 -11.753  -5.585  1.00  0.00           H  
ATOM    188  CB  LEU A  12      10.869 -11.298  -4.563  1.00  0.00           C  
ATOM    189  HB2 LEU A  12      11.152 -10.807  -3.632  1.00  0.00           H  
ATOM    190  HB3 LEU A  12      11.327 -12.286  -4.582  1.00  0.00           H  
ATOM    191  CG  LEU A  12      11.398 -10.492  -5.764  1.00  0.00           C  
ATOM    192  HG  LEU A  12      10.727  -9.666  -5.994  1.00  0.00           H  
ATOM    193  CD1 LEU A  12      12.782  -9.919  -5.478  1.00  0.00           C  
ATOM    194 HD11 LEU A  12      12.763  -9.356  -4.546  1.00  0.00           H  
ATOM    195 HD12 LEU A  12      13.506 -10.723  -5.408  1.00  0.00           H  
ATOM    196 HD13 LEU A  12      13.065  -9.248  -6.287  1.00  0.00           H  
ATOM    197  CD2 LEU A  12      11.523 -11.392  -6.992  1.00  0.00           C  
ATOM    198 HD21 LEU A  12      10.548 -11.791  -7.269  1.00  0.00           H  
ATOM    199 HD22 LEU A  12      11.913 -10.808  -7.822  1.00  0.00           H  
ATOM    200 HD23 LEU A  12      12.208 -12.216  -6.790  1.00  0.00           H  
ATOM    201  C   LEU A  12       8.852 -12.559  -3.636  1.00  0.00           C  
ATOM    202  O   LEU A  12       8.603 -13.677  -4.087  1.00  0.00           O  
ATOM    203  N   ASN A  13       8.639 -12.258  -2.352  1.00  0.00           N  
ATOM    204  H   ASN A  13       8.925 -11.347  -2.014  1.00  0.00           H  
ATOM    205  CA  ASN A  13       7.942 -13.168  -1.436  1.00  0.00           C  
ATOM    206  HA  ASN A  13       8.418 -14.150  -1.489  1.00  0.00           H  
ATOM    207  CB  ASN A  13       8.074 -12.658   0.012  1.00  0.00           C  
ATOM    208  HB2 ASN A  13       7.753 -11.620   0.066  1.00  0.00           H  
ATOM    209  HB3 ASN A  13       7.418 -13.250   0.650  1.00  0.00           H  
ATOM    210  CG  ASN A  13       9.482 -12.772   0.576  1.00  0.00           C  
ATOM    211  OD1 ASN A  13      10.373 -13.382   0.014  1.00  0.00           O  
ATOM    212  ND2 ASN A  13       9.721 -12.242   1.752  1.00  0.00           N  
ATOM    213 HD21 ASN A  13      10.650 -12.362   2.110  1.00  0.00           H  
ATOM    214 HD22 ASN A  13       8.986 -11.800   2.267  1.00  0.00           H  
ATOM    215  C   ASN A  13       6.471 -13.379  -1.852  1.00  0.00           C  
ATOM    216  O   ASN A  13       6.029 -14.522  -1.942  1.00  0.00           O  
ATOM    217  N   SER A  14       5.728 -12.314  -2.177  1.00  0.00           N  
ATOM    218  H   SER A  14       6.109 -11.386  -2.023  1.00  0.00           H  
ATOM    219  CA  SER A  14       4.337 -12.414  -2.651  1.00  0.00           C  
ATOM    220  HA  SER A  14       3.770 -12.971  -1.906  1.00  0.00           H  
ATOM    221  CB  SER A  14       3.685 -11.030  -2.769  1.00  0.00           C  
ATOM    222  HB2 SER A  14       4.232 -10.418  -3.489  1.00  0.00           H  
ATOM    223  HB3 SER A  14       2.665 -11.161  -3.130  1.00  0.00           H  
ATOM    224  OG  SER A  14       3.642 -10.375  -1.509  1.00  0.00           O  
ATOM    225  HG  SER A  14       2.947  -9.706  -1.534  1.00  0.00           H  
ATOM    226  C   SER A  14       4.202 -13.180  -3.980  1.00  0.00           C  
ATOM    227  O   SER A  14       3.221 -13.893  -4.151  1.00  0.00           O  
ATOM    228  N   LEU A  15       5.200 -13.117  -4.875  1.00  0.00           N  
ATOM    229  H   LEU A  15       5.918 -12.422  -4.706  1.00  0.00           H  
ATOM    230  CA  LEU A  15       5.367 -14.003  -6.040  1.00  0.00           C  
ATOM    231  HA  LEU A  15       4.445 -14.001  -6.624  1.00  0.00           H  
ATOM    232  CB  LEU A  15       6.534 -13.516  -6.932  1.00  0.00           C  
ATOM    233  HB2 LEU A  15       7.381 -13.272  -6.297  1.00  0.00           H  
ATOM    234  HB3 LEU A  15       6.850 -14.333  -7.584  1.00  0.00           H  
ATOM    235  CG  LEU A  15       6.205 -12.301  -7.814  1.00  0.00           C  
ATOM    236  HG  LEU A  15       5.606 -11.606  -7.236  1.00  0.00           H  
ATOM    237  CD1 LEU A  15       7.470 -11.575  -8.274  1.00  0.00           C  
ATOM    238 HD11 LEU A  15       7.202 -10.745  -8.927  1.00  0.00           H  
ATOM    239 HD12 LEU A  15       7.992 -11.172  -7.411  1.00  0.00           H  
ATOM    240 HD13 LEU A  15       8.122 -12.260  -8.815  1.00  0.00           H  
ATOM    241  CD2 LEU A  15       5.427 -12.721  -9.062  1.00  0.00           C  
ATOM    242 HD21 LEU A  15       4.493 -13.196  -8.771  1.00  0.00           H  
ATOM    243 HD22 LEU A  15       5.193 -11.847  -9.666  1.00  0.00           H  
ATOM    244 HD23 LEU A  15       6.016 -13.416  -9.663  1.00  0.00           H  
ATOM    245  C   LEU A  15       5.630 -15.458  -5.622  1.00  0.00           C  
ATOM    246  O   LEU A  15       4.952 -16.356  -6.118  1.00  0.00           O  
ATOM    247  N   THR A  16       6.572 -15.686  -4.693  1.00  0.00           N  
ATOM    248  H   THR A  16       7.060 -14.880  -4.324  1.00  0.00           H  
ATOM    249  CA  THR A  16       6.966 -17.031  -4.203  1.00  0.00           C  
ATOM    250  HA  THR A  16       7.362 -17.613  -5.039  1.00  0.00           H  
ATOM    251  CB  THR A  16       8.065 -16.948  -3.109  1.00  0.00           C  
ATOM    252  HB  THR A  16       7.638 -16.480  -2.223  1.00  0.00           H  
ATOM    253  CG2 THR A  16       8.601 -18.322  -2.702  1.00  0.00           C  
ATOM    254 HG21 THR A  16       7.835 -18.884  -2.172  1.00  0.00           H  
ATOM    255 HG22 THR A  16       8.908 -18.876  -3.592  1.00  0.00           H  
ATOM    256 HG23 THR A  16       9.459 -18.209  -2.040  1.00  0.00           H  
ATOM    257  OG1 THR A  16       9.217 -16.203  -3.475  1.00  0.00           O  
ATOM    258  HG1 THR A  16       8.907 -15.354  -3.834  1.00  0.00           H  
ATOM    259  C   THR A  16       5.755 -17.804  -3.644  1.00  0.00           C  
ATOM    260  O   THR A  16       5.711 -19.035  -3.709  1.00  0.00           O  
ATOM    261  N   GLU A  17       4.750 -17.112  -3.096  1.00  0.00           N  
ATOM    262  H   GLU A  17       4.862 -16.112  -2.970  1.00  0.00           H  
ATOM    263  CA  GLU A  17       3.536 -17.752  -2.577  1.00  0.00           C  
ATOM    264  HA  GLU A  17       3.848 -18.728  -2.224  1.00  0.00           H  
ATOM    265  CB  GLU A  17       3.002 -16.958  -1.370  1.00  0.00           C  
ATOM    266  HB2 GLU A  17       3.852 -16.623  -0.772  1.00  0.00           H  
ATOM    267  HB3 GLU A  17       2.472 -16.070  -1.723  1.00  0.00           H  
ATOM    268  CG  GLU A  17       2.082 -17.779  -0.446  1.00  0.00           C  
ATOM    269  HG2 GLU A  17       1.958 -17.241   0.496  1.00  0.00           H  
ATOM    270  HG3 GLU A  17       1.096 -17.838  -0.913  1.00  0.00           H  
ATOM    271  CD  GLU A  17       2.611 -19.204  -0.175  1.00  0.00           C  
ATOM    272  OE1 GLU A  17       1.813 -20.160  -0.304  1.00  0.00           O  
ATOM    273  OE2 GLU A  17       3.842 -19.372   0.030  1.00  0.00           O  
ATOM    274  C   GLU A  17       2.451 -18.056  -3.628  1.00  0.00           C  
ATOM    275  O   GLU A  17       1.551 -18.857  -3.370  1.00  0.00           O  
ATOM    276  N   GLN A  18       2.547 -17.509  -4.847  1.00  0.00           N  
ATOM    277  H   GLN A  18       3.338 -16.912  -5.066  1.00  0.00           H  
ATOM    278  CA  GLN A  18       1.596 -17.861  -5.907  1.00  0.00           C  
ATOM    279  HA  GLN A  18       0.593 -17.820  -5.477  1.00  0.00           H  
ATOM    280  CB  GLN A  18       1.629 -16.853  -7.069  1.00  0.00           C  
ATOM    281  HB2 GLN A  18       2.577 -16.941  -7.602  1.00  0.00           H  
ATOM    282  HB3 GLN A  18       0.824 -17.110  -7.759  1.00  0.00           H  
ATOM    283  CG  GLN A  18       1.432 -15.388  -6.645  1.00  0.00           C  
ATOM    284  HG2 GLN A  18       2.354 -15.039  -6.191  1.00  0.00           H  
ATOM    285  HG3 GLN A  18       1.257 -14.782  -7.533  1.00  0.00           H  
ATOM    286  CD  GLN A  18       0.268 -15.172  -5.675  1.00  0.00           C  
ATOM    287  OE1 GLN A  18      -0.874 -15.505  -5.948  1.00  0.00           O  
ATOM    288  NE2 GLN A  18       0.517 -14.623  -4.509  1.00  0.00           N  
ATOM    289 HE21 GLN A  18      -0.245 -14.471  -3.870  1.00  0.00           H  
ATOM    290 HE22 GLN A  18       1.469 -14.376  -4.265  1.00  0.00           H  
ATOM    291  C   GLN A  18       1.792 -19.307  -6.394  1.00  0.00           C  
ATOM    292  O   GLN A  18       0.799 -19.967  -6.694  1.00  0.00           O  
ATOM    293  N   LYS A  19       3.026 -19.842  -6.413  1.00  0.00           N  
ATOM    294  H   LYS A  19       3.797 -19.243  -6.140  1.00  0.00           H  
ATOM    295  CA  LYS A  19       3.317 -21.276  -6.678  1.00  0.00           C  
ATOM    296  HA  LYS A  19       4.381 -21.358  -6.911  1.00  0.00           H  
ATOM    297  CB  LYS A  19       3.056 -22.130  -5.421  1.00  0.00           C  
ATOM    298  HB2 LYS A  19       1.992 -22.110  -5.178  1.00  0.00           H  
ATOM    299  HB3 LYS A  19       3.351 -23.161  -5.626  1.00  0.00           H  
ATOM    300  CG  LYS A  19       3.859 -21.614  -4.222  1.00  0.00           C  
ATOM    301  HG2 LYS A  19       4.906 -21.526  -4.515  1.00  0.00           H  
ATOM    302  HG3 LYS A  19       3.485 -20.631  -3.944  1.00  0.00           H  
ATOM    303  CD  LYS A  19       3.759 -22.534  -3.000  1.00  0.00           C  
ATOM    304  HD2 LYS A  19       2.716 -22.809  -2.840  1.00  0.00           H  
ATOM    305  HD3 LYS A  19       4.336 -23.442  -3.178  1.00  0.00           H  
ATOM    306  CE  LYS A  19       4.250 -21.831  -1.730  1.00  0.00           C  
ATOM    307  HE2 LYS A  19       3.506 -21.078  -1.454  1.00  0.00           H  
ATOM    308  HE3 LYS A  19       4.294 -22.549  -0.908  1.00  0.00           H  
ATOM    309  NZ  LYS A  19       5.559 -21.157  -1.895  1.00  0.00           N  
ATOM    310  HZ1 LYS A  19       5.747 -20.624  -1.054  1.00  0.00           H  
ATOM    311  HZ2 LYS A  19       6.303 -21.808  -2.097  1.00  0.00           H  
ATOM    312  HZ3 LYS A  19       5.514 -20.480  -2.655  1.00  0.00           H  
ATOM    313  C   LYS A  19       2.595 -21.820  -7.923  1.00  0.00           C  
ATOM    314  O   LYS A  19       1.956 -22.873  -7.904  1.00  0.00           O  
ATOM    315  N   THR A  20       2.639 -21.027  -8.990  1.00  0.00           N  
ATOM    316  H   THR A  20       3.224 -20.210  -8.923  1.00  0.00           H  
ATOM    317  CA  THR A  20       1.980 -21.313 -10.272  1.00  0.00           C  
ATOM    318  HA  THR A  20       1.098 -21.928 -10.085  1.00  0.00           H  
ATOM    319  CB  THR A  20       1.510 -20.026 -10.981  1.00  0.00           C  
ATOM    320  HB  THR A  20       0.751 -20.299 -11.717  1.00  0.00           H  
ATOM    321  CG2 THR A  20       0.913 -18.976 -10.047  1.00  0.00           C  
ATOM    322 HG21 THR A  20       0.441 -18.196 -10.640  1.00  0.00           H  
ATOM    323 HG22 THR A  20       0.172 -19.445  -9.404  1.00  0.00           H  
ATOM    324 HG23 THR A  20       1.696 -18.525  -9.438  1.00  0.00           H  
ATOM    325  OG1 THR A  20       2.575 -19.397 -11.656  1.00  0.00           O  
ATOM    326  HG1 THR A  20       3.394 -19.605 -11.190  1.00  0.00           H  
ATOM    327  C   THR A  20       2.922 -22.081 -11.196  1.00  0.00           C  
ATOM    328  O   THR A  20       4.121 -21.814 -11.200  1.00  0.00           O  
ATOM    329  N   LEU A  21       2.371 -22.902 -12.095  1.00  0.00           N  
ATOM    330  H   LEU A  21       1.378 -23.075 -12.053  1.00  0.00           H  
ATOM    331  CA  LEU A  21       3.140 -23.546 -13.174  1.00  0.00           C  
ATOM    332  HA  LEU A  21       3.955 -24.115 -12.724  1.00  0.00           H  
ATOM    333  CB  LEU A  21       2.219 -24.509 -13.950  1.00  0.00           C  
ATOM    334  HB2 LEU A  21       1.363 -23.940 -14.316  1.00  0.00           H  
ATOM    335  HB3 LEU A  21       2.760 -24.885 -14.820  1.00  0.00           H  
ATOM    336  CG  LEU A  21       1.714 -25.717 -13.139  1.00  0.00           C  
ATOM    337  HG  LEU A  21       1.264 -25.376 -12.206  1.00  0.00           H  
ATOM    338  CD1 LEU A  21       0.644 -26.456 -13.944  1.00  0.00           C  
ATOM    339 HD11 LEU A  21      -0.196 -25.790 -14.140  1.00  0.00           H  
ATOM    340 HD12 LEU A  21       0.287 -27.319 -13.382  1.00  0.00           H  
ATOM    341 HD13 LEU A  21       1.059 -26.797 -14.893  1.00  0.00           H  
ATOM    342  CD2 LEU A  21       2.836 -26.707 -12.823  1.00  0.00           C  
ATOM    343 HD21 LEU A  21       2.439 -27.560 -12.276  1.00  0.00           H  
ATOM    344 HD22 LEU A  21       3.303 -27.057 -13.745  1.00  0.00           H  
ATOM    345 HD23 LEU A  21       3.598 -26.233 -12.204  1.00  0.00           H  
ATOM    346  C   LEU A  21       3.816 -22.558 -14.149  1.00  0.00           C  
ATOM    347  O   LEU A  21       4.602 -22.976 -14.994  1.00  0.00           O  
ATOM    348  N   CYS A  22       3.540 -21.252 -14.065  1.00  0.00           N  
ATOM    349  H   CYS A  22       2.920 -20.932 -13.339  1.00  0.00           H  
ATOM    350  CA  CYS A  22       4.210 -20.246 -14.882  1.00  0.00           C  
ATOM    351  HA  CYS A  22       4.231 -20.603 -15.912  1.00  0.00           H  
ATOM    352  CB  CYS A  22       3.359 -18.964 -14.851  1.00  0.00           C  
ATOM    353  HB2 CYS A  22       2.311 -19.203 -15.042  1.00  0.00           H  
ATOM    354  HB3 CYS A  22       3.434 -18.498 -13.869  1.00  0.00           H  
ATOM    355  SG  CYS A  22       3.918 -17.782 -16.110  1.00  0.00           S  
ATOM    356  HG  CYS A  22       3.536 -18.474 -17.192  1.00  0.00           H  
ATOM    357  C   CYS A  22       5.683 -20.019 -14.468  1.00  0.00           C  
ATOM    358  O   CYS A  22       6.494 -19.688 -15.332  1.00  0.00           O  
ATOM    359  N   THR A  23       6.078 -20.232 -13.199  1.00  0.00           N  
ATOM    360  H   THR A  23       5.434 -20.610 -12.513  1.00  0.00           H  
ATOM    361  CA  THR A  23       7.471 -19.968 -12.766  1.00  0.00           C  
ATOM    362  HA  THR A  23       7.794 -19.089 -13.314  1.00  0.00           H  
ATOM    363  CB  THR A  23       7.607 -19.579 -11.284  1.00  0.00           C  
ATOM    364  HB  THR A  23       8.656 -19.357 -11.091  1.00  0.00           H  
ATOM    365  CG2 THR A  23       6.796 -18.338 -10.919  1.00  0.00           C  
ATOM    366 HG21 THR A  23       6.936 -18.121  -9.858  1.00  0.00           H  
ATOM    367 HG22 THR A  23       5.737 -18.506 -11.111  1.00  0.00           H  
ATOM    368 HG23 THR A  23       7.150 -17.485 -11.495  1.00  0.00           H  
ATOM    369  OG1 THR A  23       7.205 -20.587 -10.405  1.00  0.00           O  
ATOM    370  HG1 THR A  23       7.800 -20.457  -9.625  1.00  0.00           H  
ATOM    371  C   THR A  23       8.486 -21.054 -13.156  1.00  0.00           C  
ATOM    372  O   THR A  23       9.690 -20.802 -13.103  1.00  0.00           O  
ATOM    373  N   GLU A  24       8.034 -22.201 -13.672  1.00  0.00           N  
ATOM    374  H   GLU A  24       7.042 -22.382 -13.638  1.00  0.00           H  
ATOM    375  CA  GLU A  24       8.886 -23.166 -14.390  1.00  0.00           C  
ATOM    376  HA  GLU A  24       9.761 -23.418 -13.787  1.00  0.00           H  
ATOM    377  CB  GLU A  24       8.076 -24.444 -14.666  1.00  0.00           C  
ATOM    378  HB2 GLU A  24       7.122 -24.170 -15.119  1.00  0.00           H  
ATOM    379  HB3 GLU A  24       8.611 -25.061 -15.389  1.00  0.00           H  
ATOM    380  CG  GLU A  24       7.810 -25.279 -13.406  1.00  0.00           C  
ATOM    381  HG2 GLU A  24       7.210 -24.685 -12.712  1.00  0.00           H  
ATOM    382  HG3 GLU A  24       7.216 -26.149 -13.692  1.00  0.00           H  
ATOM    383  CD  GLU A  24       9.102 -25.754 -12.719  1.00  0.00           C  
ATOM    384  OE1 GLU A  24      10.049 -26.141 -13.445  1.00  0.00           O  
ATOM    385  OE2 GLU A  24       9.143 -25.719 -11.470  1.00  0.00           O  
ATOM    386  C   GLU A  24       9.387 -22.619 -15.738  1.00  0.00           C  
ATOM    387  O   GLU A  24      10.439 -23.020 -16.237  1.00  0.00           O  
ATOM    388  N   LEU A  25       8.628 -21.710 -16.361  1.00  0.00           N  
ATOM    389  H   LEU A  25       7.829 -21.332 -15.868  1.00  0.00           H  
ATOM    390  CA  LEU A  25       8.888 -21.250 -17.724  1.00  0.00           C  
ATOM    391  HA  LEU A  25       9.067 -22.134 -18.336  1.00  0.00           H  
ATOM    392  CB  LEU A  25       7.663 -20.508 -18.283  1.00  0.00           C  
ATOM    393  HB2 LEU A  25       7.544 -19.586 -17.715  1.00  0.00           H  
ATOM    394  HB3 LEU A  25       7.867 -20.233 -19.319  1.00  0.00           H  
ATOM    395  CG  LEU A  25       6.337 -21.295 -18.221  1.00  0.00           C  
ATOM    396  HG  LEU A  25       6.105 -21.563 -17.191  1.00  0.00           H  
ATOM    397  CD1 LEU A  25       5.201 -20.425 -18.757  1.00  0.00           C  
ATOM    398 HD11 LEU A  25       5.364 -20.189 -19.806  1.00  0.00           H  
ATOM    399 HD12 LEU A  25       4.249 -20.944 -18.642  1.00  0.00           H  
ATOM    400 HD13 LEU A  25       5.161 -19.498 -18.187  1.00  0.00           H  
ATOM    401  CD2 LEU A  25       6.382 -22.575 -19.059  1.00  0.00           C  
ATOM    402 HD21 LEU A  25       7.102 -23.269 -18.623  1.00  0.00           H  
ATOM    403 HD22 LEU A  25       5.404 -23.055 -19.039  1.00  0.00           H  
ATOM    404 HD23 LEU A  25       6.666 -22.350 -20.085  1.00  0.00           H  
ATOM    405  C   LEU A  25      10.157 -20.391 -17.799  1.00  0.00           C  
ATOM    406  O   LEU A  25      10.479 -19.635 -16.880  1.00  0.00           O  
ATOM    407  N   THR A  26      10.884 -20.493 -18.913  1.00  0.00           N  
ATOM    408  H   THR A  26      10.600 -21.118 -19.652  1.00  0.00           H  
ATOM    409  CA  THR A  26      12.173 -19.814 -19.059  1.00  0.00           C  
ATOM    410  HA  THR A  26      12.701 -19.976 -18.127  1.00  0.00           H  
ATOM    411  CB  THR A  26      13.035 -20.430 -20.168  1.00  0.00           C  
ATOM    412  HB  THR A  26      13.878 -19.769 -20.375  1.00  0.00           H  
ATOM    413  CG2 THR A  26      13.592 -21.791 -19.753  1.00  0.00           C  
ATOM    414 HG21 THR A  26      12.781 -22.479 -19.517  1.00  0.00           H  
ATOM    415 HG22 THR A  26      14.229 -21.672 -18.877  1.00  0.00           H  
ATOM    416 HG23 THR A  26      14.187 -22.202 -20.569  1.00  0.00           H  
ATOM    417  OG1 THR A  26      12.281 -20.598 -21.349  1.00  0.00           O  
ATOM    418  HG1 THR A  26      12.273 -19.746 -21.800  1.00  0.00           H  
ATOM    419  C   THR A  26      12.055 -18.305 -19.258  1.00  0.00           C  
ATOM    420  O   THR A  26      11.268 -17.814 -20.069  1.00  0.00           O  
ATOM    421  N   VAL A  27      12.919 -17.581 -18.548  1.00  0.00           N  
ATOM    422  H   VAL A  27      13.516 -18.097 -17.909  1.00  0.00           H  
ATOM    423  CA  VAL A  27      13.244 -16.160 -18.711  1.00  0.00           C  
ATOM    424  HA  VAL A  27      12.672 -15.765 -19.550  1.00  0.00           H  
ATOM    425  CB  VAL A  27      12.846 -15.373 -17.444  1.00  0.00           C  
ATOM    426  HB  VAL A  27      11.814 -15.627 -17.203  1.00  0.00           H  
ATOM    427  CG1 VAL A  27      13.716 -15.719 -16.229  1.00  0.00           C  
ATOM    428 HG11 VAL A  27      13.684 -16.792 -16.040  1.00  0.00           H  
ATOM    429 HG12 VAL A  27      14.751 -15.419 -16.393  1.00  0.00           H  
ATOM    430 HG13 VAL A  27      13.335 -15.200 -15.352  1.00  0.00           H  
ATOM    431  CG2 VAL A  27      12.910 -13.853 -17.648  1.00  0.00           C  
ATOM    432 HG21 VAL A  27      12.301 -13.565 -18.505  1.00  0.00           H  
ATOM    433 HG22 VAL A  27      13.939 -13.520 -17.790  1.00  0.00           H  
ATOM    434 HG23 VAL A  27      12.509 -13.355 -16.764  1.00  0.00           H  
ATOM    435  C   VAL A  27      14.735 -16.035 -19.051  1.00  0.00           C  
ATOM    436  O   VAL A  27      15.545 -16.889 -18.678  1.00  0.00           O  
ATOM    437  N   THR A  28      15.116 -14.979 -19.774  1.00  0.00           N  
ATOM    438  H   THR A  28      14.441 -14.259 -19.974  1.00  0.00           H  
ATOM    439  CA  THR A  28      16.524 -14.757 -20.143  1.00  0.00           C  
ATOM    440  HA  THR A  28      16.943 -15.710 -20.467  1.00  0.00           H  
ATOM    441  CB  THR A  28      16.626 -13.798 -21.334  1.00  0.00           C  
ATOM    442  HB  THR A  28      16.143 -12.854 -21.087  1.00  0.00           H  
ATOM    443  CG2 THR A  28      18.061 -13.528 -21.778  1.00  0.00           C  
ATOM    444 HG21 THR A  28      18.052 -12.895 -22.667  1.00  0.00           H  
ATOM    445 HG22 THR A  28      18.607 -13.012 -20.989  1.00  0.00           H  
ATOM    446 HG23 THR A  28      18.566 -14.467 -22.011  1.00  0.00           H  
ATOM    447  OG1 THR A  28      15.964 -14.387 -22.435  1.00  0.00           O  
ATOM    448  HG1 THR A  28      15.042 -14.510 -22.193  1.00  0.00           H  
ATOM    449  C   THR A  28      17.342 -14.294 -18.932  1.00  0.00           C  
ATOM    450  O   THR A  28      16.917 -13.425 -18.171  1.00  0.00           O  
ATOM    451  N   ASP A  29      18.508 -14.904 -18.735  1.00  0.00           N  
ATOM    452  H   ASP A  29      18.808 -15.585 -19.426  1.00  0.00           H  
ATOM    453  CA  ASP A  29      19.314 -14.806 -17.518  1.00  0.00           C  
ATOM    454  HA  ASP A  29      18.648 -14.539 -16.697  1.00  0.00           H  
ATOM    455  CB  ASP A  29      19.889 -16.177 -17.180  1.00  0.00           C  
ATOM    456  HB2 ASP A  29      19.078 -16.906 -17.168  1.00  0.00           H  
ATOM    457  HB3 ASP A  29      20.601 -16.473 -17.949  1.00  0.00           H  
ATOM    458  CG  ASP A  29      20.594 -16.211 -15.828  1.00  0.00           C  
ATOM    459  OD1 ASP A  29      20.890 -17.334 -15.382  1.00  0.00           O  
ATOM    460  OD2 ASP A  29      20.820 -15.174 -15.161  1.00  0.00           O  
ATOM    461  C   ASP A  29      20.397 -13.726 -17.594  1.00  0.00           C  
ATOM    462  O   ASP A  29      21.557 -13.955 -17.941  1.00  0.00           O  
ATOM    463  N   ILE A  30      19.985 -12.525 -17.211  1.00  0.00           N  
ATOM    464  H   ILE A  30      19.003 -12.428 -17.004  1.00  0.00           H  
ATOM    465  CA  ILE A  30      20.826 -11.328 -17.160  1.00  0.00           C  
ATOM    466  HA  ILE A  30      21.327 -11.244 -18.125  1.00  0.00           H  
ATOM    467  CB  ILE A  30      19.936 -10.073 -16.981  1.00  0.00           C  
ATOM    468  HB  ILE A  30      20.535  -9.211 -17.280  1.00  0.00           H  
ATOM    469  CG2 ILE A  30      18.728 -10.128 -17.935  1.00  0.00           C  
ATOM    470 HG21 ILE A  30      17.995 -10.859 -17.597  1.00  0.00           H  
ATOM    471 HG22 ILE A  30      19.064 -10.403 -18.932  1.00  0.00           H  
ATOM    472 HG23 ILE A  30      18.240  -9.156 -17.971  1.00  0.00           H  
ATOM    473  CG1 ILE A  30      19.424  -9.841 -15.540  1.00  0.00           C  
ATOM    474 HG12 ILE A  30      18.427  -9.405 -15.577  1.00  0.00           H  
ATOM    475 HG13 ILE A  30      19.349 -10.785 -15.001  1.00  0.00           H  
ATOM    476  CD1 ILE A  30      20.303  -8.867 -14.751  1.00  0.00           C  
ATOM    477 HD11 ILE A  30      20.418  -7.935 -15.303  1.00  0.00           H  
ATOM    478 HD12 ILE A  30      19.833  -8.648 -13.794  1.00  0.00           H  
ATOM    479 HD13 ILE A  30      21.283  -9.299 -14.563  1.00  0.00           H  
ATOM    480  C   ILE A  30      21.941 -11.405 -16.103  1.00  0.00           C  
ATOM    481  O   ILE A  30      22.882 -10.620 -16.181  1.00  0.00           O  
ATOM    482  N   PHE A  31      21.854 -12.321 -15.130  1.00  0.00           N  
ATOM    483  H   PHE A  31      21.111 -13.010 -15.178  1.00  0.00           H  
ATOM    484  CA  PHE A  31      22.861 -12.503 -14.080  1.00  0.00           C  
ATOM    485  HA  PHE A  31      23.338 -11.543 -13.870  1.00  0.00           H  
ATOM    486  CB  PHE A  31      22.185 -12.992 -12.790  1.00  0.00           C  
ATOM    487  HB2 PHE A  31      21.858 -14.019 -12.936  1.00  0.00           H  
ATOM    488  HB3 PHE A  31      22.926 -12.998 -11.989  1.00  0.00           H  
ATOM    489  CG  PHE A  31      20.997 -12.165 -12.337  1.00  0.00           C  
ATOM    490  CD1 PHE A  31      21.193 -10.854 -11.864  1.00  0.00           C  
ATOM    491  HD1 PHE A  31      22.190 -10.437 -11.827  1.00  0.00           H  
ATOM    492  CE1 PHE A  31      20.093 -10.079 -11.455  1.00  0.00           C  
ATOM    493  HE1 PHE A  31      20.249  -9.070 -11.101  1.00  0.00           H  
ATOM    494  CZ  PHE A  31      18.795 -10.612 -11.527  1.00  0.00           C  
ATOM    495  HZ  PHE A  31      17.948 -10.011 -11.235  1.00  0.00           H  
ATOM    496  CE2 PHE A  31      18.596 -11.925 -11.989  1.00  0.00           C  
ATOM    497  HE2 PHE A  31      17.596 -12.334 -12.042  1.00  0.00           H  
ATOM    498  CD2 PHE A  31      19.696 -12.699 -12.400  1.00  0.00           C  
ATOM    499  HD2 PHE A  31      19.538 -13.701 -12.776  1.00  0.00           H  
ATOM    500  C   PHE A  31      23.969 -13.475 -14.507  1.00  0.00           C  
ATOM    501  O   PHE A  31      25.128 -13.263 -14.167  1.00  0.00           O  
ATOM    502  N   ALA A  32      23.637 -14.511 -15.284  1.00  0.00           N  
ATOM    503  H   ALA A  32      22.651 -14.645 -15.499  1.00  0.00           H  
ATOM    504  CA  ALA A  32      24.605 -15.434 -15.891  1.00  0.00           C  
ATOM    505  HA  ALA A  32      25.448 -15.532 -15.205  1.00  0.00           H  
ATOM    506  CB  ALA A  32      23.962 -16.819 -16.026  1.00  0.00           C  
ATOM    507  HB1 ALA A  32      24.710 -17.541 -16.352  1.00  0.00           H  
ATOM    508  HB2 ALA A  32      23.563 -17.143 -15.064  1.00  0.00           H  
ATOM    509  HB3 ALA A  32      23.159 -16.778 -16.759  1.00  0.00           H  
ATOM    510  C   ALA A  32      25.195 -14.929 -17.229  1.00  0.00           C  
ATOM    511  O   ALA A  32      25.708 -15.726 -18.020  1.00  0.00           O  
ATOM    512  N   ALA A  33      25.099 -13.626 -17.510  1.00  0.00           N  
ATOM    513  H   ALA A  33      24.676 -13.026 -16.821  1.00  0.00           H  
ATOM    514  CA  ALA A  33      25.698 -12.998 -18.687  1.00  0.00           C  
ATOM    515  HA  ALA A  33      25.376 -13.549 -19.571  1.00  0.00           H  
ATOM    516  CB  ALA A  33      25.173 -11.558 -18.800  1.00  0.00           C  
ATOM    517  HB1 ALA A  33      24.085 -11.567 -18.875  1.00  0.00           H  
ATOM    518  HB2 ALA A  33      25.466 -10.982 -17.919  1.00  0.00           H  
ATOM    519  HB3 ALA A  33      25.590 -11.085 -19.690  1.00  0.00           H  
ATOM    520  C   ALA A  33      27.239 -13.034 -18.628  1.00  0.00           C  
ATOM    521  O   ALA A  33      27.845 -12.786 -17.588  1.00  0.00           O  
ATOM    522  N   SER A  34      27.895 -13.267 -19.770  1.00  0.00           N  
ATOM    523  H   SER A  34      27.359 -13.449 -20.606  1.00  0.00           H  
ATOM    524  CA  SER A  34      29.365 -13.335 -19.884  1.00  0.00           C  
ATOM    525  HA  SER A  34      29.730 -13.961 -19.068  1.00  0.00           H  
ATOM    526  CB  SER A  34      29.741 -14.027 -21.198  1.00  0.00           C  
ATOM    527  HB2 SER A  34      30.826 -14.125 -21.266  1.00  0.00           H  
ATOM    528  HB3 SER A  34      29.302 -15.026 -21.205  1.00  0.00           H  
ATOM    529  OG  SER A  34      29.253 -13.295 -22.309  1.00  0.00           O  
ATOM    530  HG  SER A  34      29.018 -13.921 -23.004  1.00  0.00           H  
ATOM    531  C   SER A  34      30.094 -11.985 -19.744  1.00  0.00           C  
ATOM    532  O   SER A  34      31.308 -11.916 -19.944  1.00  0.00           O  
ATOM    533  N   LYS A  35      29.388 -10.907 -19.374  1.00  0.00           N  
ATOM    534  H   LYS A  35      28.418 -11.064 -19.131  1.00  0.00           H  
ATOM    535  CA  LYS A  35      29.960  -9.598 -19.040  1.00  0.00           C  
ATOM    536  HA  LYS A  35      31.008  -9.743 -18.771  1.00  0.00           H  
ATOM    537  CB  LYS A  35      29.902  -8.628 -20.232  1.00  0.00           C  
ATOM    538  HB2 LYS A  35      28.899  -8.629 -20.664  1.00  0.00           H  
ATOM    539  HB3 LYS A  35      30.110  -7.622 -19.861  1.00  0.00           H  
ATOM    540  CG  LYS A  35      30.939  -8.968 -21.310  1.00  0.00           C  
ATOM    541  HG2 LYS A  35      31.911  -9.113 -20.835  1.00  0.00           H  
ATOM    542  HG3 LYS A  35      30.652  -9.890 -21.816  1.00  0.00           H  
ATOM    543  CD  LYS A  35      31.058  -7.835 -22.336  1.00  0.00           C  
ATOM    544  HD2 LYS A  35      30.103  -7.713 -22.852  1.00  0.00           H  
ATOM    545  HD3 LYS A  35      31.307  -6.908 -21.815  1.00  0.00           H  
ATOM    546  CE  LYS A  35      32.162  -8.177 -23.340  1.00  0.00           C  
ATOM    547  HE2 LYS A  35      33.078  -8.400 -22.783  1.00  0.00           H  
ATOM    548  HE3 LYS A  35      31.872  -9.085 -23.879  1.00  0.00           H  
ATOM    549  NZ  LYS A  35      32.402  -7.062 -24.290  1.00  0.00           N  
ATOM    550  HZ1 LYS A  35      33.133  -7.308 -24.945  1.00  0.00           H  
ATOM    551  HZ2 LYS A  35      32.687  -6.229 -23.791  1.00  0.00           H  
ATOM    552  HZ3 LYS A  35      31.558  -6.855 -24.809  1.00  0.00           H  
ATOM    553  C   LYS A  35      29.266  -8.977 -17.829  1.00  0.00           C  
ATOM    554  O   LYS A  35      28.042  -8.902 -17.766  1.00  0.00           O  
ATOM    555  N   ASN A  36      30.101  -8.452 -16.935  1.00  0.00           N  
ATOM    556  H   ASN A  36      31.081  -8.577 -17.108  1.00  0.00           H  
ATOM    557  CA  ASN A  36      29.741  -7.542 -15.851  1.00  0.00           C  
ATOM    558  HA  ASN A  36      29.001  -8.025 -15.207  1.00  0.00           H  
ATOM    559  CB  ASN A  36      31.039  -7.289 -15.050  1.00  0.00           C  
ATOM    560  HB2 ASN A  36      31.561  -8.234 -14.902  1.00  0.00           H  
ATOM    561  HB3 ASN A  36      31.690  -6.619 -15.613  1.00  0.00           H  
ATOM    562  CG  ASN A  36      30.814  -6.697 -13.672  1.00  0.00           C  
ATOM    563  OD1 ASN A  36      29.710  -6.409 -13.260  1.00  0.00           O  
ATOM    564  ND2 ASN A  36      31.862  -6.509 -12.906  1.00  0.00           N  
ATOM    565 HD21 ASN A  36      31.667  -6.133 -11.994  1.00  0.00           H  
ATOM    566 HD22 ASN A  36      32.785  -6.752 -13.212  1.00  0.00           H  
ATOM    567  C   ASN A  36      29.129  -6.236 -16.411  1.00  0.00           C  
ATOM    568  O   ASN A  36      29.441  -5.847 -17.538  1.00  0.00           O  
ATOM    569  N   THR A  37      28.295  -5.540 -15.638  1.00  0.00           N  
ATOM    570  H   THR A  37      28.151  -5.848 -14.679  1.00  0.00           H  
ATOM    571  CA  THR A  37      27.770  -4.208 -15.982  1.00  0.00           C  
ATOM    572  HA  THR A  37      28.582  -3.631 -16.422  1.00  0.00           H  
ATOM    573  CB  THR A  37      26.661  -4.285 -17.048  1.00  0.00           C  
ATOM    574  HB  THR A  37      26.996  -4.915 -17.872  1.00  0.00           H  
ATOM    575  CG2 THR A  37      25.316  -4.807 -16.543  1.00  0.00           C  
ATOM    576 HG21 THR A  37      24.622  -4.882 -17.376  1.00  0.00           H  
ATOM    577 HG22 THR A  37      25.445  -5.792 -16.096  1.00  0.00           H  
ATOM    578 HG23 THR A  37      24.898  -4.128 -15.803  1.00  0.00           H  
ATOM    579  OG1 THR A  37      26.477  -2.979 -17.535  1.00  0.00           O  
ATOM    580  HG1 THR A  37      25.824  -2.976 -18.267  1.00  0.00           H  
ATOM    581  C   THR A  37      27.330  -3.448 -14.725  1.00  0.00           C  
ATOM    582  O   THR A  37      27.362  -3.984 -13.618  1.00  0.00           O  
ATOM    583  N   THR A  38      26.962  -2.172 -14.859  1.00  0.00           N  
ATOM    584  H   THR A  38      26.862  -1.818 -15.804  1.00  0.00           H  
ATOM    585  CA  THR A  38      26.583  -1.340 -13.707  1.00  0.00           C  
ATOM    586  HA  THR A  38      27.420  -1.370 -13.010  1.00  0.00           H  
ATOM    587  CB  THR A  38      26.352   0.141 -14.061  1.00  0.00           C  
ATOM    588  HB  THR A  38      26.359   0.702 -13.126  1.00  0.00           H  
ATOM    589  CG2 THR A  38      27.428   0.733 -14.970  1.00  0.00           C  
ATOM    590 HG21 THR A  38      27.263   1.805 -15.079  1.00  0.00           H  
ATOM    591 HG22 THR A  38      27.400   0.269 -15.957  1.00  0.00           H  
ATOM    592 HG23 THR A  38      28.411   0.572 -14.527  1.00  0.00           H  
ATOM    593  OG1 THR A  38      25.102   0.359 -14.670  1.00  0.00           O  
ATOM    594  HG1 THR A  38      25.210   0.169 -15.611  1.00  0.00           H  
ATOM    595  C   THR A  38      25.365  -1.902 -12.965  1.00  0.00           C  
ATOM    596  O   THR A  38      24.492  -2.551 -13.546  1.00  0.00           O  
ATOM    597  N   GLU A  39      25.279  -1.613 -11.663  1.00  0.00           N  
ATOM    598  H   GLU A  39      26.054  -1.147 -11.219  1.00  0.00           H  
ATOM    599  CA  GLU A  39      24.168  -2.056 -10.814  1.00  0.00           C  
ATOM    600  HA  GLU A  39      24.153  -3.147 -10.787  1.00  0.00           H  
ATOM    601  CB  GLU A  39      24.424  -1.537  -9.391  1.00  0.00           C  
ATOM    602  HB2 GLU A  39      25.400  -1.885  -9.049  1.00  0.00           H  
ATOM    603  HB3 GLU A  39      24.440  -0.447  -9.413  1.00  0.00           H  
ATOM    604  CG  GLU A  39      23.353  -2.008  -8.406  1.00  0.00           C  
ATOM    605  HG2 GLU A  39      22.375  -1.772  -8.819  1.00  0.00           H  
ATOM    606  HG3 GLU A  39      23.431  -3.091  -8.280  1.00  0.00           H  
ATOM    607  CD  GLU A  39      23.485  -1.311  -7.053  1.00  0.00           C  
ATOM    608  OE1 GLU A  39      24.125  -1.865  -6.133  1.00  0.00           O  
ATOM    609  OE2 GLU A  39      22.940  -0.196  -6.880  1.00  0.00           O  
ATOM    610  C   GLU A  39      22.808  -1.589 -11.367  1.00  0.00           C  
ATOM    611  O   GLU A  39      21.907  -2.402 -11.564  1.00  0.00           O  
ATOM    612  N   LYS A  40      22.693  -0.303 -11.728  1.00  0.00           N  
ATOM    613  H   LYS A  40      23.491   0.299 -11.583  1.00  0.00           H  
ATOM    614  CA  LYS A  40      21.479   0.263 -12.337  1.00  0.00           C  
ATOM    615  HA  LYS A  40      20.624   0.016 -11.703  1.00  0.00           H  
ATOM    616  CB  LYS A  40      21.593   1.789 -12.446  1.00  0.00           C  
ATOM    617  HB2 LYS A  40      22.549   2.064 -12.896  1.00  0.00           H  
ATOM    618  HB3 LYS A  40      20.792   2.149 -13.094  1.00  0.00           H  
ATOM    619  CG  LYS A  40      21.442   2.449 -11.069  1.00  0.00           C  
ATOM    620  HG2 LYS A  40      20.519   2.090 -10.612  1.00  0.00           H  
ATOM    621  HG3 LYS A  40      22.281   2.173 -10.428  1.00  0.00           H  
ATOM    622  CD  LYS A  40      21.374   3.976 -11.187  1.00  0.00           C  
ATOM    623  HD2 LYS A  40      22.364   4.373 -11.419  1.00  0.00           H  
ATOM    624  HD3 LYS A  40      20.695   4.245 -11.994  1.00  0.00           H  
ATOM    625  CE  LYS A  40      20.850   4.559  -9.869  1.00  0.00           C  
ATOM    626  HE2 LYS A  40      19.977   3.972  -9.558  1.00  0.00           H  
ATOM    627  HE3 LYS A  40      21.623   4.445  -9.103  1.00  0.00           H  
ATOM    628  NZ  LYS A  40      20.460   5.982 -10.022  1.00  0.00           N  
ATOM    629  HZ1 LYS A  40      20.133   6.355  -9.140  1.00  0.00           H  
ATOM    630  HZ2 LYS A  40      21.244   6.535 -10.343  1.00  0.00           H  
ATOM    631  HZ3 LYS A  40      19.702   6.054 -10.691  1.00  0.00           H  
ATOM    632  C   LYS A  40      21.155  -0.343 -13.700  1.00  0.00           C  
ATOM    633  O   LYS A  40      19.981  -0.565 -13.986  1.00  0.00           O  
ATOM    634  N   GLU A  41      22.150  -0.638 -14.533  1.00  0.00           N  
ATOM    635  H   GLU A  41      23.104  -0.424 -14.271  1.00  0.00           H  
ATOM    636  CA  GLU A  41      21.904  -1.316 -15.808  1.00  0.00           C  
ATOM    637  HA  GLU A  41      21.084  -0.808 -16.315  1.00  0.00           H  
ATOM    638  CB  GLU A  41      23.138  -1.191 -16.698  1.00  0.00           C  
ATOM    639  HB2 GLU A  41      23.449  -0.147 -16.730  1.00  0.00           H  
ATOM    640  HB3 GLU A  41      23.945  -1.791 -16.279  1.00  0.00           H  
ATOM    641  CG  GLU A  41      22.843  -1.647 -18.127  1.00  0.00           C  
ATOM    642  HG2 GLU A  41      22.374  -2.633 -18.121  1.00  0.00           H  
ATOM    643  HG3 GLU A  41      22.152  -0.941 -18.593  1.00  0.00           H  
ATOM    644  CD  GLU A  41      24.139  -1.716 -18.924  1.00  0.00           C  
ATOM    645  OE1 GLU A  41      24.830  -0.687 -19.030  1.00  0.00           O  
ATOM    646  OE2 GLU A  41      24.486  -2.841 -19.363  1.00  0.00           O  
ATOM    647  C   GLU A  41      21.477  -2.780 -15.604  1.00  0.00           C  
ATOM    648  O   GLU A  41      20.568  -3.245 -16.282  1.00  0.00           O  
ATOM    649  N   THR A  42      22.035  -3.478 -14.614  1.00  0.00           N  
ATOM    650  H   THR A  42      22.789  -3.037 -14.097  1.00  0.00           H  
ATOM    651  CA  THR A  42      21.608  -4.825 -14.195  1.00  0.00           C  
ATOM    652  HA  THR A  42      21.682  -5.500 -15.047  1.00  0.00           H  
ATOM    653  CB  THR A  42      22.540  -5.354 -13.091  1.00  0.00           C  
ATOM    654  HB  THR A  42      22.497  -4.696 -12.227  1.00  0.00           H  
ATOM    655  CG2 THR A  42      22.214  -6.773 -12.630  1.00  0.00           C  
ATOM    656 HG21 THR A  42      21.191  -6.831 -12.259  1.00  0.00           H  
ATOM    657 HG22 THR A  42      22.347  -7.464 -13.460  1.00  0.00           H  
ATOM    658 HG23 THR A  42      22.894  -7.054 -11.827  1.00  0.00           H  
ATOM    659  OG1 THR A  42      23.861  -5.391 -13.570  1.00  0.00           O  
ATOM    660  HG1 THR A  42      24.207  -4.486 -13.596  1.00  0.00           H  
ATOM    661  C   THR A  42      20.147  -4.828 -13.728  1.00  0.00           C  
ATOM    662  O   THR A  42      19.359  -5.669 -14.156  1.00  0.00           O  
ATOM    663  N   PHE A  43      19.740  -3.852 -12.907  1.00  0.00           N  
ATOM    664  H   PHE A  43      20.436  -3.216 -12.526  1.00  0.00           H  
ATOM    665  CA  PHE A  43      18.339  -3.680 -12.501  1.00  0.00           C  
ATOM    666  HA  PHE A  43      17.976  -4.616 -12.077  1.00  0.00           H  
ATOM    667  CB  PHE A  43      18.240  -2.586 -11.424  1.00  0.00           C  
ATOM    668  HB2 PHE A  43      18.596  -1.652 -11.859  1.00  0.00           H  
ATOM    669  HB3 PHE A  43      17.185  -2.447 -11.182  1.00  0.00           H  
ATOM    670  CG  PHE A  43      18.986  -2.797 -10.110  1.00  0.00           C  
ATOM    671  CD1 PHE A  43      19.149  -1.694  -9.248  1.00  0.00           C  
ATOM    672  HD1 PHE A  43      18.770  -0.724  -9.536  1.00  0.00           H  
ATOM    673  CE1 PHE A  43      19.807  -1.843  -8.013  1.00  0.00           C  
ATOM    674  HE1 PHE A  43      19.949  -0.984  -7.372  1.00  0.00           H  
ATOM    675  CZ  PHE A  43      20.320  -3.095  -7.635  1.00  0.00           C  
ATOM    676  HZ  PHE A  43      20.842  -3.206  -6.696  1.00  0.00           H  
ATOM    677  CE2 PHE A  43      20.190  -4.193  -8.502  1.00  0.00           C  
ATOM    678  HE2 PHE A  43      20.615  -5.148  -8.228  1.00  0.00           H  
ATOM    679  CD2 PHE A  43      19.511  -4.051  -9.726  1.00  0.00           C  
ATOM    680  HD2 PHE A  43      19.415  -4.910 -10.370  1.00  0.00           H  
ATOM    681  C   PHE A  43      17.426  -3.359 -13.698  1.00  0.00           C  
ATOM    682  O   PHE A  43      16.337  -3.919 -13.809  1.00  0.00           O  
ATOM    683  N   CYS A  44      17.879  -2.524 -14.642  1.00  0.00           N  
ATOM    684  H   CYS A  44      18.771  -2.066 -14.492  1.00  0.00           H  
ATOM    685  CA  CYS A  44      17.140  -2.209 -15.867  1.00  0.00           C  
ATOM    686  HA  CYS A  44      16.135  -1.878 -15.595  1.00  0.00           H  
ATOM    687  CB  CYS A  44      17.864  -1.054 -16.565  1.00  0.00           C  
ATOM    688  HB2 CYS A  44      18.064  -0.255 -15.854  1.00  0.00           H  
ATOM    689  HB3 CYS A  44      18.814  -1.406 -16.971  1.00  0.00           H  
ATOM    690  SG  CYS A  44      16.833  -0.422 -17.910  1.00  0.00           S  
ATOM    691  HG  CYS A  44      15.899   0.192 -17.158  1.00  0.00           H  
ATOM    692  C   CYS A  44      16.988  -3.423 -16.807  1.00  0.00           C  
ATOM    693  O   CYS A  44      15.898  -3.678 -17.324  1.00  0.00           O  
ATOM    694  N   ARG A  45      18.055  -4.213 -16.996  1.00  0.00           N  
ATOM    695  H   ARG A  45      18.927  -3.929 -16.555  1.00  0.00           H  
ATOM    696  CA  ARG A  45      18.040  -5.478 -17.748  1.00  0.00           C  
ATOM    697  HA  ARG A  45      17.674  -5.303 -18.762  1.00  0.00           H  
ATOM    698  CB  ARG A  45      19.459  -6.067 -17.812  1.00  0.00           C  
ATOM    699  HB2 ARG A  45      19.885  -6.066 -16.808  1.00  0.00           H  
ATOM    700  HB3 ARG A  45      19.387  -7.103 -18.142  1.00  0.00           H  
ATOM    701  CG  ARG A  45      20.416  -5.340 -18.768  1.00  0.00           C  
ATOM    702  HG2 ARG A  45      20.069  -5.450 -19.796  1.00  0.00           H  
ATOM    703  HG3 ARG A  45      20.463  -4.281 -18.525  1.00  0.00           H  
ATOM    704  CD  ARG A  45      21.811  -5.958 -18.617  1.00  0.00           C  
ATOM    705  HD2 ARG A  45      22.134  -5.841 -17.580  1.00  0.00           H  
ATOM    706  HD3 ARG A  45      21.736  -7.024 -18.836  1.00  0.00           H  
ATOM    707  NE  ARG A  45      22.816  -5.324 -19.491  1.00  0.00           N  
ATOM    708  HE  ARG A  45      22.797  -4.312 -19.571  1.00  0.00           H  
ATOM    709  CZ  ARG A  45      23.868  -5.906 -20.033  1.00  0.00           C  
ATOM    710  NH1 ARG A  45      24.073  -7.194 -19.964  1.00  0.00           N  
ATOM    711 HH11 ARG A  45      23.436  -7.747 -19.422  1.00  0.00           H  
ATOM    712 HH12 ARG A  45      24.912  -7.598 -20.328  1.00  0.00           H  
ATOM    713  NH2 ARG A  45      24.765  -5.184 -20.632  1.00  0.00           N  
ATOM    714 HH21 ARG A  45      24.721  -4.174 -20.440  1.00  0.00           H  
ATOM    715 HH22 ARG A  45      25.605  -5.585 -20.986  1.00  0.00           H  
ATOM    716  C   ARG A  45      17.089  -6.485 -17.101  1.00  0.00           C  
ATOM    717  O   ARG A  45      16.300  -7.101 -17.811  1.00  0.00           O  
ATOM    718  N   ALA A  46      17.131  -6.622 -15.772  1.00  0.00           N  
ATOM    719  H   ALA A  46      17.836  -6.103 -15.257  1.00  0.00           H  
ATOM    720  CA  ALA A  46      16.238  -7.494 -15.012  1.00  0.00           C  
ATOM    721  HA  ALA A  46      16.331  -8.506 -15.403  1.00  0.00           H  
ATOM    722  CB  ALA A  46      16.671  -7.500 -13.540  1.00  0.00           C  
ATOM    723  HB1 ALA A  46      16.035  -8.182 -12.974  1.00  0.00           H  
ATOM    724  HB2 ALA A  46      17.706  -7.830 -13.456  1.00  0.00           H  
ATOM    725  HB3 ALA A  46      16.581  -6.498 -13.116  1.00  0.00           H  
ATOM    726  C   ALA A  46      14.765  -7.085 -15.157  1.00  0.00           C  
ATOM    727  O   ALA A  46      13.921  -7.938 -15.426  1.00  0.00           O  
ATOM    728  N   ALA A  47      14.458  -5.789 -15.037  1.00  0.00           N  
ATOM    729  H   ALA A  47      15.179  -5.139 -14.746  1.00  0.00           H  
ATOM    730  CA  ALA A  47      13.120  -5.259 -15.308  1.00  0.00           C  
ATOM    731  HA  ALA A  47      12.412  -5.727 -14.625  1.00  0.00           H  
ATOM    732  CB  ALA A  47      13.124  -3.746 -15.052  1.00  0.00           C  
ATOM    733  HB1 ALA A  47      13.480  -3.536 -14.049  1.00  0.00           H  
ATOM    734  HB2 ALA A  47      13.772  -3.239 -15.767  1.00  0.00           H  
ATOM    735  HB3 ALA A  47      12.110  -3.356 -15.154  1.00  0.00           H  
ATOM    736  C   ALA A  47      12.675  -5.576 -16.747  1.00  0.00           C  
ATOM    737  O   ALA A  47      11.583  -6.097 -16.961  1.00  0.00           O  
ATOM    738  N   THR A  48      13.557  -5.341 -17.728  1.00  0.00           N  
ATOM    739  H   THR A  48      14.434  -4.907 -17.463  1.00  0.00           H  
ATOM    740  CA  THR A  48      13.289  -5.541 -19.163  1.00  0.00           C  
ATOM    741  HA  THR A  48      12.461  -4.888 -19.440  1.00  0.00           H  
ATOM    742  CB  THR A  48      14.506  -5.128 -20.019  1.00  0.00           C  
ATOM    743  HB  THR A  48      15.372  -5.738 -19.765  1.00  0.00           H  
ATOM    744  CG2 THR A  48      14.245  -5.239 -21.521  1.00  0.00           C  
ATOM    745 HG21 THR A  48      14.115  -6.283 -21.805  1.00  0.00           H  
ATOM    746 HG22 THR A  48      13.352  -4.671 -21.786  1.00  0.00           H  
ATOM    747 HG23 THR A  48      15.098  -4.837 -22.069  1.00  0.00           H  
ATOM    748  OG1 THR A  48      14.820  -3.770 -19.799  1.00  0.00           O  
ATOM    749  HG1 THR A  48      15.157  -3.680 -18.889  1.00  0.00           H  
ATOM    750  C   THR A  48      12.851  -6.974 -19.492  1.00  0.00           C  
ATOM    751  O   THR A  48      11.833  -7.151 -20.161  1.00  0.00           O  
ATOM    752  N   VAL A  49      13.553  -8.005 -19.005  1.00  0.00           N  
ATOM    753  H   VAL A  49      14.384  -7.814 -18.455  1.00  0.00           H  
ATOM    754  CA  VAL A  49      13.194  -9.410 -19.297  1.00  0.00           C  
ATOM    755  HA  VAL A  49      12.937  -9.472 -20.355  1.00  0.00           H  
ATOM    756  CB  VAL A  49      14.379 -10.373 -19.090  1.00  0.00           C  
ATOM    757  HB  VAL A  49      14.048 -11.374 -19.372  1.00  0.00           H  
ATOM    758  CG1 VAL A  49      15.551 -10.008 -20.010  1.00  0.00           C  
ATOM    759 HG11 VAL A  49      16.342 -10.751 -19.909  1.00  0.00           H  
ATOM    760 HG12 VAL A  49      15.211  -9.991 -21.047  1.00  0.00           H  
ATOM    761 HG13 VAL A  49      15.950  -9.028 -19.748  1.00  0.00           H  
ATOM    762  CG2 VAL A  49      14.884 -10.442 -17.645  1.00  0.00           C  
ATOM    763 HG21 VAL A  49      14.075 -10.723 -16.972  1.00  0.00           H  
ATOM    764 HG22 VAL A  49      15.290  -9.481 -17.338  1.00  0.00           H  
ATOM    765 HG23 VAL A  49      15.661 -11.199 -17.567  1.00  0.00           H  
ATOM    766  C   VAL A  49      11.946  -9.888 -18.542  1.00  0.00           C  
ATOM    767  O   VAL A  49      11.209 -10.734 -19.052  1.00  0.00           O  
ATOM    768  N   LEU A  50      11.638  -9.322 -17.366  1.00  0.00           N  
ATOM    769  H   LEU A  50      12.275  -8.637 -16.977  1.00  0.00           H  
ATOM    770  CA  LEU A  50      10.360  -9.563 -16.677  1.00  0.00           C  
ATOM    771  HA  LEU A  50      10.134 -10.627 -16.716  1.00  0.00           H  
ATOM    772  CB  LEU A  50      10.468  -9.135 -15.203  1.00  0.00           C  
ATOM    773  HB2 LEU A  50      10.757  -8.082 -15.167  1.00  0.00           H  
ATOM    774  HB3 LEU A  50       9.479  -9.220 -14.748  1.00  0.00           H  
ATOM    775  CG  LEU A  50      11.465  -9.948 -14.351  1.00  0.00           C  
ATOM    776  HG  LEU A  50      12.464  -9.877 -14.773  1.00  0.00           H  
ATOM    777  CD1 LEU A  50      11.481  -9.371 -12.937  1.00  0.00           C  
ATOM    778 HD11 LEU A  50      11.801  -8.331 -12.978  1.00  0.00           H  
ATOM    779 HD12 LEU A  50      10.482  -9.421 -12.511  1.00  0.00           H  
ATOM    780 HD13 LEU A  50      12.180  -9.926 -12.313  1.00  0.00           H  
ATOM    781  CD2 LEU A  50      11.103 -11.429 -14.244  1.00  0.00           C  
ATOM    782 HD21 LEU A  50      11.809 -11.935 -13.586  1.00  0.00           H  
ATOM    783 HD22 LEU A  50      10.099 -11.548 -13.846  1.00  0.00           H  
ATOM    784 HD23 LEU A  50      11.161 -11.901 -15.224  1.00  0.00           H  
ATOM    785  C   LEU A  50       9.180  -8.850 -17.368  1.00  0.00           C  
ATOM    786  O   LEU A  50       8.086  -9.414 -17.453  1.00  0.00           O  
ATOM    787  N   ARG A  51       9.418  -7.648 -17.911  1.00  0.00           N  
ATOM    788  H   ARG A  51      10.332  -7.235 -17.745  1.00  0.00           H  
ATOM    789  CA  ARG A  51       8.469  -6.871 -18.723  1.00  0.00           C  
ATOM    790  HA  ARG A  51       7.539  -6.761 -18.170  1.00  0.00           H  
ATOM    791  CB  ARG A  51       9.061  -5.472 -18.966  1.00  0.00           C  
ATOM    792  HB2 ARG A  51       9.390  -5.075 -18.006  1.00  0.00           H  
ATOM    793  HB3 ARG A  51       9.931  -5.538 -19.617  1.00  0.00           H  
ATOM    794  CG  ARG A  51       8.051  -4.490 -19.578  1.00  0.00           C  
ATOM    795  HG2 ARG A  51       7.704  -4.875 -20.536  1.00  0.00           H  
ATOM    796  HG3 ARG A  51       7.194  -4.399 -18.919  1.00  0.00           H  
ATOM    797  CD  ARG A  51       8.650  -3.093 -19.804  1.00  0.00           C  
ATOM    798  HD2 ARG A  51       9.444  -3.177 -20.547  1.00  0.00           H  
ATOM    799  HD3 ARG A  51       7.869  -2.438 -20.197  1.00  0.00           H  
ATOM    800  NE  ARG A  51       9.197  -2.510 -18.564  1.00  0.00           N  
ATOM    801  HE  ARG A  51       8.888  -2.920 -17.676  1.00  0.00           H  
ATOM    802  CZ  ARG A  51      10.098  -1.548 -18.468  1.00  0.00           C  
ATOM    803  NH1 ARG A  51      10.492  -0.869 -19.505  1.00  0.00           N  
ATOM    804 HH11 ARG A  51      10.050  -1.020 -20.385  1.00  0.00           H  
ATOM    805 HH12 ARG A  51      11.240  -0.189 -19.396  1.00  0.00           H  
ATOM    806  NH2 ARG A  51      10.660  -1.252 -17.340  1.00  0.00           N  
ATOM    807 HH21 ARG A  51      10.406  -1.830 -16.533  1.00  0.00           H  
ATOM    808 HH22 ARG A  51      11.332  -0.508 -17.285  1.00  0.00           H  
ATOM    809  C   ARG A  51       8.117  -7.594 -20.016  1.00  0.00           C  
ATOM    810  O   ARG A  51       6.941  -7.671 -20.375  1.00  0.00           O  
ATOM    811  N   GLN A  52       9.103  -8.214 -20.669  1.00  0.00           N  
ATOM    812  H   GLN A  52      10.052  -8.075 -20.336  1.00  0.00           H  
ATOM    813  CA  GLN A  52       8.859  -9.151 -21.770  1.00  0.00           C  
ATOM    814  HA  GLN A  52       8.315  -8.637 -22.564  1.00  0.00           H  
ATOM    815  CB  GLN A  52      10.190  -9.672 -22.339  1.00  0.00           C  
ATOM    816  HB2 GLN A  52      10.817 -10.015 -21.518  1.00  0.00           H  
ATOM    817  HB3 GLN A  52       9.985 -10.529 -22.985  1.00  0.00           H  
ATOM    818  CG  GLN A  52      10.957  -8.632 -23.167  1.00  0.00           C  
ATOM    819  HG2 GLN A  52      10.358  -8.370 -24.039  1.00  0.00           H  
ATOM    820  HG3 GLN A  52      11.120  -7.728 -22.582  1.00  0.00           H  
ATOM    821  CD  GLN A  52      12.318  -9.161 -23.620  1.00  0.00           C  
ATOM    822  OE1 GLN A  52      13.061  -9.794 -22.889  1.00  0.00           O  
ATOM    823  NE2 GLN A  52      12.709  -8.923 -24.853  1.00  0.00           N  
ATOM    824 HE21 GLN A  52      13.613  -9.288 -25.092  1.00  0.00           H  
ATOM    825 HE22 GLN A  52      12.116  -8.441 -25.501  1.00  0.00           H  
ATOM    826  C   GLN A  52       7.987 -10.330 -21.311  1.00  0.00           C  
ATOM    827  O   GLN A  52       6.948 -10.594 -21.917  1.00  0.00           O  
ATOM    828  N   PHE A  53       8.383 -11.002 -20.224  1.00  0.00           N  
ATOM    829  H   PHE A  53       9.255 -10.731 -19.783  1.00  0.00           H  
ATOM    830  CA  PHE A  53       7.729 -12.215 -19.733  1.00  0.00           C  
ATOM    831  HA  PHE A  53       7.784 -12.967 -20.522  1.00  0.00           H  
ATOM    832  CB  PHE A  53       8.522 -12.742 -18.526  1.00  0.00           C  
ATOM    833  HB2 PHE A  53       9.576 -12.809 -18.803  1.00  0.00           H  
ATOM    834  HB3 PHE A  53       8.448 -12.028 -17.705  1.00  0.00           H  
ATOM    835  CG  PHE A  53       8.083 -14.100 -18.021  1.00  0.00           C  
ATOM    836  CD1 PHE A  53       6.960 -14.205 -17.179  1.00  0.00           C  
ATOM    837  HD1 PHE A  53       6.410 -13.321 -16.895  1.00  0.00           H  
ATOM    838  CE1 PHE A  53       6.540 -15.464 -16.720  1.00  0.00           C  
ATOM    839  HE1 PHE A  53       5.679 -15.546 -16.070  1.00  0.00           H  
ATOM    840  CZ  PHE A  53       7.260 -16.618 -17.075  1.00  0.00           C  
ATOM    841  HZ  PHE A  53       6.951 -17.581 -16.692  1.00  0.00           H  
ATOM    842  CE2 PHE A  53       8.394 -16.516 -17.900  1.00  0.00           C  
ATOM    843  HE2 PHE A  53       8.965 -17.402 -18.148  1.00  0.00           H  
ATOM    844  CD2 PHE A  53       8.799 -15.259 -18.382  1.00  0.00           C  
ATOM    845  HD2 PHE A  53       9.672 -15.188 -19.015  1.00  0.00           H  
ATOM    846  C   PHE A  53       6.236 -12.003 -19.423  1.00  0.00           C  
ATOM    847  O   PHE A  53       5.404 -12.760 -19.928  1.00  0.00           O  
ATOM    848  N   TYR A  54       5.858 -10.953 -18.678  1.00  0.00           N  
ATOM    849  H   TYR A  54       6.563 -10.338 -18.283  1.00  0.00           H  
ATOM    850  CA  TYR A  54       4.434 -10.680 -18.439  1.00  0.00           C  
ATOM    851  HA  TYR A  54       3.970 -11.637 -18.194  1.00  0.00           H  
ATOM    852  CB  TYR A  54       4.205  -9.789 -17.204  1.00  0.00           C  
ATOM    853  HB2 TYR A  54       3.151  -9.872 -16.938  1.00  0.00           H  
ATOM    854  HB3 TYR A  54       4.764 -10.221 -16.372  1.00  0.00           H  
ATOM    855  CG  TYR A  54       4.518  -8.303 -17.296  1.00  0.00           C  
ATOM    856  CD1 TYR A  54       5.526  -7.754 -16.480  1.00  0.00           C  
ATOM    857  HD1 TYR A  54       6.133  -8.394 -15.859  1.00  0.00           H  
ATOM    858  CE1 TYR A  54       5.750  -6.367 -16.462  1.00  0.00           C  
ATOM    859  HE1 TYR A  54       6.510  -5.950 -15.824  1.00  0.00           H  
ATOM    860  CZ  TYR A  54       5.003  -5.519 -17.302  1.00  0.00           C  
ATOM    861  OH  TYR A  54       5.206  -4.179 -17.290  1.00  0.00           O  
ATOM    862  HH  TYR A  54       6.095  -3.957 -16.922  1.00  0.00           H  
ATOM    863  CE2 TYR A  54       4.003  -6.065 -18.131  1.00  0.00           C  
ATOM    864  HE2 TYR A  54       3.446  -5.406 -18.779  1.00  0.00           H  
ATOM    865  CD2 TYR A  54       3.737  -7.449 -18.104  1.00  0.00           C  
ATOM    866  HD2 TYR A  54       2.937  -7.849 -18.711  1.00  0.00           H  
ATOM    867  C   TYR A  54       3.700 -10.188 -19.696  1.00  0.00           C  
ATOM    868  O   TYR A  54       2.557 -10.584 -19.903  1.00  0.00           O  
ATOM    869  N   SER A  55       4.331  -9.394 -20.573  1.00  0.00           N  
ATOM    870  H   SER A  55       5.279  -9.095 -20.372  1.00  0.00           H  
ATOM    871  CA  SER A  55       3.687  -8.918 -21.818  1.00  0.00           C  
ATOM    872  HA  SER A  55       2.761  -8.409 -21.554  1.00  0.00           H  
ATOM    873  CB  SER A  55       4.581  -7.927 -22.567  1.00  0.00           C  
ATOM    874  HB2 SER A  55       5.528  -8.403 -22.826  1.00  0.00           H  
ATOM    875  HB3 SER A  55       4.080  -7.619 -23.486  1.00  0.00           H  
ATOM    876  OG  SER A  55       4.835  -6.784 -21.782  1.00  0.00           O  
ATOM    877  HG  SER A  55       5.540  -7.030 -21.154  1.00  0.00           H  
ATOM    878  C   SER A  55       3.320 -10.053 -22.782  1.00  0.00           C  
ATOM    879  O   SER A  55       2.401  -9.905 -23.594  1.00  0.00           O  
ATOM    880  N   HIE A  56       4.032 -11.182 -22.682  1.00  0.00           N  
ATOM    881  H   HIE A  56       4.824 -11.178 -22.048  1.00  0.00           H  
ATOM    882  CA  HIE A  56       3.692 -12.442 -23.341  1.00  0.00           C  
ATOM    883  HA  HIE A  56       3.236 -12.223 -24.309  1.00  0.00           H  
ATOM    884  CB  HIE A  56       4.981 -13.240 -23.603  1.00  0.00           C  
ATOM    885  HB2 HIE A  56       5.703 -12.591 -24.102  1.00  0.00           H  
ATOM    886  HB3 HIE A  56       5.422 -13.564 -22.659  1.00  0.00           H  
ATOM    887  CG  HIE A  56       4.756 -14.440 -24.484  1.00  0.00           C  
ATOM    888  ND1 HIE A  56       4.820 -14.434 -25.877  1.00  0.00           N  
ATOM    889  CE1 HIE A  56       4.472 -15.668 -26.267  1.00  0.00           C  
ATOM    890  HE1 HIE A  56       4.415 -15.987 -27.298  1.00  0.00           H  
ATOM    891  NE2 HIE A  56       4.183 -16.436 -25.202  1.00  0.00           N  
ATOM    892  HE2 HIE A  56       3.836 -17.384 -25.237  1.00  0.00           H  
ATOM    893  CD2 HIE A  56       4.356 -15.675 -24.069  1.00  0.00           C  
ATOM    894  HD2 HIE A  56       4.170 -15.971 -23.047  1.00  0.00           H  
ATOM    895  C   HIE A  56       2.663 -13.255 -22.539  1.00  0.00           C  
ATOM    896  O   HIE A  56       1.541 -13.462 -23.004  1.00  0.00           O  
ATOM    897  N   HIE A  57       3.023 -13.722 -21.337  1.00  0.00           N  
ATOM    898  H   HIE A  57       3.941 -13.483 -20.976  1.00  0.00           H  
ATOM    899  CA  HIE A  57       2.222 -14.705 -20.589  1.00  0.00           C  
ATOM    900  HA  HIE A  57       1.894 -15.461 -21.302  1.00  0.00           H  
ATOM    901  CB  HIE A  57       3.092 -15.440 -19.558  1.00  0.00           C  
ATOM    902  HB2 HIE A  57       3.484 -14.719 -18.840  1.00  0.00           H  
ATOM    903  HB3 HIE A  57       2.469 -16.149 -19.012  1.00  0.00           H  
ATOM    904  CG  HIE A  57       4.244 -16.216 -20.161  1.00  0.00           C  
ATOM    905  ND1 HIE A  57       4.147 -17.370 -20.946  1.00  0.00           N  
ATOM    906  CE1 HIE A  57       5.409 -17.740 -21.216  1.00  0.00           C  
ATOM    907  HE1 HIE A  57       5.683 -18.613 -21.791  1.00  0.00           H  
ATOM    908  NE2 HIE A  57       6.285 -16.892 -20.653  1.00  0.00           N  
ATOM    909  HE2 HIE A  57       7.295 -16.974 -20.661  1.00  0.00           H  
ATOM    910  CD2 HIE A  57       5.562 -15.927 -19.992  1.00  0.00           C  
ATOM    911  HD2 HIE A  57       5.955 -15.109 -19.412  1.00  0.00           H  
ATOM    912  C   HIE A  57       0.922 -14.152 -19.979  1.00  0.00           C  
ATOM    913  O   HIE A  57       0.076 -14.941 -19.566  1.00  0.00           O  
ATOM    914  N   GLU A  58       0.681 -12.835 -19.993  1.00  0.00           N  
ATOM    915  H   GLU A  58       1.426 -12.204 -20.275  1.00  0.00           H  
ATOM    916  CA  GLU A  58      -0.657 -12.252 -19.756  1.00  0.00           C  
ATOM    917  HA  GLU A  58      -0.998 -12.552 -18.766  1.00  0.00           H  
ATOM    918  CB  GLU A  58      -0.548 -10.713 -19.768  1.00  0.00           C  
ATOM    919  HB2 GLU A  58       0.129 -10.423 -18.966  1.00  0.00           H  
ATOM    920  HB3 GLU A  58      -0.116 -10.386 -20.713  1.00  0.00           H  
ATOM    921  CG  GLU A  58      -1.869  -9.960 -19.558  1.00  0.00           C  
ATOM    922  HG2 GLU A  58      -2.428  -9.937 -20.494  1.00  0.00           H  
ATOM    923  HG3 GLU A  58      -2.467 -10.493 -18.813  1.00  0.00           H  
ATOM    924  CD  GLU A  58      -1.637  -8.525 -19.066  1.00  0.00           C  
ATOM    925  OE1 GLU A  58      -0.970  -7.702 -19.752  1.00  0.00           O  
ATOM    926  OE2 GLU A  58      -2.081  -8.190 -17.950  1.00  0.00           O  
ATOM    927  C   GLU A  58      -1.714 -12.762 -20.763  1.00  0.00           C  
ATOM    928  O   GLU A  58      -2.915 -12.679 -20.506  1.00  0.00           O  
ATOM    929  N   LYS A  59      -1.276 -13.330 -21.897  1.00  0.00           N  
ATOM    930  H   LYS A  59      -0.270 -13.360 -22.044  1.00  0.00           H  
ATOM    931  CA  LYS A  59      -2.127 -13.816 -22.998  1.00  0.00           C  
ATOM    932  HA  LYS A  59      -3.170 -13.609 -22.754  1.00  0.00           H  
ATOM    933  CB  LYS A  59      -1.776 -13.050 -24.285  1.00  0.00           C  
ATOM    934  HB2 LYS A  59      -0.788 -13.367 -24.625  1.00  0.00           H  
ATOM    935  HB3 LYS A  59      -2.506 -13.305 -25.057  1.00  0.00           H  
ATOM    936  CG  LYS A  59      -1.771 -11.527 -24.082  1.00  0.00           C  
ATOM    937  HG2 LYS A  59      -2.741 -11.207 -23.698  1.00  0.00           H  
ATOM    938  HG3 LYS A  59      -0.997 -11.255 -23.363  1.00  0.00           H  
ATOM    939  CD  LYS A  59      -1.475 -10.796 -25.390  1.00  0.00           C  
ATOM    940  HD2 LYS A  59      -0.558 -11.198 -25.826  1.00  0.00           H  
ATOM    941  HD3 LYS A  59      -2.306 -10.943 -26.083  1.00  0.00           H  
ATOM    942  CE  LYS A  59      -1.287  -9.310 -25.073  1.00  0.00           C  
ATOM    943  HE2 LYS A  59      -2.187  -8.942 -24.570  1.00  0.00           H  
ATOM    944  HE3 LYS A  59      -0.449  -9.213 -24.372  1.00  0.00           H  
ATOM    945  NZ  LYS A  59      -1.022  -8.529 -26.303  1.00  0.00           N  
ATOM    946  HZ1 LYS A  59      -0.867  -7.556 -26.072  1.00  0.00           H  
ATOM    947  HZ2 LYS A  59      -1.804  -8.601 -26.940  1.00  0.00           H  
ATOM    948  HZ3 LYS A  59      -0.194  -8.889 -26.760  1.00  0.00           H  
ATOM    949  C   LYS A  59      -2.050 -15.334 -23.218  1.00  0.00           C  
ATOM    950  O   LYS A  59      -2.581 -15.836 -24.208  1.00  0.00           O  
ATOM    951  N   ASP A  60      -1.368 -16.073 -22.339  1.00  0.00           N  
ATOM    952  H   ASP A  60      -1.000 -15.616 -21.518  1.00  0.00           H  
ATOM    953  CA  ASP A  60      -1.157 -17.519 -22.496  1.00  0.00           C  
ATOM    954  HA  ASP A  60      -0.900 -17.710 -23.540  1.00  0.00           H  
ATOM    955  CB  ASP A  60       0.040 -17.987 -21.650  1.00  0.00           C  
ATOM    956  HB2 ASP A  60       0.915 -17.403 -21.935  1.00  0.00           H  
ATOM    957  HB3 ASP A  60      -0.167 -17.807 -20.594  1.00  0.00           H  
ATOM    958  CG  ASP A  60       0.373 -19.471 -21.849  1.00  0.00           C  
ATOM    959  OD1 ASP A  60       1.256 -19.988 -21.131  1.00  0.00           O  
ATOM    960  OD2 ASP A  60      -0.192 -20.134 -22.749  1.00  0.00           O  
ATOM    961  C   ASP A  60      -2.422 -18.328 -22.172  1.00  0.00           C  
ATOM    962  O   ASP A  60      -2.795 -18.512 -21.009  1.00  0.00           O  
ATOM    963  N   THR A  61      -3.061 -18.866 -23.211  1.00  0.00           N  
ATOM    964  H   THR A  61      -2.696 -18.693 -24.137  1.00  0.00           H  
ATOM    965  CA  THR A  61      -4.267 -19.692 -23.087  1.00  0.00           C  
ATOM    966  HA  THR A  61      -5.008 -19.115 -22.541  1.00  0.00           H  
ATOM    967  CB  THR A  61      -4.859 -20.026 -24.460  1.00  0.00           C  
ATOM    968  HB  THR A  61      -5.736 -20.658 -24.315  1.00  0.00           H  
ATOM    969  CG2 THR A  61      -5.286 -18.778 -25.232  1.00  0.00           C  
ATOM    970 HG21 THR A  61      -4.421 -18.154 -25.461  1.00  0.00           H  
ATOM    971 HG22 THR A  61      -5.775 -19.071 -26.161  1.00  0.00           H  
ATOM    972 HG23 THR A  61      -5.990 -18.201 -24.633  1.00  0.00           H  
ATOM    973  OG1 THR A  61      -3.920 -20.725 -25.243  1.00  0.00           O  
ATOM    974  HG1 THR A  61      -4.352 -20.968 -26.065  1.00  0.00           H  
ATOM    975  C   THR A  61      -4.043 -20.985 -22.301  1.00  0.00           C  
ATOM    976  O   THR A  61      -5.003 -21.521 -21.747  1.00  0.00           O  
ATOM    977  N   ARG A  62      -2.801 -21.474 -22.160  1.00  0.00           N  
ATOM    978  H   ARG A  62      -2.033 -20.973 -22.606  1.00  0.00           H  
ATOM    979  CA  ARG A  62      -2.481 -22.632 -21.303  1.00  0.00           C  
ATOM    980  HA  ARG A  62      -3.096 -23.480 -21.603  1.00  0.00           H  
ATOM    981  CB  ARG A  62      -0.999 -23.010 -21.449  1.00  0.00           C  
ATOM    982  HB2 ARG A  62      -0.395 -22.180 -21.083  1.00  0.00           H  
ATOM    983  HB3 ARG A  62      -0.790 -23.874 -20.816  1.00  0.00           H  
ATOM    984  CG  ARG A  62      -0.603 -23.356 -22.899  1.00  0.00           C  
ATOM    985  HG2 ARG A  62      -1.125 -24.265 -23.199  1.00  0.00           H  
ATOM    986  HG3 ARG A  62      -0.900 -22.556 -23.578  1.00  0.00           H  
ATOM    987  CD  ARG A  62       0.907 -23.576 -23.053  1.00  0.00           C  
ATOM    988  HD2 ARG A  62       1.215 -24.391 -22.395  1.00  0.00           H  
ATOM    989  HD3 ARG A  62       1.112 -23.855 -24.088  1.00  0.00           H  
ATOM    990  NE  ARG A  62       1.664 -22.359 -22.719  1.00  0.00           N  
ATOM    991  HE  ARG A  62       1.122 -21.552 -22.388  1.00  0.00           H  
ATOM    992  CZ  ARG A  62       2.964 -22.174 -22.747  1.00  0.00           C  
ATOM    993  NH1 ARG A  62       3.774 -23.061 -23.259  1.00  0.00           N  
ATOM    994 HH11 ARG A  62       3.378 -23.895 -23.649  1.00  0.00           H  
ATOM    995 HH12 ARG A  62       4.762 -22.892 -23.268  1.00  0.00           H  
ATOM    996  NH2 ARG A  62       3.467 -21.089 -22.243  1.00  0.00           N  
ATOM    997 HH21 ARG A  62       2.798 -20.487 -21.741  1.00  0.00           H  
ATOM    998 HH22 ARG A  62       4.445 -20.939 -22.156  1.00  0.00           H  
ATOM    999  C   ARG A  62      -2.810 -22.357 -19.833  1.00  0.00           C  
ATOM   1000  O   ARG A  62      -3.258 -23.260 -19.134  1.00  0.00           O  
ATOM   1001  N   CYS A  63      -2.676 -21.106 -19.387  1.00  0.00           N  
ATOM   1002  H   CYS A  63      -2.374 -20.392 -20.038  1.00  0.00           H  
ATOM   1003  CA  CYS A  63      -3.070 -20.679 -18.042  1.00  0.00           C  
ATOM   1004  HA  CYS A  63      -2.767 -21.454 -17.336  1.00  0.00           H  
ATOM   1005  CB  CYS A  63      -2.306 -19.400 -17.674  1.00  0.00           C  
ATOM   1006  HB2 CYS A  63      -2.524 -18.603 -18.389  1.00  0.00           H  
ATOM   1007  HB3 CYS A  63      -2.623 -19.077 -16.682  1.00  0.00           H  
ATOM   1008  SG  CYS A  63      -0.518 -19.736 -17.632  1.00  0.00           S  
ATOM   1009  HG  CYS A  63      -0.285 -19.671 -18.953  1.00  0.00           H  
ATOM   1010  C   CYS A  63      -4.596 -20.518 -17.862  1.00  0.00           C  
ATOM   1011  O   CYS A  63      -5.044 -20.299 -16.736  1.00  0.00           O  
ATOM   1012  N   LEU A  64      -5.390 -20.646 -18.937  1.00  0.00           N  
ATOM   1013  H   LEU A  64      -4.950 -20.799 -19.835  1.00  0.00           H  
ATOM   1014  CA  LEU A  64      -6.858 -20.743 -18.888  1.00  0.00           C  
ATOM   1015  HA  LEU A  64      -7.227 -20.217 -18.006  1.00  0.00           H  
ATOM   1016  CB  LEU A  64      -7.493 -20.105 -20.141  1.00  0.00           C  
ATOM   1017  HB2 LEU A  64      -7.276 -20.733 -21.005  1.00  0.00           H  
ATOM   1018  HB3 LEU A  64      -8.576 -20.113 -20.009  1.00  0.00           H  
ATOM   1019  CG  LEU A  64      -7.053 -18.668 -20.466  1.00  0.00           C  
ATOM   1020  HG  LEU A  64      -5.975 -18.638 -20.615  1.00  0.00           H  
ATOM   1021  CD1 LEU A  64      -7.735 -18.204 -21.753  1.00  0.00           C  
ATOM   1022 HD11 LEU A  64      -8.817 -18.175 -21.614  1.00  0.00           H  
ATOM   1023 HD12 LEU A  64      -7.500 -18.892 -22.563  1.00  0.00           H  
ATOM   1024 HD13 LEU A  64      -7.378 -17.209 -22.020  1.00  0.00           H  
ATOM   1025  CD2 LEU A  64      -7.420 -17.698 -19.350  1.00  0.00           C  
ATOM   1026 HD21 LEU A  64      -8.492 -17.725 -19.159  1.00  0.00           H  
ATOM   1027 HD22 LEU A  64      -7.120 -16.688 -19.627  1.00  0.00           H  
ATOM   1028 HD23 LEU A  64      -6.886 -17.982 -18.445  1.00  0.00           H  
ATOM   1029  C   LEU A  64      -7.338 -22.197 -18.775  1.00  0.00           C  
ATOM   1030  O   LEU A  64      -8.342 -22.444 -18.120  1.00  0.00           O  
ATOM   1031  N   GLY A  65      -6.624 -23.157 -19.378  1.00  0.00           N  
ATOM   1032  H   GLY A  65      -5.812 -22.874 -19.911  1.00  0.00           H  
ATOM   1033  CA  GLY A  65      -6.975 -24.589 -19.373  1.00  0.00           C  
ATOM   1034  HA2 GLY A  65      -8.023 -24.694 -19.655  1.00  0.00           H  
ATOM   1035  HA3 GLY A  65      -6.367 -25.103 -20.117  1.00  0.00           H  
ATOM   1036  C   GLY A  65      -6.783 -25.313 -18.030  1.00  0.00           C  
ATOM   1037  O   GLY A  65      -6.965 -26.526 -17.949  1.00  0.00           O  
ATOM   1038  N   ALA A  66      -6.381 -24.583 -16.990  1.00  0.00           N  
ATOM   1039  H   ALA A  66      -6.319 -23.590 -17.142  1.00  0.00           H  
ATOM   1040  CA  ALA A  66      -6.283 -25.048 -15.612  1.00  0.00           C  
ATOM   1041  HA  ALA A  66      -6.115 -26.126 -15.609  1.00  0.00           H  
ATOM   1042  CB  ALA A  66      -5.051 -24.365 -14.999  1.00  0.00           C  
ATOM   1043  HB1 ALA A  66      -4.854 -24.772 -14.009  1.00  0.00           H  
ATOM   1044  HB2 ALA A  66      -4.178 -24.554 -15.627  1.00  0.00           H  
ATOM   1045  HB3 ALA A  66      -5.214 -23.288 -14.932  1.00  0.00           H  
ATOM   1046  C   ALA A  66      -7.587 -24.770 -14.828  1.00  0.00           C  
ATOM   1047  O   ALA A  66      -8.596 -24.330 -15.374  1.00  0.00           O  
ATOM   1048  N   THR A  67      -7.594 -25.016 -13.515  1.00  0.00           N  
ATOM   1049  H   THR A  67      -6.748 -25.339 -13.076  1.00  0.00           H  
ATOM   1050  CA  THR A  67      -8.742 -24.657 -12.661  1.00  0.00           C  
ATOM   1051  HA  THR A  67      -9.649 -24.983 -13.170  1.00  0.00           H  
ATOM   1052  CB  THR A  67      -8.697 -25.360 -11.295  1.00  0.00           C  
ATOM   1053  HB  THR A  67      -9.655 -25.197 -10.798  1.00  0.00           H  
ATOM   1054  CG2 THR A  67      -8.465 -26.867 -11.398  1.00  0.00           C  
ATOM   1055 HG21 THR A  67      -8.610 -27.330 -10.422  1.00  0.00           H  
ATOM   1056 HG22 THR A  67      -9.181 -27.299 -12.098  1.00  0.00           H  
ATOM   1057 HG23 THR A  67      -7.454 -27.078 -11.750  1.00  0.00           H  
ATOM   1058  OG1 THR A  67      -7.680 -24.831 -10.474  1.00  0.00           O  
ATOM   1059  HG1 THR A  67      -7.548 -25.459  -9.758  1.00  0.00           H  
ATOM   1060  C   THR A  67      -8.849 -23.140 -12.453  1.00  0.00           C  
ATOM   1061  O   THR A  67      -7.850 -22.419 -12.493  1.00  0.00           O  
ATOM   1062  N   ALA A  68     -10.044 -22.639 -12.121  1.00  0.00           N  
ATOM   1063  H   ALA A  68     -10.857 -23.235 -12.171  1.00  0.00           H  
ATOM   1064  CA  ALA A  68     -10.250 -21.210 -11.857  1.00  0.00           C  
ATOM   1065  HA  ALA A  68     -10.018 -20.659 -12.772  1.00  0.00           H  
ATOM   1066  CB  ALA A  68     -11.731 -20.988 -11.532  1.00  0.00           C  
ATOM   1067  HB1 ALA A  68     -12.010 -21.535 -10.630  1.00  0.00           H  
ATOM   1068  HB2 ALA A  68     -11.912 -19.924 -11.372  1.00  0.00           H  
ATOM   1069  HB3 ALA A  68     -12.350 -21.323 -12.365  1.00  0.00           H  
ATOM   1070  C   ALA A  68      -9.337 -20.636 -10.748  1.00  0.00           C  
ATOM   1071  O   ALA A  68      -8.961 -19.466 -10.823  1.00  0.00           O  
ATOM   1072  N   GLN A  69      -8.910 -21.440  -9.758  1.00  0.00           N  
ATOM   1073  H   GLN A  69      -9.204 -22.403  -9.759  1.00  0.00           H  
ATOM   1074  CA  GLN A  69      -7.936 -20.981  -8.752  1.00  0.00           C  
ATOM   1075  HA  GLN A  69      -8.271 -20.002  -8.406  1.00  0.00           H  
ATOM   1076  CB  GLN A  69      -7.892 -21.917  -7.525  1.00  0.00           C  
ATOM   1077  HB2 GLN A  69      -8.893 -22.293  -7.308  1.00  0.00           H  
ATOM   1078  HB3 GLN A  69      -7.249 -22.769  -7.753  1.00  0.00           H  
ATOM   1079  CG  GLN A  69      -7.363 -21.169  -6.278  1.00  0.00           C  
ATOM   1080  HG2 GLN A  69      -8.218 -20.814  -5.701  1.00  0.00           H  
ATOM   1081  HG3 GLN A  69      -6.789 -20.293  -6.578  1.00  0.00           H  
ATOM   1082  CD  GLN A  69      -6.467 -22.005  -5.362  1.00  0.00           C  
ATOM   1083  OE1 GLN A  69      -5.294 -21.719  -5.165  1.00  0.00           O  
ATOM   1084  NE2 GLN A  69      -6.978 -23.056  -4.756  1.00  0.00           N  
ATOM   1085 HE21 GLN A  69      -6.371 -23.553  -4.127  1.00  0.00           H  
ATOM   1086 HE22 GLN A  69      -7.951 -23.287  -4.849  1.00  0.00           H  
ATOM   1087  C   GLN A  69      -6.528 -20.791  -9.347  1.00  0.00           C  
ATOM   1088  O   GLN A  69      -5.858 -19.819  -9.009  1.00  0.00           O  
ATOM   1089  N   GLN A  70      -6.088 -21.670 -10.256  1.00  0.00           N  
ATOM   1090  H   GLN A  70      -6.711 -22.402 -10.575  1.00  0.00           H  
ATOM   1091  CA  GLN A  70      -4.823 -21.492 -10.978  1.00  0.00           C  
ATOM   1092  HA  GLN A  70      -4.016 -21.336 -10.260  1.00  0.00           H  
ATOM   1093  CB  GLN A  70      -4.505 -22.748 -11.811  1.00  0.00           C  
ATOM   1094  HB2 GLN A  70      -5.382 -23.014 -12.398  1.00  0.00           H  
ATOM   1095  HB3 GLN A  70      -3.699 -22.523 -12.513  1.00  0.00           H  
ATOM   1096  CG  GLN A  70      -4.094 -23.970 -10.965  1.00  0.00           C  
ATOM   1097  HG2 GLN A  70      -4.821 -24.134 -10.171  1.00  0.00           H  
ATOM   1098  HG3 GLN A  70      -4.103 -24.851 -11.605  1.00  0.00           H  
ATOM   1099  CD  GLN A  70      -2.696 -23.852 -10.354  1.00  0.00           C  
ATOM   1100  OE1 GLN A  70      -1.959 -22.906 -10.567  1.00  0.00           O  
ATOM   1101  NE2 GLN A  70      -2.267 -24.807  -9.558  1.00  0.00           N  
ATOM   1102 HE21 GLN A  70      -1.338 -24.691  -9.184  1.00  0.00           H  
ATOM   1103 HE22 GLN A  70      -2.828 -25.614  -9.370  1.00  0.00           H  
ATOM   1104  C   GLN A  70      -4.875 -20.238 -11.864  1.00  0.00           C  
ATOM   1105  O   GLN A  70      -3.960 -19.418 -11.813  1.00  0.00           O  
ATOM   1106  N   PHE A  71      -5.977 -20.019 -12.593  1.00  0.00           N  
ATOM   1107  H   PHE A  71      -6.693 -20.739 -12.622  1.00  0.00           H  
ATOM   1108  CA  PHE A  71      -6.158 -18.803 -13.400  1.00  0.00           C  
ATOM   1109  HA  PHE A  71      -5.285 -18.704 -14.048  1.00  0.00           H  
ATOM   1110  CB  PHE A  71      -7.397 -18.940 -14.297  1.00  0.00           C  
ATOM   1111  HB2 PHE A  71      -7.245 -19.777 -14.980  1.00  0.00           H  
ATOM   1112  HB3 PHE A  71      -8.254 -19.179 -13.666  1.00  0.00           H  
ATOM   1113  CG  PHE A  71      -7.721 -17.700 -15.124  1.00  0.00           C  
ATOM   1114  CD1 PHE A  71      -6.710 -17.040 -15.851  1.00  0.00           C  
ATOM   1115  HD1 PHE A  71      -5.700 -17.426 -15.850  1.00  0.00           H  
ATOM   1116  CE1 PHE A  71      -7.008 -15.893 -16.607  1.00  0.00           C  
ATOM   1117  HE1 PHE A  71      -6.227 -15.414 -17.184  1.00  0.00           H  
ATOM   1118  CZ  PHE A  71      -8.329 -15.417 -16.673  1.00  0.00           C  
ATOM   1119  HZ  PHE A  71      -8.561 -14.573 -17.308  1.00  0.00           H  
ATOM   1120  CE2 PHE A  71      -9.347 -16.077 -15.961  1.00  0.00           C  
ATOM   1121  HE2 PHE A  71     -10.373 -15.748 -16.054  1.00  0.00           H  
ATOM   1122  CD2 PHE A  71      -9.041 -17.209 -15.180  1.00  0.00           C  
ATOM   1123  HD2 PHE A  71      -9.829 -17.730 -14.657  1.00  0.00           H  
ATOM   1124  C   PHE A  71      -6.231 -17.526 -12.544  1.00  0.00           C  
ATOM   1125  O   PHE A  71      -5.764 -16.468 -12.971  1.00  0.00           O  
ATOM   1126  N   HIE A  72      -6.759 -17.595 -11.316  1.00  0.00           N  
ATOM   1127  H   HIE A  72      -7.232 -18.448 -11.038  1.00  0.00           H  
ATOM   1128  CA  HIE A  72      -6.611 -16.514 -10.333  1.00  0.00           C  
ATOM   1129  HA  HIE A  72      -6.959 -15.580 -10.770  1.00  0.00           H  
ATOM   1130  CB  HIE A  72      -7.470 -16.788  -9.090  1.00  0.00           C  
ATOM   1131  HB2 HIE A  72      -8.524 -16.742  -9.366  1.00  0.00           H  
ATOM   1132  HB3 HIE A  72      -7.264 -17.783  -8.703  1.00  0.00           H  
ATOM   1133  CG  HIE A  72      -7.211 -15.790  -7.992  1.00  0.00           C  
ATOM   1134  ND1 HIE A  72      -7.546 -14.440  -8.050  1.00  0.00           N  
ATOM   1135  CE1 HIE A  72      -7.045 -13.890  -6.934  1.00  0.00           C  
ATOM   1136  HE1 HIE A  72      -7.117 -12.838  -6.681  1.00  0.00           H  
ATOM   1137  NE2 HIE A  72      -6.424 -14.821  -6.187  1.00  0.00           N  
ATOM   1138  HE2 HIE A  72      -5.960 -14.648  -5.304  1.00  0.00           H  
ATOM   1139  CD2 HIE A  72      -6.512 -16.029  -6.845  1.00  0.00           C  
ATOM   1140  HD2 HIE A  72      -6.081 -16.973  -6.539  1.00  0.00           H  
ATOM   1141  C   HIE A  72      -5.138 -16.277  -9.971  1.00  0.00           C  
ATOM   1142  O   HIE A  72      -4.639 -15.172 -10.185  1.00  0.00           O  
ATOM   1143  N   ARG A  73      -4.415 -17.302  -9.496  1.00  0.00           N  
ATOM   1144  H   ARG A  73      -4.869 -18.206  -9.396  1.00  0.00           H  
ATOM   1145  CA  ARG A  73      -3.009 -17.159  -9.082  1.00  0.00           C  
ATOM   1146  HA  ARG A  73      -2.942 -16.383  -8.315  1.00  0.00           H  
ATOM   1147  CB  ARG A  73      -2.471 -18.463  -8.486  1.00  0.00           C  
ATOM   1148  HB2 ARG A  73      -2.537 -19.266  -9.223  1.00  0.00           H  
ATOM   1149  HB3 ARG A  73      -1.416 -18.285  -8.272  1.00  0.00           H  
ATOM   1150  CG  ARG A  73      -3.149 -18.909  -7.179  1.00  0.00           C  
ATOM   1151  HG2 ARG A  73      -3.302 -18.050  -6.525  1.00  0.00           H  
ATOM   1152  HG3 ARG A  73      -4.099 -19.395  -7.377  1.00  0.00           H  
ATOM   1153  CD  ARG A  73      -2.192 -19.887  -6.503  1.00  0.00           C  
ATOM   1154  HD2 ARG A  73      -1.898 -20.674  -7.201  1.00  0.00           H  
ATOM   1155  HD3 ARG A  73      -1.326 -19.281  -6.253  1.00  0.00           H  
ATOM   1156  NE  ARG A  73      -2.706 -20.491  -5.263  1.00  0.00           N  
ATOM   1157  HE  ARG A  73      -3.682 -20.768  -5.234  1.00  0.00           H  
ATOM   1158  CZ  ARG A  73      -1.975 -20.687  -4.178  1.00  0.00           C  
ATOM   1159  NH1 ARG A  73      -0.678 -20.537  -4.189  1.00  0.00           N  
ATOM   1160 HH11 ARG A  73      -0.223 -20.336  -5.074  1.00  0.00           H  
ATOM   1161 HH12 ARG A  73      -0.140 -20.392  -3.343  1.00  0.00           H  
ATOM   1162  NH2 ARG A  73      -2.547 -21.040  -3.062  1.00  0.00           N  
ATOM   1163 HH21 ARG A  73      -3.542 -21.168  -3.038  1.00  0.00           H  
ATOM   1164 HH22 ARG A  73      -1.979 -21.141  -2.238  1.00  0.00           H  
ATOM   1165  C   ARG A  73      -2.084 -16.682 -10.207  1.00  0.00           C  
ATOM   1166  O   ARG A  73      -1.205 -15.867  -9.944  1.00  0.00           O  
ATOM   1167  N   HIE A  74      -2.300 -17.107 -11.455  1.00  0.00           N  
ATOM   1168  H   HIE A  74      -2.985 -17.839 -11.614  1.00  0.00           H  
ATOM   1169  CA  HIE A  74      -1.541 -16.587 -12.600  1.00  0.00           C  
ATOM   1170  HA  HIE A  74      -0.474 -16.753 -12.430  1.00  0.00           H  
ATOM   1171  CB  HIE A  74      -1.934 -17.339 -13.876  1.00  0.00           C  
ATOM   1172  HB2 HIE A  74      -1.756 -18.406 -13.732  1.00  0.00           H  
ATOM   1173  HB3 HIE A  74      -2.996 -17.188 -14.078  1.00  0.00           H  
ATOM   1174  CG  HIE A  74      -1.125 -16.876 -15.060  1.00  0.00           C  
ATOM   1175  ND1 HIE A  74       0.265 -16.938 -15.135  1.00  0.00           N  
ATOM   1176  CE1 HIE A  74       0.588 -16.423 -16.329  1.00  0.00           C  
ATOM   1177  HE1 HIE A  74       1.597 -16.332 -16.706  1.00  0.00           H  
ATOM   1178  NE2 HIE A  74      -0.513 -16.041 -16.996  1.00  0.00           N  
ATOM   1179  HE2 HIE A  74      -0.510 -15.646 -17.937  1.00  0.00           H  
ATOM   1180  CD2 HIE A  74      -1.609 -16.316 -16.207  1.00  0.00           C  
ATOM   1181  HD2 HIE A  74      -2.643 -16.135 -16.450  1.00  0.00           H  
ATOM   1182  C   HIE A  74      -1.718 -15.073 -12.771  1.00  0.00           C  
ATOM   1183  O   HIE A  74      -0.745 -14.341 -12.929  1.00  0.00           O  
ATOM   1184  N   LYS A  75      -2.942 -14.550 -12.636  1.00  0.00           N  
ATOM   1185  H   LYS A  75      -3.718 -15.175 -12.453  1.00  0.00           H  
ATOM   1186  CA  LYS A  75      -3.178 -13.095 -12.677  1.00  0.00           C  
ATOM   1187  HA  LYS A  75      -2.675 -12.698 -13.561  1.00  0.00           H  
ATOM   1188  CB  LYS A  75      -4.672 -12.797 -12.813  1.00  0.00           C  
ATOM   1189  HB2 LYS A  75      -5.232 -13.395 -12.093  1.00  0.00           H  
ATOM   1190  HB3 LYS A  75      -4.846 -11.740 -12.599  1.00  0.00           H  
ATOM   1191  CG  LYS A  75      -5.133 -13.086 -14.252  1.00  0.00           C  
ATOM   1192  HG2 LYS A  75      -4.578 -12.439 -14.933  1.00  0.00           H  
ATOM   1193  HG3 LYS A  75      -4.921 -14.124 -14.517  1.00  0.00           H  
ATOM   1194  CD  LYS A  75      -6.627 -12.815 -14.440  1.00  0.00           C  
ATOM   1195  HD2 LYS A  75      -6.863 -11.822 -14.052  1.00  0.00           H  
ATOM   1196  HD3 LYS A  75      -6.852 -12.838 -15.508  1.00  0.00           H  
ATOM   1197  CE  LYS A  75      -7.451 -13.887 -13.719  1.00  0.00           C  
ATOM   1198  HE2 LYS A  75      -7.235 -14.858 -14.181  1.00  0.00           H  
ATOM   1199  HE3 LYS A  75      -7.130 -13.942 -12.675  1.00  0.00           H  
ATOM   1200  NZ  LYS A  75      -8.898 -13.589 -13.792  1.00  0.00           N  
ATOM   1201  HZ1 LYS A  75      -9.186 -13.534 -14.759  1.00  0.00           H  
ATOM   1202  HZ2 LYS A  75      -9.098 -12.710 -13.332  1.00  0.00           H  
ATOM   1203  HZ3 LYS A  75      -9.428 -14.325 -13.344  1.00  0.00           H  
ATOM   1204  C   LYS A  75      -2.543 -12.347 -11.500  1.00  0.00           C  
ATOM   1205  O   LYS A  75      -1.998 -11.269 -11.721  1.00  0.00           O  
ATOM   1206  N   GLN A  76      -2.521 -12.922 -10.294  1.00  0.00           N  
ATOM   1207  H   GLN A  76      -3.008 -13.801 -10.174  1.00  0.00           H  
ATOM   1208  CA  GLN A  76      -1.764 -12.361  -9.163  1.00  0.00           C  
ATOM   1209  HA  GLN A  76      -2.109 -11.342  -8.979  1.00  0.00           H  
ATOM   1210  CB  GLN A  76      -1.993 -13.188  -7.886  1.00  0.00           C  
ATOM   1211  HB2 GLN A  76      -1.632 -14.199  -8.062  1.00  0.00           H  
ATOM   1212  HB3 GLN A  76      -1.392 -12.761  -7.080  1.00  0.00           H  
ATOM   1213  CG  GLN A  76      -3.449 -13.284  -7.404  1.00  0.00           C  
ATOM   1214  HG2 GLN A  76      -4.086 -13.651  -8.205  1.00  0.00           H  
ATOM   1215  HG3 GLN A  76      -3.488 -14.013  -6.595  1.00  0.00           H  
ATOM   1216  CD  GLN A  76      -4.010 -11.956  -6.901  1.00  0.00           C  
ATOM   1217  OE1 GLN A  76      -4.375 -11.072  -7.663  1.00  0.00           O  
ATOM   1218  NE2 GLN A  76      -4.130 -11.760  -5.605  1.00  0.00           N  
ATOM   1219 HE21 GLN A  76      -4.427 -10.843  -5.325  1.00  0.00           H  
ATOM   1220 HE22 GLN A  76      -3.716 -12.402  -4.948  1.00  0.00           H  
ATOM   1221  C   GLN A  76      -0.259 -12.288  -9.481  1.00  0.00           C  
ATOM   1222  O   GLN A  76       0.361 -11.245  -9.287  1.00  0.00           O  
ATOM   1223  N   LEU A  77       0.317 -13.353 -10.054  1.00  0.00           N  
ATOM   1224  H   LEU A  77      -0.241 -14.194 -10.175  1.00  0.00           H  
ATOM   1225  CA  LEU A  77       1.708 -13.374 -10.521  1.00  0.00           C  
ATOM   1226  HA  LEU A  77       2.350 -13.144  -9.670  1.00  0.00           H  
ATOM   1227  CB  LEU A  77       2.058 -14.787 -11.024  1.00  0.00           C  
ATOM   1228  HB2 LEU A  77       1.779 -15.517 -10.262  1.00  0.00           H  
ATOM   1229  HB3 LEU A  77       1.455 -15.000 -11.903  1.00  0.00           H  
ATOM   1230  CG  LEU A  77       3.552 -14.949 -11.388  1.00  0.00           C  
ATOM   1231  HG  LEU A  77       4.060 -13.987 -11.356  1.00  0.00           H  
ATOM   1232  CD1 LEU A  77       4.242 -15.882 -10.396  1.00  0.00           C  
ATOM   1233 HD11 LEU A  77       5.310 -15.917 -10.612  1.00  0.00           H  
ATOM   1234 HD12 LEU A  77       4.104 -15.515  -9.380  1.00  0.00           H  
ATOM   1235 HD13 LEU A  77       3.828 -16.887 -10.476  1.00  0.00           H  
ATOM   1236  CD2 LEU A  77       3.731 -15.531 -12.790  1.00  0.00           C  
ATOM   1237 HD21 LEU A  77       3.301 -14.854 -13.529  1.00  0.00           H  
ATOM   1238 HD22 LEU A  77       4.790 -15.666 -13.013  1.00  0.00           H  
ATOM   1239 HD23 LEU A  77       3.222 -16.492 -12.860  1.00  0.00           H  
ATOM   1240  C   LEU A  77       1.968 -12.297 -11.590  1.00  0.00           C  
ATOM   1241  O   LEU A  77       2.915 -11.531 -11.456  1.00  0.00           O  
ATOM   1242  N   ILE A  78       1.108 -12.175 -12.607  1.00  0.00           N  
ATOM   1243  H   ILE A  78       0.394 -12.891 -12.714  1.00  0.00           H  
ATOM   1244  CA  ILE A  78       1.187 -11.110 -13.625  1.00  0.00           C  
ATOM   1245  HA  ILE A  78       2.172 -11.159 -14.084  1.00  0.00           H  
ATOM   1246  CB  ILE A  78       0.131 -11.361 -14.731  1.00  0.00           C  
ATOM   1247  HB  ILE A  78      -0.827 -11.518 -14.236  1.00  0.00           H  
ATOM   1248  CG2 ILE A  78      -0.054 -10.153 -15.666  1.00  0.00           C  
ATOM   1249 HG21 ILE A  78       0.900  -9.856 -16.101  1.00  0.00           H  
ATOM   1250 HG22 ILE A  78      -0.749 -10.406 -16.467  1.00  0.00           H  
ATOM   1251 HG23 ILE A  78      -0.475  -9.308 -15.121  1.00  0.00           H  
ATOM   1252  CG1 ILE A  78       0.430 -12.635 -15.564  1.00  0.00           C  
ATOM   1253 HG12 ILE A  78       0.547 -13.486 -14.895  1.00  0.00           H  
ATOM   1254 HG13 ILE A  78      -0.436 -12.842 -16.195  1.00  0.00           H  
ATOM   1255  CD1 ILE A  78       1.671 -12.592 -16.469  1.00  0.00           C  
ATOM   1256 HD11 ILE A  78       1.560 -11.826 -17.235  1.00  0.00           H  
ATOM   1257 HD12 ILE A  78       2.568 -12.400 -15.882  1.00  0.00           H  
ATOM   1258 HD13 ILE A  78       1.783 -13.558 -16.963  1.00  0.00           H  
ATOM   1259  C   ILE A  78       1.081  -9.700 -13.003  1.00  0.00           C  
ATOM   1260  O   ILE A  78       1.846  -8.818 -13.395  1.00  0.00           O  
ATOM   1261  N   ARG A  79       0.217  -9.470 -11.999  1.00  0.00           N  
ATOM   1262  H   ARG A  79      -0.414 -10.224 -11.739  1.00  0.00           H  
ATOM   1263  CA  ARG A  79       0.159  -8.201 -11.231  1.00  0.00           C  
ATOM   1264  HA  ARG A  79       0.055  -7.360 -11.918  1.00  0.00           H  
ATOM   1265  CB  ARG A  79      -1.041  -8.183 -10.260  1.00  0.00           C  
ATOM   1266  HB2 ARG A  79      -1.083  -9.118  -9.701  1.00  0.00           H  
ATOM   1267  HB3 ARG A  79      -0.883  -7.376  -9.542  1.00  0.00           H  
ATOM   1268  CG  ARG A  79      -2.397  -7.944 -10.948  1.00  0.00           C  
ATOM   1269  HG2 ARG A  79      -2.360  -7.006 -11.504  1.00  0.00           H  
ATOM   1270  HG3 ARG A  79      -2.595  -8.750 -11.652  1.00  0.00           H  
ATOM   1271  CD  ARG A  79      -3.555  -7.878  -9.936  1.00  0.00           C  
ATOM   1272  HD2 ARG A  79      -4.494  -7.832 -10.490  1.00  0.00           H  
ATOM   1273  HD3 ARG A  79      -3.553  -8.781  -9.321  1.00  0.00           H  
ATOM   1274  NE  ARG A  79      -3.444  -6.693  -9.071  1.00  0.00           N  
ATOM   1275  HE  ARG A  79      -2.585  -6.145  -9.146  1.00  0.00           H  
ATOM   1276  CZ  ARG A  79      -4.379  -6.089  -8.364  1.00  0.00           C  
ATOM   1277  NH1 ARG A  79      -5.634  -6.439  -8.326  1.00  0.00           N  
ATOM   1278 HH11 ARG A  79      -5.948  -7.260  -8.802  1.00  0.00           H  
ATOM   1279 HH12 ARG A  79      -6.256  -5.806  -7.835  1.00  0.00           H  
ATOM   1280  NH2 ARG A  79      -4.051  -5.076  -7.642  1.00  0.00           N  
ATOM   1281 HH21 ARG A  79      -3.076  -4.793  -7.619  1.00  0.00           H  
ATOM   1282 HH22 ARG A  79      -4.793  -4.455  -7.330  1.00  0.00           H  
ATOM   1283  C   ARG A  79       1.452  -7.928 -10.450  1.00  0.00           C  
ATOM   1284  O   ARG A  79       2.018  -6.837 -10.546  1.00  0.00           O  
ATOM   1285  N   PHE A  80       1.968  -8.913  -9.713  1.00  0.00           N  
ATOM   1286  H   PHE A  80       1.464  -9.792  -9.654  1.00  0.00           H  
ATOM   1287  CA  PHE A  80       3.211  -8.764  -8.956  1.00  0.00           C  
ATOM   1288  HA  PHE A  80       3.151  -7.843  -8.379  1.00  0.00           H  
ATOM   1289  CB  PHE A  80       3.391  -9.926  -7.971  1.00  0.00           C  
ATOM   1290  HB2 PHE A  80       3.334 -10.861  -8.528  1.00  0.00           H  
ATOM   1291  HB3 PHE A  80       4.389  -9.845  -7.549  1.00  0.00           H  
ATOM   1292  CG  PHE A  80       2.419  -9.976  -6.803  1.00  0.00           C  
ATOM   1293  CD1 PHE A  80       1.691 -11.153  -6.539  1.00  0.00           C  
ATOM   1294  HD1 PHE A  80       1.803 -12.017  -7.177  1.00  0.00           H  
ATOM   1295  CE1 PHE A  80       0.795 -11.205  -5.457  1.00  0.00           C  
ATOM   1296  HE1 PHE A  80       0.223 -12.102  -5.271  1.00  0.00           H  
ATOM   1297  CZ  PHE A  80       0.642 -10.092  -4.614  1.00  0.00           C  
ATOM   1298  HZ  PHE A  80      -0.051 -10.144  -3.783  1.00  0.00           H  
ATOM   1299  CE2 PHE A  80       1.391  -8.925  -4.850  1.00  0.00           C  
ATOM   1300  HE2 PHE A  80       1.279  -8.073  -4.195  1.00  0.00           H  
ATOM   1301  CD2 PHE A  80       2.276  -8.868  -5.943  1.00  0.00           C  
ATOM   1302  HD2 PHE A  80       2.845  -7.967  -6.117  1.00  0.00           H  
ATOM   1303  C   PHE A  80       4.433  -8.614  -9.872  1.00  0.00           C  
ATOM   1304  O   PHE A  80       5.333  -7.856  -9.527  1.00  0.00           O  
ATOM   1305  N   LEU A  81       4.461  -9.232 -11.058  1.00  0.00           N  
ATOM   1306  H   LEU A  81       3.708  -9.872 -11.287  1.00  0.00           H  
ATOM   1307  CA  LEU A  81       5.494  -8.990 -12.071  1.00  0.00           C  
ATOM   1308  HA  LEU A  81       6.468  -9.097 -11.600  1.00  0.00           H  
ATOM   1309  CB  LEU A  81       5.379 -10.016 -13.219  1.00  0.00           C  
ATOM   1310  HB2 LEU A  81       4.340 -10.065 -13.546  1.00  0.00           H  
ATOM   1311  HB3 LEU A  81       5.969  -9.652 -14.060  1.00  0.00           H  
ATOM   1312  CG  LEU A  81       5.877 -11.443 -12.901  1.00  0.00           C  
ATOM   1313  HG  LEU A  81       5.371 -11.834 -12.023  1.00  0.00           H  
ATOM   1314  CD1 LEU A  81       5.592 -12.365 -14.089  1.00  0.00           C  
ATOM   1315 HD11 LEU A  81       6.067 -11.975 -14.988  1.00  0.00           H  
ATOM   1316 HD12 LEU A  81       5.974 -13.365 -13.880  1.00  0.00           H  
ATOM   1317 HD13 LEU A  81       4.517 -12.436 -14.245  1.00  0.00           H  
ATOM   1318  CD2 LEU A  81       7.387 -11.464 -12.645  1.00  0.00           C  
ATOM   1319 HD21 LEU A  81       7.909 -11.027 -13.494  1.00  0.00           H  
ATOM   1320 HD22 LEU A  81       7.623 -10.905 -11.742  1.00  0.00           H  
ATOM   1321 HD23 LEU A  81       7.722 -12.491 -12.500  1.00  0.00           H  
ATOM   1322  C   LEU A  81       5.435  -7.545 -12.594  1.00  0.00           C  
ATOM   1323  O   LEU A  81       6.486  -6.915 -12.718  1.00  0.00           O  
ATOM   1324  N   LYS A  82       4.233  -6.981 -12.799  1.00  0.00           N  
ATOM   1325  H   LYS A  82       3.412  -7.575 -12.716  1.00  0.00           H  
ATOM   1326  CA  LYS A  82       4.031  -5.563 -13.159  1.00  0.00           C  
ATOM   1327  HA  LYS A  82       4.663  -5.328 -14.017  1.00  0.00           H  
ATOM   1328  CB  LYS A  82       2.561  -5.333 -13.572  1.00  0.00           C  
ATOM   1329  HB2 LYS A  82       1.886  -5.809 -12.862  1.00  0.00           H  
ATOM   1330  HB3 LYS A  82       2.351  -4.262 -13.582  1.00  0.00           H  
ATOM   1331  CG  LYS A  82       2.310  -5.887 -14.981  1.00  0.00           C  
ATOM   1332  HG2 LYS A  82       2.906  -5.295 -15.671  1.00  0.00           H  
ATOM   1333  HG3 LYS A  82       2.649  -6.922 -15.036  1.00  0.00           H  
ATOM   1334  CD  LYS A  82       0.846  -5.822 -15.437  1.00  0.00           C  
ATOM   1335  HD2 LYS A  82       0.227  -6.450 -14.793  1.00  0.00           H  
ATOM   1336  HD3 LYS A  82       0.501  -4.788 -15.396  1.00  0.00           H  
ATOM   1337  CE  LYS A  82       0.805  -6.335 -16.882  1.00  0.00           C  
ATOM   1338  HE2 LYS A  82       1.565  -5.802 -17.459  1.00  0.00           H  
ATOM   1339  HE3 LYS A  82       1.072  -7.396 -16.887  1.00  0.00           H  
ATOM   1340  NZ  LYS A  82      -0.512  -6.163 -17.534  1.00  0.00           N  
ATOM   1341  HZ1 LYS A  82      -0.859  -5.222 -17.546  1.00  0.00           H  
ATOM   1342  HZ2 LYS A  82      -0.487  -6.529 -18.493  1.00  0.00           H  
ATOM   1343  HZ3 LYS A  82      -1.218  -6.809 -17.166  1.00  0.00           H  
ATOM   1344  C   LYS A  82       4.483  -4.598 -12.054  1.00  0.00           C  
ATOM   1345  O   LYS A  82       5.149  -3.604 -12.346  1.00  0.00           O  
ATOM   1346  N   ARG A  83       4.208  -4.905 -10.779  1.00  0.00           N  
ATOM   1347  H   ARG A  83       3.568  -5.680 -10.616  1.00  0.00           H  
ATOM   1348  CA  ARG A  83       4.793  -4.181  -9.631  1.00  0.00           C  
ATOM   1349  HA  ARG A  83       4.638  -3.109  -9.770  1.00  0.00           H  
ATOM   1350  CB  ARG A  83       4.114  -4.603  -8.318  1.00  0.00           C  
ATOM   1351  HB2 ARG A  83       4.007  -5.689  -8.298  1.00  0.00           H  
ATOM   1352  HB3 ARG A  83       4.747  -4.307  -7.479  1.00  0.00           H  
ATOM   1353  CG  ARG A  83       2.740  -3.940  -8.128  1.00  0.00           C  
ATOM   1354  HG2 ARG A  83       2.872  -2.860  -8.033  1.00  0.00           H  
ATOM   1355  HG3 ARG A  83       2.119  -4.129  -9.005  1.00  0.00           H  
ATOM   1356  CD  ARG A  83       2.025  -4.498  -6.889  1.00  0.00           C  
ATOM   1357  HD2 ARG A  83       1.094  -4.954  -7.226  1.00  0.00           H  
ATOM   1358  HD3 ARG A  83       2.628  -5.286  -6.434  1.00  0.00           H  
ATOM   1359  NE  ARG A  83       1.758  -3.460  -5.872  1.00  0.00           N  
ATOM   1360  HE  ARG A  83       2.452  -2.735  -5.751  1.00  0.00           H  
ATOM   1361  CZ  ARG A  83       0.697  -3.385  -5.089  1.00  0.00           C  
ATOM   1362  NH1 ARG A  83      -0.302  -4.213  -5.193  1.00  0.00           N  
ATOM   1363 HH11 ARG A  83      -0.452  -4.644  -6.108  1.00  0.00           H  
ATOM   1364 HH12 ARG A  83      -1.114  -4.064  -4.627  1.00  0.00           H  
ATOM   1365  NH2 ARG A  83       0.573  -2.426  -4.226  1.00  0.00           N  
ATOM   1366 HH21 ARG A  83       1.272  -1.687  -4.259  1.00  0.00           H  
ATOM   1367 HH22 ARG A  83      -0.353  -2.197  -3.897  1.00  0.00           H  
ATOM   1368  C   ARG A  83       6.314  -4.352  -9.529  1.00  0.00           C  
ATOM   1369  O   ARG A  83       7.004  -3.372  -9.259  1.00  0.00           O  
ATOM   1370  N   LEU A  84       6.853  -5.554  -9.747  1.00  0.00           N  
ATOM   1371  H   LEU A  84       6.231  -6.332  -9.932  1.00  0.00           H  
ATOM   1372  CA  LEU A  84       8.290  -5.832  -9.656  1.00  0.00           C  
ATOM   1373  HA  LEU A  84       8.637  -5.471  -8.687  1.00  0.00           H  
ATOM   1374  CB  LEU A  84       8.513  -7.357  -9.712  1.00  0.00           C  
ATOM   1375  HB2 LEU A  84       7.995  -7.815  -8.869  1.00  0.00           H  
ATOM   1376  HB3 LEU A  84       8.063  -7.737 -10.628  1.00  0.00           H  
ATOM   1377  CG  LEU A  84       9.983  -7.812  -9.686  1.00  0.00           C  
ATOM   1378  HG  LEU A  84      10.487  -7.456 -10.581  1.00  0.00           H  
ATOM   1379  CD1 LEU A  84      10.730  -7.311  -8.449  1.00  0.00           C  
ATOM   1380 HD11 LEU A  84      11.739  -7.720  -8.444  1.00  0.00           H  
ATOM   1381 HD12 LEU A  84      10.805  -6.225  -8.478  1.00  0.00           H  
ATOM   1382 HD13 LEU A  84      10.208  -7.619  -7.544  1.00  0.00           H  
ATOM   1383  CD2 LEU A  84      10.051  -9.339  -9.666  1.00  0.00           C  
ATOM   1384 HD21 LEU A  84      11.084  -9.662  -9.788  1.00  0.00           H  
ATOM   1385 HD22 LEU A  84       9.662  -9.717  -8.721  1.00  0.00           H  
ATOM   1386 HD23 LEU A  84       9.457  -9.749 -10.480  1.00  0.00           H  
ATOM   1387  C   LEU A  84       9.086  -5.067 -10.726  1.00  0.00           C  
ATOM   1388  O   LEU A  84      10.059  -4.406 -10.381  1.00  0.00           O  
ATOM   1389  N   ASP A  85       8.634  -5.086 -11.982  1.00  0.00           N  
ATOM   1390  H   ASP A  85       7.822  -5.663 -12.180  1.00  0.00           H  
ATOM   1391  CA  ASP A  85       9.171  -4.286 -13.095  1.00  0.00           C  
ATOM   1392  HA  ASP A  85      10.194  -4.594 -13.321  1.00  0.00           H  
ATOM   1393  CB  ASP A  85       8.281  -4.583 -14.317  1.00  0.00           C  
ATOM   1394  HB2 ASP A  85       8.417  -5.633 -14.581  1.00  0.00           H  
ATOM   1395  HB3 ASP A  85       7.239  -4.441 -14.030  1.00  0.00           H  
ATOM   1396  CG  ASP A  85       8.524  -3.756 -15.583  1.00  0.00           C  
ATOM   1397  OD1 ASP A  85       9.623  -3.206 -15.784  1.00  0.00           O  
ATOM   1398  OD2 ASP A  85       7.599  -3.685 -16.419  1.00  0.00           O  
ATOM   1399  C   ASP A  85       9.207  -2.787 -12.748  1.00  0.00           C  
ATOM   1400  O   ASP A  85      10.256  -2.151 -12.819  1.00  0.00           O  
ATOM   1401  N   ARG A  86       8.083  -2.231 -12.282  1.00  0.00           N  
ATOM   1402  H   ARG A  86       7.259  -2.821 -12.214  1.00  0.00           H  
ATOM   1403  CA  ARG A  86       7.927  -0.791 -12.000  1.00  0.00           C  
ATOM   1404  HA  ARG A  86       8.227  -0.234 -12.888  1.00  0.00           H  
ATOM   1405  CB  ARG A  86       6.434  -0.563 -11.761  1.00  0.00           C  
ATOM   1406  HB2 ARG A  86       5.924  -0.962 -12.641  1.00  0.00           H  
ATOM   1407  HB3 ARG A  86       6.114  -1.148 -10.896  1.00  0.00           H  
ATOM   1408  CG  ARG A  86       5.992   0.896 -11.559  1.00  0.00           C  
ATOM   1409  HG2 ARG A  86       6.098   1.167 -10.510  1.00  0.00           H  
ATOM   1410  HG3 ARG A  86       6.589   1.572 -12.172  1.00  0.00           H  
ATOM   1411  CD  ARG A  86       4.525   0.972 -12.003  1.00  0.00           C  
ATOM   1412  HD2 ARG A  86       4.505   1.190 -13.073  1.00  0.00           H  
ATOM   1413  HD3 ARG A  86       4.066  -0.009 -11.847  1.00  0.00           H  
ATOM   1414  NE  ARG A  86       3.703   1.952 -11.275  1.00  0.00           N  
ATOM   1415  HE  ARG A  86       4.111   2.530 -10.535  1.00  0.00           H  
ATOM   1416  CZ  ARG A  86       2.390   2.010 -11.381  1.00  0.00           C  
ATOM   1417  NH1 ARG A  86       1.751   1.404 -12.345  1.00  0.00           N  
ATOM   1418 HH11 ARG A  86       2.273   0.877 -13.019  1.00  0.00           H  
ATOM   1419 HH12 ARG A  86       0.751   1.436 -12.353  1.00  0.00           H  
ATOM   1420  NH2 ARG A  86       1.670   2.645 -10.522  1.00  0.00           N  
ATOM   1421 HH21 ARG A  86       2.148   2.993  -9.681  1.00  0.00           H  
ATOM   1422 HH22 ARG A  86       0.690   2.501 -10.467  1.00  0.00           H  
ATOM   1423  C   ARG A  86       8.814  -0.273 -10.862  1.00  0.00           C  
ATOM   1424  O   ARG A  86       9.368   0.822 -10.978  1.00  0.00           O  
ATOM   1425  N   ASN A  87       9.013  -1.068  -9.808  1.00  0.00           N  
ATOM   1426  H   ASN A  87       8.502  -1.941  -9.769  1.00  0.00           H  
ATOM   1427  CA  ASN A  87       9.979  -0.748  -8.749  1.00  0.00           C  
ATOM   1428  HA  ASN A  87       9.884   0.312  -8.502  1.00  0.00           H  
ATOM   1429  CB  ASN A  87       9.672  -1.588  -7.493  1.00  0.00           C  
ATOM   1430  HB2 ASN A  87       9.252  -2.554  -7.772  1.00  0.00           H  
ATOM   1431  HB3 ASN A  87      10.601  -1.765  -6.962  1.00  0.00           H  
ATOM   1432  CG  ASN A  87       8.760  -0.891  -6.500  1.00  0.00           C  
ATOM   1433  OD1 ASN A  87       8.605   0.318  -6.503  1.00  0.00           O  
ATOM   1434  ND2 ASN A  87       8.174  -1.616  -5.582  1.00  0.00           N  
ATOM   1435 HD21 ASN A  87       7.664  -1.079  -4.876  1.00  0.00           H  
ATOM   1436 HD22 ASN A  87       8.235  -2.612  -5.585  1.00  0.00           H  
ATOM   1437  C   ASN A  87      11.442  -0.925  -9.199  1.00  0.00           C  
ATOM   1438  O   ASN A  87      12.278  -0.075  -8.892  1.00  0.00           O  
ATOM   1439  N   LEU A  88      11.770  -1.983  -9.955  1.00  0.00           N  
ATOM   1440  H   LEU A  88      11.051  -2.663 -10.192  1.00  0.00           H  
ATOM   1441  CA  LEU A  88      13.116  -2.157 -10.524  1.00  0.00           C  
ATOM   1442  HA  LEU A  88      13.850  -2.143  -9.718  1.00  0.00           H  
ATOM   1443  CB  LEU A  88      13.212  -3.498 -11.272  1.00  0.00           C  
ATOM   1444  HB2 LEU A  88      12.364  -3.556 -11.957  1.00  0.00           H  
ATOM   1445  HB3 LEU A  88      14.124  -3.495 -11.872  1.00  0.00           H  
ATOM   1446  CG  LEU A  88      13.228  -4.762 -10.397  1.00  0.00           C  
ATOM   1447  HG  LEU A  88      12.461  -4.699  -9.626  1.00  0.00           H  
ATOM   1448  CD1 LEU A  88      12.952  -5.976 -11.287  1.00  0.00           C  
ATOM   1449 HD11 LEU A  88      12.963  -6.883 -10.690  1.00  0.00           H  
ATOM   1450 HD12 LEU A  88      13.708  -6.045 -12.068  1.00  0.00           H  
ATOM   1451 HD13 LEU A  88      11.969  -5.869 -11.746  1.00  0.00           H  
ATOM   1452  CD2 LEU A  88      14.582  -4.956  -9.709  1.00  0.00           C  
ATOM   1453 HD21 LEU A  88      15.369  -5.074 -10.454  1.00  0.00           H  
ATOM   1454 HD22 LEU A  88      14.540  -5.838  -9.074  1.00  0.00           H  
ATOM   1455 HD23 LEU A  88      14.811  -4.093  -9.084  1.00  0.00           H  
ATOM   1456  C   LEU A  88      13.478  -1.000 -11.472  1.00  0.00           C  
ATOM   1457  O   LEU A  88      14.592  -0.484 -11.410  1.00  0.00           O  
ATOM   1458  N   TRP A  89      12.536  -0.553 -12.306  1.00  0.00           N  
ATOM   1459  H   TRP A  89      11.658  -1.064 -12.340  1.00  0.00           H  
ATOM   1460  CA  TRP A  89      12.683   0.598 -13.202  1.00  0.00           C  
ATOM   1461  HA  TRP A  89      13.526   0.419 -13.869  1.00  0.00           H  
ATOM   1462  CB  TRP A  89      11.410   0.696 -14.058  1.00  0.00           C  
ATOM   1463  HB2 TRP A  89      11.281  -0.260 -14.569  1.00  0.00           H  
ATOM   1464  HB3 TRP A  89      10.555   0.814 -13.391  1.00  0.00           H  
ATOM   1465  CG  TRP A  89      11.298   1.765 -15.108  1.00  0.00           C  
ATOM   1466  CD1 TRP A  89      12.204   2.724 -15.418  1.00  0.00           C  
ATOM   1467  HD1 TRP A  89      13.175   2.851 -14.956  1.00  0.00           H  
ATOM   1468  NE1 TRP A  89      11.698   3.542 -16.405  1.00  0.00           N  
ATOM   1469  HE1 TRP A  89      12.198   4.351 -16.746  1.00  0.00           H  
ATOM   1470  CE2 TRP A  89      10.493   3.075 -16.881  1.00  0.00           C  
ATOM   1471  CZ2 TRP A  89       9.635   3.501 -17.905  1.00  0.00           C  
ATOM   1472  HZ2 TRP A  89       9.900   4.349 -18.513  1.00  0.00           H  
ATOM   1473  CH2 TRP A  89       8.431   2.809 -18.120  1.00  0.00           C  
ATOM   1474  HH2 TRP A  89       7.752   3.121 -18.902  1.00  0.00           H  
ATOM   1475  CZ3 TRP A  89       8.098   1.712 -17.304  1.00  0.00           C  
ATOM   1476  HZ3 TRP A  89       7.167   1.184 -17.470  1.00  0.00           H  
ATOM   1477  CE3 TRP A  89       8.963   1.303 -16.270  1.00  0.00           C  
ATOM   1478  HE3 TRP A  89       8.701   0.456 -15.651  1.00  0.00           H  
ATOM   1479  CD2 TRP A  89      10.188   1.967 -16.037  1.00  0.00           C  
ATOM   1480  C   TRP A  89      12.988   1.883 -12.420  1.00  0.00           C  
ATOM   1481  O   TRP A  89      13.959   2.565 -12.740  1.00  0.00           O  
ATOM   1482  N   GLY A  90      12.259   2.172 -11.337  1.00  0.00           N  
ATOM   1483  H   GLY A  90      11.469   1.578 -11.115  1.00  0.00           H  
ATOM   1484  CA  GLY A  90      12.546   3.325 -10.471  1.00  0.00           C  
ATOM   1485  HA2 GLY A  90      12.492   4.242 -11.056  1.00  0.00           H  
ATOM   1486  HA3 GLY A  90      11.796   3.368  -9.681  1.00  0.00           H  
ATOM   1487  C   GLY A  90      13.933   3.271  -9.822  1.00  0.00           C  
ATOM   1488  O   GLY A  90      14.667   4.257  -9.839  1.00  0.00           O  
ATOM   1489  N   LEU A  91      14.333   2.096  -9.327  1.00  0.00           N  
ATOM   1490  H   LEU A  91      13.672   1.325  -9.349  1.00  0.00           H  
ATOM   1491  CA  LEU A  91      15.652   1.861  -8.723  1.00  0.00           C  
ATOM   1492  HA  LEU A  91      15.801   2.613  -7.948  1.00  0.00           H  
ATOM   1493  CB  LEU A  91      15.599   0.460  -8.077  1.00  0.00           C  
ATOM   1494  HB2 LEU A  91      14.645   0.347  -7.558  1.00  0.00           H  
ATOM   1495  HB3 LEU A  91      15.623  -0.285  -8.874  1.00  0.00           H  
ATOM   1496  CG  LEU A  91      16.715   0.141  -7.069  1.00  0.00           C  
ATOM   1497  HG  LEU A  91      17.688   0.285  -7.538  1.00  0.00           H  
ATOM   1498  CD1 LEU A  91      16.625   1.012  -5.814  1.00  0.00           C  
ATOM   1499 HD11 LEU A  91      16.809   2.055  -6.068  1.00  0.00           H  
ATOM   1500 HD12 LEU A  91      17.383   0.701  -5.096  1.00  0.00           H  
ATOM   1501 HD13 LEU A  91      15.640   0.917  -5.358  1.00  0.00           H  
ATOM   1502  CD2 LEU A  91      16.585  -1.319  -6.625  1.00  0.00           C  
ATOM   1503 HD21 LEU A  91      15.624  -1.482  -6.138  1.00  0.00           H  
ATOM   1504 HD22 LEU A  91      16.661  -1.975  -7.492  1.00  0.00           H  
ATOM   1505 HD23 LEU A  91      17.387  -1.569  -5.930  1.00  0.00           H  
ATOM   1506  C   LEU A  91      16.808   2.015  -9.742  1.00  0.00           C  
ATOM   1507  O   LEU A  91      17.887   2.510  -9.406  1.00  0.00           O  
ATOM   1508  N   ALA A  92      16.568   1.637 -11.002  1.00  0.00           N  
ATOM   1509  H   ALA A  92      15.687   1.166 -11.188  1.00  0.00           H  
ATOM   1510  CA  ALA A  92      17.477   1.849 -12.127  1.00  0.00           C  
ATOM   1511  HA  ALA A  92      18.492   1.611 -11.812  1.00  0.00           H  
ATOM   1512  CB  ALA A  92      17.079   0.872 -13.240  1.00  0.00           C  
ATOM   1513  HB1 ALA A  92      16.073   1.093 -13.599  1.00  0.00           H  
ATOM   1514  HB2 ALA A  92      17.777   0.971 -14.068  1.00  0.00           H  
ATOM   1515  HB3 ALA A  92      17.103  -0.151 -12.869  1.00  0.00           H  
ATOM   1516  C   ALA A  92      17.477   3.291 -12.679  1.00  0.00           C  
ATOM   1517  O   ALA A  92      18.523   3.785 -13.101  1.00  0.00           O  
ATOM   1518  N   GLY A  93      16.322   3.955 -12.759  1.00  0.00           N  
ATOM   1519  H   GLY A  93      15.500   3.486 -12.387  1.00  0.00           H  
ATOM   1520  CA  GLY A  93      16.063   5.177 -13.541  1.00  0.00           C  
ATOM   1521  HA2 GLY A  93      15.094   5.582 -13.242  1.00  0.00           H  
ATOM   1522  HA3 GLY A  93      16.829   5.914 -13.305  1.00  0.00           H  
ATOM   1523  C   GLY A  93      16.047   4.977 -15.072  1.00  0.00           C  
ATOM   1524  O   GLY A  93      15.311   5.660 -15.785  1.00  0.00           O  
ATOM   1525  N   LEU A  94      16.838   4.029 -15.586  1.00  0.00           N  
ATOM   1526  H   LEU A  94      17.424   3.525 -14.937  1.00  0.00           H  
ATOM   1527  CA  LEU A  94      16.889   3.646 -17.000  1.00  0.00           C  
ATOM   1528  HA  LEU A  94      16.957   4.558 -17.594  1.00  0.00           H  
ATOM   1529  CB  LEU A  94      18.151   2.799 -17.254  1.00  0.00           C  
ATOM   1530  HB2 LEU A  94      18.113   1.940 -16.586  1.00  0.00           H  
ATOM   1531  HB3 LEU A  94      18.127   2.424 -18.279  1.00  0.00           H  
ATOM   1532  CG  LEU A  94      19.490   3.530 -17.028  1.00  0.00           C  
ATOM   1533  HG  LEU A  94      19.491   4.002 -16.045  1.00  0.00           H  
ATOM   1534  CD1 LEU A  94      20.638   2.518 -17.064  1.00  0.00           C  
ATOM   1535 HD11 LEU A  94      20.654   2.001 -18.024  1.00  0.00           H  
ATOM   1536 HD12 LEU A  94      21.590   3.028 -16.916  1.00  0.00           H  
ATOM   1537 HD13 LEU A  94      20.508   1.787 -16.266  1.00  0.00           H  
ATOM   1538  CD2 LEU A  94      19.747   4.602 -18.091  1.00  0.00           C  
ATOM   1539 HD21 LEU A  94      18.993   5.384 -18.024  1.00  0.00           H  
ATOM   1540 HD22 LEU A  94      20.726   5.053 -17.930  1.00  0.00           H  
ATOM   1541 HD23 LEU A  94      19.722   4.157 -19.087  1.00  0.00           H  
ATOM   1542  C   LEU A  94      15.609   2.904 -17.434  1.00  0.00           C  
ATOM   1543  O   LEU A  94      15.135   2.000 -16.749  1.00  0.00           O  
ATOM   1544  N   ASN A  95      15.058   3.289 -18.592  1.00  0.00           N  
ATOM   1545  H   ASN A  95      15.526   4.019 -19.103  1.00  0.00           H  
ATOM   1546  CA  ASN A  95      13.752   2.831 -19.091  1.00  0.00           C  
ATOM   1547  HA  ASN A  95      13.024   2.921 -18.296  1.00  0.00           H  
ATOM   1548  CB  ASN A  95      13.347   3.788 -20.236  1.00  0.00           C  
ATOM   1549  HB2 ASN A  95      13.371   4.811 -19.861  1.00  0.00           H  
ATOM   1550  HB3 ASN A  95      14.068   3.710 -21.050  1.00  0.00           H  
ATOM   1551  CG  ASN A  95      11.969   3.521 -20.825  1.00  0.00           C  
ATOM   1552  OD1 ASN A  95      11.644   2.424 -21.236  1.00  0.00           O  
ATOM   1553  ND2 ASN A  95      11.130   4.525 -20.948  1.00  0.00           N  
ATOM   1554 HD21 ASN A  95      10.247   4.298 -21.373  1.00  0.00           H  
ATOM   1555 HD22 ASN A  95      11.394   5.461 -20.706  1.00  0.00           H  
ATOM   1556  C   ASN A  95      13.733   1.343 -19.496  1.00  0.00           C  
ATOM   1557  O   ASN A  95      12.845   0.590 -19.092  1.00  0.00           O  
ATOM   1558  N   SER A  96      14.724   0.944 -20.289  1.00  0.00           N  
ATOM   1559  H   SER A  96      15.454   1.609 -20.497  1.00  0.00           H  
ATOM   1560  CA  SER A  96      14.902  -0.378 -20.891  1.00  0.00           C  
ATOM   1561  HA  SER A  96      14.574  -1.152 -20.196  1.00  0.00           H  
ATOM   1562  CB  SER A  96      14.067  -0.464 -22.175  1.00  0.00           C  
ATOM   1563  HB2 SER A  96      13.008  -0.425 -21.917  1.00  0.00           H  
ATOM   1564  HB3 SER A  96      14.303   0.390 -22.812  1.00  0.00           H  
ATOM   1565  OG  SER A  96      14.339  -1.656 -22.888  1.00  0.00           O  
ATOM   1566  HG  SER A  96      13.777  -1.682 -23.668  1.00  0.00           H  
ATOM   1567  C   SER A  96      16.388  -0.580 -21.203  1.00  0.00           C  
ATOM   1568  O   SER A  96      17.096   0.399 -21.454  1.00  0.00           O  
ATOM   1569  N   CYS A  97      16.866  -1.826 -21.205  1.00  0.00           N  
ATOM   1570  H   CYS A  97      16.224  -2.588 -21.009  1.00  0.00           H  
ATOM   1571  CA  CYS A  97      18.229  -2.157 -21.612  1.00  0.00           C  
ATOM   1572  HA  CYS A  97      18.603  -1.358 -22.248  1.00  0.00           H  
ATOM   1573  CB  CYS A  97      19.129  -2.197 -20.373  1.00  0.00           C  
ATOM   1574  HB2 CYS A  97      19.072  -1.243 -19.845  1.00  0.00           H  
ATOM   1575  HB3 CYS A  97      18.786  -2.989 -19.708  1.00  0.00           H  
ATOM   1576  SG  CYS A  97      20.842  -2.512 -20.891  1.00  0.00           S  
ATOM   1577  HG  CYS A  97      21.149  -1.260 -21.264  1.00  0.00           H  
ATOM   1578  C   CYS A  97      18.228  -3.481 -22.398  1.00  0.00           C  
ATOM   1579  O   CYS A  97      17.829  -4.508 -21.841  1.00  0.00           O  
ATOM   1580  N   PRO A  98      18.627  -3.489 -23.687  1.00  0.00           N  
ATOM   1581  CD  PRO A  98      19.094  -2.352 -24.471  1.00  0.00           C  
ATOM   1582  HD2 PRO A  98      19.905  -1.825 -23.967  1.00  0.00           H  
ATOM   1583  HD3 PRO A  98      18.257  -1.676 -24.656  1.00  0.00           H  
ATOM   1584  CG  PRO A  98      19.598  -2.923 -25.797  1.00  0.00           C  
ATOM   1585  HG2 PRO A  98      20.657  -3.170 -25.712  1.00  0.00           H  
ATOM   1586  HG3 PRO A  98      19.430  -2.231 -26.623  1.00  0.00           H  
ATOM   1587  CB  PRO A  98      18.782  -4.205 -25.957  1.00  0.00           C  
ATOM   1588  HB2 PRO A  98      19.294  -4.940 -26.580  1.00  0.00           H  
ATOM   1589  HB3 PRO A  98      17.807  -3.961 -26.383  1.00  0.00           H  
ATOM   1590  CA  PRO A  98      18.598  -4.690 -24.517  1.00  0.00           C  
ATOM   1591  HA  PRO A  98      17.617  -5.161 -24.435  1.00  0.00           H  
ATOM   1592  C   PRO A  98      19.670  -5.701 -24.084  1.00  0.00           C  
ATOM   1593  O   PRO A  98      20.873  -5.462 -24.180  1.00  0.00           O  
ATOM   1594  N   VAL A  99      19.204  -6.853 -23.607  1.00  0.00           N  
ATOM   1595  H   VAL A  99      18.205  -6.963 -23.539  1.00  0.00           H  
ATOM   1596  CA  VAL A  99      20.035  -7.993 -23.208  1.00  0.00           C  
ATOM   1597  HA  VAL A  99      20.917  -7.611 -22.695  1.00  0.00           H  
ATOM   1598  CB  VAL A  99      19.261  -8.891 -22.226  1.00  0.00           C  
ATOM   1599  HB  VAL A  99      18.296  -9.147 -22.664  1.00  0.00           H  
ATOM   1600  CG1 VAL A  99      19.991 -10.196 -21.879  1.00  0.00           C  
ATOM   1601 HG11 VAL A  99      19.422 -10.748 -21.134  1.00  0.00           H  
ATOM   1602 HG12 VAL A  99      20.987  -9.987 -21.488  1.00  0.00           H  
ATOM   1603 HG13 VAL A  99      20.076 -10.830 -22.762  1.00  0.00           H  
ATOM   1604  CG2 VAL A  99      19.019  -8.122 -20.921  1.00  0.00           C  
ATOM   1605 HG21 VAL A  99      18.547  -7.158 -21.115  1.00  0.00           H  
ATOM   1606 HG22 VAL A  99      18.344  -8.692 -20.289  1.00  0.00           H  
ATOM   1607 HG23 VAL A  99      19.965  -7.961 -20.404  1.00  0.00           H  
ATOM   1608  C   VAL A  99      20.516  -8.764 -24.438  1.00  0.00           C  
ATOM   1609  O   VAL A  99      19.784  -8.927 -25.414  1.00  0.00           O  
ATOM   1610  N   LYS A 100      21.751  -9.264 -24.366  1.00  0.00           N  
ATOM   1611  H   LYS A 100      22.255  -9.153 -23.498  1.00  0.00           H  
ATOM   1612  CA  LYS A 100      22.437 -10.032 -25.407  1.00  0.00           C  
ATOM   1613  HA  LYS A 100      21.703 -10.515 -26.057  1.00  0.00           H  
ATOM   1614  CB  LYS A 100      23.331  -9.099 -26.237  1.00  0.00           C  
ATOM   1615  HB2 LYS A 100      23.787  -8.343 -25.597  1.00  0.00           H  
ATOM   1616  HB3 LYS A 100      24.146  -9.704 -26.623  1.00  0.00           H  
ATOM   1617  CG  LYS A 100      22.630  -8.424 -27.427  1.00  0.00           C  
ATOM   1618  HG2 LYS A 100      21.881  -9.096 -27.850  1.00  0.00           H  
ATOM   1619  HG3 LYS A 100      22.153  -7.495 -27.110  1.00  0.00           H  
ATOM   1620  CD  LYS A 100      23.706  -8.157 -28.486  1.00  0.00           C  
ATOM   1621  HD2 LYS A 100      24.456  -7.472 -28.086  1.00  0.00           H  
ATOM   1622  HD3 LYS A 100      24.181  -9.112 -28.692  1.00  0.00           H  
ATOM   1623  CE  LYS A 100      23.188  -7.645 -29.825  1.00  0.00           C  
ATOM   1624  HE2 LYS A 100      22.266  -8.181 -30.069  1.00  0.00           H  
ATOM   1625  HE3 LYS A 100      22.962  -6.577 -29.744  1.00  0.00           H  
ATOM   1626  NZ  LYS A 100      24.218  -7.913 -30.860  1.00  0.00           N  
ATOM   1627  HZ1 LYS A 100      24.459  -8.901 -30.843  1.00  0.00           H  
ATOM   1628  HZ2 LYS A 100      25.071  -7.411 -30.649  1.00  0.00           H  
ATOM   1629  HZ3 LYS A 100      23.893  -7.663 -31.784  1.00  0.00           H  
ATOM   1630  C   LYS A 100      23.290 -11.140 -24.792  1.00  0.00           C  
ATOM   1631  O   LYS A 100      23.628 -11.067 -23.613  1.00  0.00           O  
ATOM   1632  N   GLU A 101      23.647 -12.118 -25.625  1.00  0.00           N  
ATOM   1633  H   GLU A 101      23.423 -11.995 -26.610  1.00  0.00           H  
ATOM   1634  CA  GLU A 101      24.606 -13.208 -25.389  1.00  0.00           C  
ATOM   1635  HA  GLU A 101      24.388 -13.950 -26.158  1.00  0.00           H  
ATOM   1636  CB  GLU A 101      26.069 -12.758 -25.658  1.00  0.00           C  
ATOM   1637  HB2 GLU A 101      26.535 -12.546 -24.695  1.00  0.00           H  
ATOM   1638  HB3 GLU A 101      26.594 -13.624 -26.066  1.00  0.00           H  
ATOM   1639  CG  GLU A 101      26.416 -11.536 -26.556  1.00  0.00           C  
ATOM   1640  HG2 GLU A 101      26.199 -10.640 -25.969  1.00  0.00           H  
ATOM   1641  HG3 GLU A 101      27.498 -11.546 -26.708  1.00  0.00           H  
ATOM   1642  CD  GLU A 101      25.734 -11.365 -27.936  1.00  0.00           C  
ATOM   1643  OE1 GLU A 101      26.171 -10.459 -28.691  1.00  0.00           O  
ATOM   1644  OE2 GLU A 101      24.694 -12.010 -28.195  1.00  0.00           O  
ATOM   1645  C   GLU A 101      24.406 -13.966 -24.046  1.00  0.00           C  
ATOM   1646  O   GLU A 101      25.367 -14.401 -23.410  1.00  0.00           O  
ATOM   1647  N   ALA A 102      23.152 -14.085 -23.588  1.00  0.00           N  
ATOM   1648  H   ALA A 102      22.405 -13.786 -24.192  1.00  0.00           H  
ATOM   1649  CA  ALA A 102      22.775 -14.526 -22.240  1.00  0.00           C  
ATOM   1650  HA  ALA A 102      23.669 -14.549 -21.616  1.00  0.00           H  
ATOM   1651  CB  ALA A 102      21.823 -13.480 -21.645  1.00  0.00           C  
ATOM   1652  HB1 ALA A 102      22.322 -12.512 -21.597  1.00  0.00           H  
ATOM   1653  HB2 ALA A 102      20.933 -13.398 -22.268  1.00  0.00           H  
ATOM   1654  HB3 ALA A 102      21.528 -13.777 -20.639  1.00  0.00           H  
ATOM   1655  C   ALA A 102      22.150 -15.936 -22.203  1.00  0.00           C  
ATOM   1656  O   ALA A 102      21.527 -16.387 -23.164  1.00  0.00           O  
ATOM   1657  N   ASN A 103      22.280 -16.605 -21.053  1.00  0.00           N  
ATOM   1658  H   ASN A 103      22.754 -16.140 -20.295  1.00  0.00           H  
ATOM   1659  CA  ASN A 103      21.659 -17.907 -20.774  1.00  0.00           C  
ATOM   1660  HA  ASN A 103      21.874 -18.580 -21.607  1.00  0.00           H  
ATOM   1661  CB  ASN A 103      22.289 -18.489 -19.487  1.00  0.00           C  
ATOM   1662  HB2 ASN A 103      22.479 -17.691 -18.771  1.00  0.00           H  
ATOM   1663  HB3 ASN A 103      21.604 -19.193 -19.015  1.00  0.00           H  
ATOM   1664  CG  ASN A 103      23.567 -19.260 -19.759  1.00  0.00           C  
ATOM   1665  OD1 ASN A 103      23.612 -20.137 -20.603  1.00  0.00           O  
ATOM   1666  ND2 ASN A 103      24.636 -18.998 -19.046  1.00  0.00           N  
ATOM   1667 HD21 ASN A 103      25.450 -19.547 -19.253  1.00  0.00           H  
ATOM   1668 HD22 ASN A 103      24.646 -18.251 -18.374  1.00  0.00           H  
ATOM   1669  C   ASN A 103      20.122 -17.834 -20.658  1.00  0.00           C  
ATOM   1670  O   ASN A 103      19.526 -16.762 -20.558  1.00  0.00           O  
ATOM   1671  N   GLN A 104      19.467 -18.998 -20.623  1.00  0.00           N  
ATOM   1672  H   GLN A 104      20.015 -19.845 -20.666  1.00  0.00           H  
ATOM   1673  CA  GLN A 104      18.092 -19.144 -20.127  1.00  0.00           C  
ATOM   1674  HA  GLN A 104      17.595 -18.173 -20.111  1.00  0.00           H  
ATOM   1675  CB  GLN A 104      17.288 -20.086 -21.041  1.00  0.00           C  
ATOM   1676  HB2 GLN A 104      17.799 -21.048 -21.105  1.00  0.00           H  
ATOM   1677  HB3 GLN A 104      16.306 -20.256 -20.600  1.00  0.00           H  
ATOM   1678  CG  GLN A 104      17.091 -19.531 -22.460  1.00  0.00           C  
ATOM   1679  HG2 GLN A 104      18.061 -19.418 -22.947  1.00  0.00           H  
ATOM   1680  HG3 GLN A 104      16.512 -20.247 -23.043  1.00  0.00           H  
ATOM   1681  CD  GLN A 104      16.350 -18.197 -22.462  1.00  0.00           C  
ATOM   1682  OE1 GLN A 104      15.178 -18.108 -22.130  1.00  0.00           O  
ATOM   1683  NE2 GLN A 104      17.012 -17.114 -22.808  1.00  0.00           N  
ATOM   1684 HE21 GLN A 104      16.507 -16.238 -22.812  1.00  0.00           H  
ATOM   1685 HE22 GLN A 104      17.994 -17.143 -23.026  1.00  0.00           H  
ATOM   1686  C   GLN A 104      18.096 -19.671 -18.685  1.00  0.00           C  
ATOM   1687  O   GLN A 104      18.989 -20.424 -18.303  1.00  0.00           O  
ATOM   1688  N   SER A 105      17.070 -19.324 -17.912  1.00  0.00           N  
ATOM   1689  H   SER A 105      16.389 -18.666 -18.284  1.00  0.00           H  
ATOM   1690  CA  SER A 105      16.814 -19.829 -16.557  1.00  0.00           C  
ATOM   1691  HA  SER A 105      17.339 -20.772 -16.398  1.00  0.00           H  
ATOM   1692  CB  SER A 105      17.314 -18.805 -15.533  1.00  0.00           C  
ATOM   1693  HB2 SER A 105      18.397 -18.722 -15.624  1.00  0.00           H  
ATOM   1694  HB3 SER A 105      16.873 -17.831 -15.752  1.00  0.00           H  
ATOM   1695  OG  SER A 105      16.989 -19.174 -14.201  1.00  0.00           O  
ATOM   1696  HG  SER A 105      16.025 -19.097 -14.062  1.00  0.00           H  
ATOM   1697  C   SER A 105      15.317 -20.057 -16.379  1.00  0.00           C  
ATOM   1698  O   SER A 105      14.534 -19.286 -16.929  1.00  0.00           O  
ATOM   1699  N   THR A 106      14.893 -21.045 -15.582  1.00  0.00           N  
ATOM   1700  H   THR A 106      15.562 -21.633 -15.107  1.00  0.00           H  
ATOM   1701  CA  THR A 106      13.506 -21.045 -15.079  1.00  0.00           C  
ATOM   1702  HA  THR A 106      12.828 -21.031 -15.933  1.00  0.00           H  
ATOM   1703  CB  THR A 106      13.133 -22.282 -14.239  1.00  0.00           C  
ATOM   1704  HB  THR A 106      12.064 -22.237 -14.028  1.00  0.00           H  
ATOM   1705  CG2 THR A 106      13.434 -23.594 -14.958  1.00  0.00           C  
ATOM   1706 HG21 THR A 106      14.508 -23.764 -15.016  1.00  0.00           H  
ATOM   1707 HG22 THR A 106      12.962 -24.417 -14.418  1.00  0.00           H  
ATOM   1708 HG23 THR A 106      13.015 -23.566 -15.964  1.00  0.00           H  
ATOM   1709  OG1 THR A 106      13.826 -22.336 -13.013  1.00  0.00           O  
ATOM   1710  HG1 THR A 106      13.432 -23.075 -12.532  1.00  0.00           H  
ATOM   1711  C   THR A 106      13.278 -19.760 -14.283  1.00  0.00           C  
ATOM   1712  O   THR A 106      14.209 -19.241 -13.641  1.00  0.00           O  
ATOM   1713  N   LEU A 107      12.073 -19.193 -14.377  1.00  0.00           N  
ATOM   1714  H   LEU A 107      11.363 -19.626 -14.959  1.00  0.00           H  
ATOM   1715  CA  LEU A 107      11.752 -17.927 -13.723  1.00  0.00           C  
ATOM   1716  HA  LEU A 107      12.459 -17.182 -14.079  1.00  0.00           H  
ATOM   1717  CB  LEU A 107      10.341 -17.475 -14.139  1.00  0.00           C  
ATOM   1718  HB2 LEU A 107      10.322 -17.305 -15.216  1.00  0.00           H  
ATOM   1719  HB3 LEU A 107       9.648 -18.281 -13.922  1.00  0.00           H  
ATOM   1720  CG  LEU A 107       9.859 -16.204 -13.416  1.00  0.00           C  
ATOM   1721  HG  LEU A 107       9.896 -16.361 -12.339  1.00  0.00           H  
ATOM   1722  CD1 LEU A 107      10.707 -14.982 -13.782  1.00  0.00           C  
ATOM   1723 HD11 LEU A 107      10.695 -14.832 -14.863  1.00  0.00           H  
ATOM   1724 HD12 LEU A 107      10.302 -14.098 -13.293  1.00  0.00           H  
ATOM   1725 HD13 LEU A 107      11.734 -15.123 -13.449  1.00  0.00           H  
ATOM   1726  CD2 LEU A 107       8.413 -15.876 -13.776  1.00  0.00           C  
ATOM   1727 HD21 LEU A 107       7.777 -16.749 -13.631  1.00  0.00           H  
ATOM   1728 HD22 LEU A 107       8.050 -15.060 -13.152  1.00  0.00           H  
ATOM   1729 HD23 LEU A 107       8.368 -15.580 -14.821  1.00  0.00           H  
ATOM   1730  C   LEU A 107      11.941 -18.017 -12.201  1.00  0.00           C  
ATOM   1731  O   LEU A 107      12.512 -17.099 -11.625  1.00  0.00           O  
ATOM   1732  N   GLU A 108      11.556 -19.127 -11.563  1.00  0.00           N  
ATOM   1733  H   GLU A 108      11.049 -19.832 -12.094  1.00  0.00           H  
ATOM   1734  CA  GLU A 108      11.750 -19.360 -10.122  1.00  0.00           C  
ATOM   1735  HA  GLU A 108      11.130 -18.656  -9.564  1.00  0.00           H  
ATOM   1736  CB  GLU A 108      11.277 -20.792  -9.793  1.00  0.00           C  
ATOM   1737  HB2 GLU A 108      10.364 -21.018 -10.345  1.00  0.00           H  
ATOM   1738  HB3 GLU A 108      12.033 -21.498 -10.141  1.00  0.00           H  
ATOM   1739  CG  GLU A 108      11.026 -21.043  -8.294  1.00  0.00           C  
ATOM   1740  HG2 GLU A 108      10.947 -22.122  -8.144  1.00  0.00           H  
ATOM   1741  HG3 GLU A 108      11.893 -20.700  -7.725  1.00  0.00           H  
ATOM   1742  CD  GLU A 108       9.743 -20.379  -7.755  1.00  0.00           C  
ATOM   1743  OE1 GLU A 108       8.935 -19.881  -8.574  1.00  0.00           O  
ATOM   1744  OE2 GLU A 108       9.565 -20.359  -6.516  1.00  0.00           O  
ATOM   1745  C   GLU A 108      13.219 -19.151  -9.689  1.00  0.00           C  
ATOM   1746  O   GLU A 108      13.516 -18.405  -8.751  1.00  0.00           O  
ATOM   1747  N   ASN A 109      14.167 -19.745 -10.427  1.00  0.00           N  
ATOM   1748  H   ASN A 109      13.873 -20.301 -11.222  1.00  0.00           H  
ATOM   1749  CA  ASN A 109      15.598 -19.622 -10.142  1.00  0.00           C  
ATOM   1750  HA  ASN A 109      15.752 -19.831  -9.081  1.00  0.00           H  
ATOM   1751  CB  ASN A 109      16.343 -20.676 -10.975  1.00  0.00           C  
ATOM   1752  HB2 ASN A 109      15.935 -21.666 -10.768  1.00  0.00           H  
ATOM   1753  HB3 ASN A 109      16.210 -20.470 -12.036  1.00  0.00           H  
ATOM   1754  CG  ASN A 109      17.825 -20.672 -10.662  1.00  0.00           C  
ATOM   1755  OD1 ASN A 109      18.614 -19.953 -11.254  1.00  0.00           O  
ATOM   1756  ND2 ASN A 109      18.248 -21.429  -9.681  1.00  0.00           N  
ATOM   1757 HD21 ASN A 109      19.224 -21.387  -9.460  1.00  0.00           H  
ATOM   1758 HD22 ASN A 109      17.597 -21.995  -9.165  1.00  0.00           H  
ATOM   1759  C   ASN A 109      16.145 -18.204 -10.406  1.00  0.00           C  
ATOM   1760  O   ASN A 109      17.037 -17.734  -9.692  1.00  0.00           O  
ATOM   1761  N   PHE A 110      15.603 -17.508 -11.407  1.00  0.00           N  
ATOM   1762  H   PHE A 110      14.871 -17.952 -11.949  1.00  0.00           H  
ATOM   1763  CA  PHE A 110      15.918 -16.105 -11.681  1.00  0.00           C  
ATOM   1764  HA  PHE A 110      17.001 -15.985 -11.726  1.00  0.00           H  
ATOM   1765  CB  PHE A 110      15.334 -15.746 -13.056  1.00  0.00           C  
ATOM   1766  HB2 PHE A 110      15.762 -16.419 -13.801  1.00  0.00           H  
ATOM   1767  HB3 PHE A 110      14.261 -15.927 -13.046  1.00  0.00           H  
ATOM   1768  CG  PHE A 110      15.559 -14.317 -13.506  1.00  0.00           C  
ATOM   1769  CD1 PHE A 110      14.682 -13.299 -13.084  1.00  0.00           C  
ATOM   1770  HD1 PHE A 110      13.861 -13.537 -12.425  1.00  0.00           H  
ATOM   1771  CE1 PHE A 110      14.865 -11.977 -13.526  1.00  0.00           C  
ATOM   1772  HE1 PHE A 110      14.192 -11.198 -13.198  1.00  0.00           H  
ATOM   1773  CZ  PHE A 110      15.912 -11.675 -14.413  1.00  0.00           C  
ATOM   1774  HZ  PHE A 110      16.041 -10.664 -14.770  1.00  0.00           H  
ATOM   1775  CE2 PHE A 110      16.779 -12.692 -14.848  1.00  0.00           C  
ATOM   1776  HE2 PHE A 110      17.567 -12.464 -15.548  1.00  0.00           H  
ATOM   1777  CD2 PHE A 110      16.612 -14.010 -14.387  1.00  0.00           C  
ATOM   1778  HD2 PHE A 110      17.278 -14.790 -14.729  1.00  0.00           H  
ATOM   1779  C   PHE A 110      15.399 -15.181 -10.562  1.00  0.00           C  
ATOM   1780  O   PHE A 110      16.133 -14.323 -10.071  1.00  0.00           O  
ATOM   1781  N   LEU A 111      14.154 -15.381 -10.114  1.00  0.00           N  
ATOM   1782  H   LEU A 111      13.610 -16.118 -10.554  1.00  0.00           H  
ATOM   1783  CA  LEU A 111      13.523 -14.611  -9.039  1.00  0.00           C  
ATOM   1784  HA  LEU A 111      13.626 -13.553  -9.276  1.00  0.00           H  
ATOM   1785  CB  LEU A 111      12.017 -14.941  -8.938  1.00  0.00           C  
ATOM   1786  HB2 LEU A 111      11.903 -16.021  -8.830  1.00  0.00           H  
ATOM   1787  HB3 LEU A 111      11.639 -14.482  -8.024  1.00  0.00           H  
ATOM   1788  CG  LEU A 111      11.124 -14.466 -10.106  1.00  0.00           C  
ATOM   1789  HG  LEU A 111      11.393 -14.996 -11.010  1.00  0.00           H  
ATOM   1790  CD1 LEU A 111       9.660 -14.773  -9.786  1.00  0.00           C  
ATOM   1791 HD11 LEU A 111       9.359 -14.272  -8.867  1.00  0.00           H  
ATOM   1792 HD12 LEU A 111       9.022 -14.455 -10.611  1.00  0.00           H  
ATOM   1793 HD13 LEU A 111       9.541 -15.850  -9.656  1.00  0.00           H  
ATOM   1794  CD2 LEU A 111      11.250 -12.968 -10.404  1.00  0.00           C  
ATOM   1795 HD21 LEU A 111      11.266 -12.402  -9.479  1.00  0.00           H  
ATOM   1796 HD22 LEU A 111      12.171 -12.783 -10.955  1.00  0.00           H  
ATOM   1797 HD23 LEU A 111      10.411 -12.630 -11.013  1.00  0.00           H  
ATOM   1798  C   LEU A 111      14.213 -14.810  -7.678  1.00  0.00           C  
ATOM   1799  O   LEU A 111      14.396 -13.825  -6.962  1.00  0.00           O  
ATOM   1800  N   GLU A 112      14.640 -16.023  -7.300  1.00  0.00           N  
ATOM   1801  H   GLU A 112      14.392 -16.832  -7.868  1.00  0.00           H  
ATOM   1802  CA  GLU A 112      15.397 -16.230  -6.046  1.00  0.00           C  
ATOM   1803  HA  GLU A 112      14.870 -15.704  -5.252  1.00  0.00           H  
ATOM   1804  CB  GLU A 112      15.436 -17.718  -5.649  1.00  0.00           C  
ATOM   1805  HB2 GLU A 112      14.419 -18.112  -5.649  1.00  0.00           H  
ATOM   1806  HB3 GLU A 112      16.008 -18.270  -6.397  1.00  0.00           H  
ATOM   1807  CG  GLU A 112      16.070 -17.965  -4.259  1.00  0.00           C  
ATOM   1808  HG2 GLU A 112      16.062 -19.041  -4.067  1.00  0.00           H  
ATOM   1809  HG3 GLU A 112      17.116 -17.652  -4.281  1.00  0.00           H  
ATOM   1810  CD  GLU A 112      15.327 -17.248  -3.113  1.00  0.00           C  
ATOM   1811  OE1 GLU A 112      14.127 -17.551  -2.914  1.00  0.00           O  
ATOM   1812  OE2 GLU A 112      15.905 -16.336  -2.468  1.00  0.00           O  
ATOM   1813  C   GLU A 112      16.816 -15.631  -6.113  1.00  0.00           C  
ATOM   1814  O   GLU A 112      17.298 -15.068  -5.127  1.00  0.00           O  
ATOM   1815  N   ARG A 113      17.478 -15.649  -7.279  1.00  0.00           N  
ATOM   1816  H   ARG A 113      17.059 -16.131  -8.071  1.00  0.00           H  
ATOM   1817  CA  ARG A 113      18.740 -14.911  -7.467  1.00  0.00           C  
ATOM   1818  HA  ARG A 113      19.408 -15.157  -6.640  1.00  0.00           H  
ATOM   1819  CB  ARG A 113      19.430 -15.333  -8.775  1.00  0.00           C  
ATOM   1820  HB2 ARG A 113      18.705 -15.376  -9.590  1.00  0.00           H  
ATOM   1821  HB3 ARG A 113      20.194 -14.594  -9.024  1.00  0.00           H  
ATOM   1822  CG  ARG A 113      20.112 -16.699  -8.587  1.00  0.00           C  
ATOM   1823  HG2 ARG A 113      20.790 -16.634  -7.735  1.00  0.00           H  
ATOM   1824  HG3 ARG A 113      19.369 -17.468  -8.371  1.00  0.00           H  
ATOM   1825  CD  ARG A 113      20.944 -17.116  -9.805  1.00  0.00           C  
ATOM   1826  HD2 ARG A 113      21.583 -16.283 -10.096  1.00  0.00           H  
ATOM   1827  HD3 ARG A 113      21.586 -17.948  -9.512  1.00  0.00           H  
ATOM   1828  NE  ARG A 113      20.104 -17.554 -10.930  1.00  0.00           N  
ATOM   1829  HE  ARG A 113      19.324 -18.173 -10.731  1.00  0.00           H  
ATOM   1830  CZ  ARG A 113      20.341 -17.375 -12.214  1.00  0.00           C  
ATOM   1831  NH1 ARG A 113      21.293 -16.628 -12.686  1.00  0.00           N  
ATOM   1832 HH11 ARG A 113      21.907 -16.113 -12.092  1.00  0.00           H  
ATOM   1833 HH12 ARG A 113      21.308 -16.503 -13.704  1.00  0.00           H  
ATOM   1834  NH2 ARG A 113      19.605 -17.962 -13.100  1.00  0.00           N  
ATOM   1835 HH21 ARG A 113      18.903 -18.640 -12.833  1.00  0.00           H  
ATOM   1836 HH22 ARG A 113      19.920 -17.892 -14.068  1.00  0.00           H  
ATOM   1837  C   ARG A 113      18.536 -13.399  -7.367  1.00  0.00           C  
ATOM   1838  O   ARG A 113      19.287 -12.744  -6.645  1.00  0.00           O  
ATOM   1839  N   LEU A 114      17.476 -12.853  -7.968  1.00  0.00           N  
ATOM   1840  H   LEU A 114      16.904 -13.439  -8.568  1.00  0.00           H  
ATOM   1841  CA  LEU A 114      17.105 -11.449  -7.792  1.00  0.00           C  
ATOM   1842  HA  LEU A 114      17.970 -10.841  -8.061  1.00  0.00           H  
ATOM   1843  CB  LEU A 114      15.962 -11.106  -8.764  1.00  0.00           C  
ATOM   1844  HB2 LEU A 114      16.320 -11.234  -9.786  1.00  0.00           H  
ATOM   1845  HB3 LEU A 114      15.149 -11.815  -8.605  1.00  0.00           H  
ATOM   1846  CG  LEU A 114      15.395  -9.684  -8.596  1.00  0.00           C  
ATOM   1847  HG  LEU A 114      14.980  -9.589  -7.594  1.00  0.00           H  
ATOM   1848  CD1 LEU A 114      16.436  -8.579  -8.792  1.00  0.00           C  
ATOM   1849 HD11 LEU A 114      17.260  -8.694  -8.089  1.00  0.00           H  
ATOM   1850 HD12 LEU A 114      16.820  -8.603  -9.809  1.00  0.00           H  
ATOM   1851 HD13 LEU A 114      15.967  -7.615  -8.613  1.00  0.00           H  
ATOM   1852  CD2 LEU A 114      14.262  -9.471  -9.596  1.00  0.00           C  
ATOM   1853 HD21 LEU A 114      14.647  -9.484 -10.616  1.00  0.00           H  
ATOM   1854 HD22 LEU A 114      13.523 -10.265  -9.487  1.00  0.00           H  
ATOM   1855 HD23 LEU A 114      13.786  -8.515  -9.398  1.00  0.00           H  
ATOM   1856  C   LEU A 114      16.771 -11.131  -6.322  1.00  0.00           C  
ATOM   1857  O   LEU A 114      17.246 -10.128  -5.798  1.00  0.00           O  
ATOM   1858  N   LYS A 115      16.021 -11.987  -5.618  1.00  0.00           N  
ATOM   1859  H   LYS A 115      15.620 -12.782  -6.112  1.00  0.00           H  
ATOM   1860  CA  LYS A 115      15.707 -11.833  -4.183  1.00  0.00           C  
ATOM   1861  HA  LYS A 115      15.296 -10.837  -4.025  1.00  0.00           H  
ATOM   1862  CB  LYS A 115      14.642 -12.874  -3.798  1.00  0.00           C  
ATOM   1863  HB2 LYS A 115      13.834 -12.843  -4.529  1.00  0.00           H  
ATOM   1864  HB3 LYS A 115      15.101 -13.862  -3.837  1.00  0.00           H  
ATOM   1865  CG  LYS A 115      14.033 -12.643  -2.401  1.00  0.00           C  
ATOM   1866  HG2 LYS A 115      14.798 -12.836  -1.648  1.00  0.00           H  
ATOM   1867  HG3 LYS A 115      13.721 -11.602  -2.310  1.00  0.00           H  
ATOM   1868  CD  LYS A 115      12.816 -13.540  -2.102  1.00  0.00           C  
ATOM   1869  HD2 LYS A 115      12.577 -13.445  -1.045  1.00  0.00           H  
ATOM   1870  HD3 LYS A 115      11.958 -13.217  -2.687  1.00  0.00           H  
ATOM   1871  CE  LYS A 115      13.129 -15.002  -2.417  1.00  0.00           C  
ATOM   1872  HE2 LYS A 115      13.499 -15.086  -3.441  1.00  0.00           H  
ATOM   1873  HE3 LYS A 115      13.956 -15.322  -1.774  1.00  0.00           H  
ATOM   1874  NZ  LYS A 115      12.010 -15.962  -2.254  1.00  0.00           N  
ATOM   1875  HZ1 LYS A 115      12.440 -16.878  -2.430  1.00  0.00           H  
ATOM   1876  HZ2 LYS A 115      11.637 -15.945  -1.319  1.00  0.00           H  
ATOM   1877  HZ3 LYS A 115      11.260 -15.849  -2.931  1.00  0.00           H  
ATOM   1878  C   LYS A 115      16.947 -11.932  -3.289  1.00  0.00           C  
ATOM   1879  O   LYS A 115      17.029 -11.218  -2.291  1.00  0.00           O  
ATOM   1880  N   THR A 116      17.925 -12.753  -3.653  1.00  0.00           N  
ATOM   1881  H   THR A 116      17.746 -13.383  -4.429  1.00  0.00           H  
ATOM   1882  CA  THR A 116      19.233 -12.820  -2.988  1.00  0.00           C  
ATOM   1883  HA  THR A 116      19.077 -12.902  -1.913  1.00  0.00           H  
ATOM   1884  CB  THR A 116      19.993 -14.077  -3.431  1.00  0.00           C  
ATOM   1885  HB  THR A 116      20.097 -14.093  -4.516  1.00  0.00           H  
ATOM   1886  CG2 THR A 116      21.375 -14.203  -2.791  1.00  0.00           C  
ATOM   1887 HG21 THR A 116      21.288 -14.160  -1.705  1.00  0.00           H  
ATOM   1888 HG22 THR A 116      21.818 -15.156  -3.079  1.00  0.00           H  
ATOM   1889 HG23 THR A 116      22.028 -13.401  -3.135  1.00  0.00           H  
ATOM   1890  OG1 THR A 116      19.250 -15.198  -3.010  1.00  0.00           O  
ATOM   1891  HG1 THR A 116      18.481 -15.293  -3.599  1.00  0.00           H  
ATOM   1892  C   THR A 116      20.047 -11.545  -3.222  1.00  0.00           C  
ATOM   1893  O   THR A 116      20.522 -10.954  -2.254  1.00  0.00           O  
ATOM   1894  N   ILE A 117      20.126 -11.056  -4.464  1.00  0.00           N  
ATOM   1895  H   ILE A 117      19.699 -11.587  -5.218  1.00  0.00           H  
ATOM   1896  CA  ILE A 117      20.827  -9.808  -4.818  1.00  0.00           C  
ATOM   1897  HA  ILE A 117      21.851  -9.862  -4.445  1.00  0.00           H  
ATOM   1898  CB  ILE A 117      20.887  -9.656  -6.359  1.00  0.00           C  
ATOM   1899  HB  ILE A 117      19.888  -9.835  -6.760  1.00  0.00           H  
ATOM   1900  CG2 ILE A 117      21.322  -8.241  -6.793  1.00  0.00           C  
ATOM   1901 HG21 ILE A 117      22.288  -7.991  -6.349  1.00  0.00           H  
ATOM   1902 HG22 ILE A 117      21.406  -8.181  -7.877  1.00  0.00           H  
ATOM   1903 HG23 ILE A 117      20.586  -7.501  -6.479  1.00  0.00           H  
ATOM   1904  CG1 ILE A 117      21.861 -10.709  -6.944  1.00  0.00           C  
ATOM   1905 HG12 ILE A 117      22.891 -10.404  -6.751  1.00  0.00           H  
ATOM   1906 HG13 ILE A 117      21.704 -11.670  -6.454  1.00  0.00           H  
ATOM   1907  CD1 ILE A 117      21.679 -10.941  -8.449  1.00  0.00           C  
ATOM   1908 HD11 ILE A 117      22.323 -11.760  -8.768  1.00  0.00           H  
ATOM   1909 HD12 ILE A 117      20.642 -11.205  -8.666  1.00  0.00           H  
ATOM   1910 HD13 ILE A 117      21.952 -10.049  -9.011  1.00  0.00           H  
ATOM   1911  C   ILE A 117      20.175  -8.598  -4.135  1.00  0.00           C  
ATOM   1912  O   ILE A 117      20.869  -7.772  -3.552  1.00  0.00           O  
ATOM   1913  N   MET A 118      18.844  -8.511  -4.131  1.00  0.00           N  
ATOM   1914  H   MET A 118      18.325  -9.198  -4.665  1.00  0.00           H  
ATOM   1915  CA  MET A 118      18.091  -7.457  -3.442  1.00  0.00           C  
ATOM   1916  HA  MET A 118      18.457  -6.485  -3.776  1.00  0.00           H  
ATOM   1917  CB  MET A 118      16.603  -7.561  -3.808  1.00  0.00           C  
ATOM   1918  HB2 MET A 118      16.265  -8.589  -3.669  1.00  0.00           H  
ATOM   1919  HB3 MET A 118      16.018  -6.917  -3.151  1.00  0.00           H  
ATOM   1920  CG  MET A 118      16.356  -7.131  -5.256  1.00  0.00           C  
ATOM   1921  HG2 MET A 118      17.106  -7.582  -5.905  1.00  0.00           H  
ATOM   1922  HG3 MET A 118      15.386  -7.511  -5.571  1.00  0.00           H  
ATOM   1923  SD  MET A 118      16.370  -5.332  -5.486  1.00  0.00           S  
ATOM   1924  CE  MET A 118      17.570  -5.193  -6.833  1.00  0.00           C  
ATOM   1925  HE1 MET A 118      17.206  -5.725  -7.711  1.00  0.00           H  
ATOM   1926  HE2 MET A 118      17.710  -4.143  -7.088  1.00  0.00           H  
ATOM   1927  HE3 MET A 118      18.525  -5.614  -6.522  1.00  0.00           H  
ATOM   1928  C   MET A 118      18.267  -7.504  -1.921  1.00  0.00           C  
ATOM   1929  O   MET A 118      18.356  -6.452  -1.292  1.00  0.00           O  
ATOM   1930  N   ARG A 119      18.350  -8.696  -1.315  1.00  0.00           N  
ATOM   1931  H   ARG A 119      18.239  -9.529  -1.882  1.00  0.00           H  
ATOM   1932  CA  ARG A 119      18.598  -8.852   0.129  1.00  0.00           C  
ATOM   1933  HA  ARG A 119      17.943  -8.161   0.661  1.00  0.00           H  
ATOM   1934  CB  ARG A 119      18.229 -10.289   0.530  1.00  0.00           C  
ATOM   1935  HB2 ARG A 119      17.245 -10.501   0.112  1.00  0.00           H  
ATOM   1936  HB3 ARG A 119      18.949 -10.990   0.106  1.00  0.00           H  
ATOM   1937  CG  ARG A 119      18.131 -10.498   2.046  1.00  0.00           C  
ATOM   1938  HG2 ARG A 119      19.127 -10.518   2.489  1.00  0.00           H  
ATOM   1939  HG3 ARG A 119      17.580  -9.662   2.479  1.00  0.00           H  
ATOM   1940  CD  ARG A 119      17.369 -11.794   2.385  1.00  0.00           C  
ATOM   1941  HD2 ARG A 119      17.149 -11.774   3.455  1.00  0.00           H  
ATOM   1942  HD3 ARG A 119      16.411 -11.801   1.863  1.00  0.00           H  
ATOM   1943  NE  ARG A 119      18.137 -13.027   2.096  1.00  0.00           N  
ATOM   1944  HE  ARG A 119      18.866 -13.242   2.755  1.00  0.00           H  
ATOM   1945  CZ  ARG A 119      17.919 -13.937   1.152  1.00  0.00           C  
ATOM   1946  NH1 ARG A 119      17.072 -13.775   0.174  1.00  0.00           N  
ATOM   1947 HH11 ARG A 119      16.662 -12.872   0.034  1.00  0.00           H  
ATOM   1948 HH12 ARG A 119      16.923 -14.510  -0.508  1.00  0.00           H  
ATOM   1949  NH2 ARG A 119      18.569 -15.066   1.171  1.00  0.00           N  
ATOM   1950 HH21 ARG A 119      19.251 -15.254   1.881  1.00  0.00           H  
ATOM   1951 HH22 ARG A 119      18.409 -15.737   0.437  1.00  0.00           H  
ATOM   1952  C   ARG A 119      20.024  -8.441   0.522  1.00  0.00           C  
ATOM   1953  O   ARG A 119      20.192  -7.732   1.505  1.00  0.00           O  
ATOM   1954  N   GLU A 120      21.022  -8.815  -0.274  1.00  0.00           N  
ATOM   1955  H   GLU A 120      20.804  -9.439  -1.044  1.00  0.00           H  
ATOM   1956  CA  GLU A 120      22.418  -8.344  -0.167  1.00  0.00           C  
ATOM   1957  HA  GLU A 120      22.810  -8.568   0.826  1.00  0.00           H  
ATOM   1958  CB  GLU A 120      23.237  -9.140  -1.205  1.00  0.00           C  
ATOM   1959  HB2 GLU A 120      23.334 -10.168  -0.854  1.00  0.00           H  
ATOM   1960  HB3 GLU A 120      22.664  -9.175  -2.132  1.00  0.00           H  
ATOM   1961  CG  GLU A 120      24.628  -8.613  -1.589  1.00  0.00           C  
ATOM   1962  HG2 GLU A 120      25.001  -9.245  -2.399  1.00  0.00           H  
ATOM   1963  HG3 GLU A 120      24.531  -7.603  -1.994  1.00  0.00           H  
ATOM   1964  CD  GLU A 120      25.671  -8.605  -0.466  1.00  0.00           C  
ATOM   1965  OE1 GLU A 120      26.858  -8.395  -0.814  1.00  0.00           O  
ATOM   1966  OE2 GLU A 120      25.313  -8.731   0.723  1.00  0.00           O  
ATOM   1967  C   GLU A 120      22.539  -6.818  -0.363  1.00  0.00           C  
ATOM   1968  O   GLU A 120      23.217  -6.129   0.401  1.00  0.00           O  
ATOM   1969  N   LYS A 121      21.821  -6.254  -1.344  1.00  0.00           N  
ATOM   1970  H   LYS A 121      21.337  -6.872  -1.990  1.00  0.00           H  
ATOM   1971  CA  LYS A 121      21.739  -4.800  -1.556  1.00  0.00           C  
ATOM   1972  HA  LYS A 121      22.756  -4.422  -1.662  1.00  0.00           H  
ATOM   1973  CB  LYS A 121      20.950  -4.524  -2.849  1.00  0.00           C  
ATOM   1974  HB2 LYS A 121      21.466  -5.002  -3.684  1.00  0.00           H  
ATOM   1975  HB3 LYS A 121      19.961  -4.973  -2.769  1.00  0.00           H  
ATOM   1976  CG  LYS A 121      20.766  -3.034  -3.174  1.00  0.00           C  
ATOM   1977  HG2 LYS A 121      20.219  -2.960  -4.115  1.00  0.00           H  
ATOM   1978  HG3 LYS A 121      20.169  -2.555  -2.398  1.00  0.00           H  
ATOM   1979  CD  LYS A 121      22.103  -2.300  -3.316  1.00  0.00           C  
ATOM   1980  HD2 LYS A 121      22.613  -2.245  -2.353  1.00  0.00           H  
ATOM   1981  HD3 LYS A 121      22.730  -2.844  -4.026  1.00  0.00           H  
ATOM   1982  CE  LYS A 121      21.860  -0.884  -3.835  1.00  0.00           C  
ATOM   1983  HE2 LYS A 121      21.234  -0.956  -4.729  1.00  0.00           H  
ATOM   1984  HE3 LYS A 121      21.334  -0.291  -3.081  1.00  0.00           H  
ATOM   1985  NZ  LYS A 121      23.137  -0.251  -4.210  1.00  0.00           N  
ATOM   1986  HZ1 LYS A 121      23.629   0.152  -3.431  1.00  0.00           H  
ATOM   1987  HZ2 LYS A 121      23.715  -0.944  -4.696  1.00  0.00           H  
ATOM   1988  HZ3 LYS A 121      22.988   0.403  -4.977  1.00  0.00           H  
ATOM   1989  C   LYS A 121      21.129  -4.076  -0.353  1.00  0.00           C  
ATOM   1990  O   LYS A 121      21.656  -3.046   0.062  1.00  0.00           O  
ATOM   1991  N   TYR A 122      20.052  -4.613   0.219  1.00  0.00           N  
ATOM   1992  H   TYR A 122      19.654  -5.439  -0.210  1.00  0.00           H  
ATOM   1993  CA  TYR A 122      19.390  -4.056   1.402  1.00  0.00           C  
ATOM   1994  HA  TYR A 122      19.141  -3.014   1.203  1.00  0.00           H  
ATOM   1995  CB  TYR A 122      18.079  -4.817   1.634  1.00  0.00           C  
ATOM   1996  HB2 TYR A 122      17.447  -4.705   0.752  1.00  0.00           H  
ATOM   1997  HB3 TYR A 122      18.296  -5.879   1.753  1.00  0.00           H  
ATOM   1998  CG  TYR A 122      17.307  -4.335   2.841  1.00  0.00           C  
ATOM   1999  CD1 TYR A 122      16.577  -3.133   2.771  1.00  0.00           C  
ATOM   2000  HD1 TYR A 122      16.564  -2.558   1.856  1.00  0.00           H  
ATOM   2001  CE1 TYR A 122      15.898  -2.652   3.906  1.00  0.00           C  
ATOM   2002  HE1 TYR A 122      15.372  -1.711   3.874  1.00  0.00           H  
ATOM   2003  CZ  TYR A 122      15.961  -3.372   5.116  1.00  0.00           C  
ATOM   2004  OH  TYR A 122      15.314  -2.904   6.214  1.00  0.00           O  
ATOM   2005  HH  TYR A 122      15.909  -2.940   6.970  1.00  0.00           H  
ATOM   2006  CE2 TYR A 122      16.696  -4.576   5.189  1.00  0.00           C  
ATOM   2007  HE2 TYR A 122      16.762  -5.114   6.121  1.00  0.00           H  
ATOM   2008  CD2 TYR A 122      17.367  -5.057   4.049  1.00  0.00           C  
ATOM   2009  HD2 TYR A 122      17.956  -5.963   4.112  1.00  0.00           H  
ATOM   2010  C   TYR A 122      20.295  -4.054   2.649  1.00  0.00           C  
ATOM   2011  O   TYR A 122      20.380  -3.034   3.334  1.00  0.00           O  
ATOM   2012  N   SER A 123      21.065  -5.125   2.887  1.00  0.00           N  
ATOM   2013  H   SER A 123      20.925  -5.970   2.340  1.00  0.00           H  
ATOM   2014  CA  SER A 123      22.089  -5.170   3.949  1.00  0.00           C  
ATOM   2015  HA  SER A 123      21.605  -5.038   4.917  1.00  0.00           H  
ATOM   2016  CB  SER A 123      22.797  -6.527   3.940  1.00  0.00           C  
ATOM   2017  HB2 SER A 123      23.317  -6.654   2.989  1.00  0.00           H  
ATOM   2018  HB3 SER A 123      23.535  -6.554   4.744  1.00  0.00           H  
ATOM   2019  OG  SER A 123      21.885  -7.592   4.117  1.00  0.00           O  
ATOM   2020  HG  SER A 123      22.349  -8.400   3.885  1.00  0.00           H  
ATOM   2021  C   SER A 123      23.174  -4.090   3.818  1.00  0.00           C  
ATOM   2022  O   SER A 123      23.835  -3.761   4.798  1.00  0.00           O  
ATOM   2023  N   LYS A 124      23.373  -3.543   2.612  1.00  0.00           N  
ATOM   2024  H   LYS A 124      22.827  -3.916   1.846  1.00  0.00           H  
ATOM   2025  CA  LYS A 124      24.329  -2.465   2.299  1.00  0.00           C  
ATOM   2026  HA  LYS A 124      25.033  -2.368   3.127  1.00  0.00           H  
ATOM   2027  CB  LYS A 124      25.112  -2.867   1.040  1.00  0.00           C  
ATOM   2028  HB2 LYS A 124      24.414  -3.193   0.267  1.00  0.00           H  
ATOM   2029  HB3 LYS A 124      25.674  -2.012   0.661  1.00  0.00           H  
ATOM   2030  CG  LYS A 124      26.108  -3.990   1.363  1.00  0.00           C  
ATOM   2031  HG2 LYS A 124      26.905  -3.576   1.983  1.00  0.00           H  
ATOM   2032  HG3 LYS A 124      25.615  -4.790   1.917  1.00  0.00           H  
ATOM   2033  CD  LYS A 124      26.706  -4.591   0.090  1.00  0.00           C  
ATOM   2034  HD2 LYS A 124      25.940  -5.191  -0.408  1.00  0.00           H  
ATOM   2035  HD3 LYS A 124      27.036  -3.793  -0.577  1.00  0.00           H  
ATOM   2036  CE  LYS A 124      27.899  -5.467   0.479  1.00  0.00           C  
ATOM   2037  HE2 LYS A 124      28.684  -4.824   0.886  1.00  0.00           H  
ATOM   2038  HE3 LYS A 124      27.579  -6.162   1.263  1.00  0.00           H  
ATOM   2039  NZ  LYS A 124      28.405  -6.241  -0.674  1.00  0.00           N  
ATOM   2040  HZ1 LYS A 124      28.433  -5.699  -1.522  1.00  0.00           H  
ATOM   2041  HZ2 LYS A 124      29.293  -6.673  -0.479  1.00  0.00           H  
ATOM   2042  HZ3 LYS A 124      27.766  -7.026  -0.834  1.00  0.00           H  
ATOM   2043  C   LYS A 124      23.683  -1.075   2.179  1.00  0.00           C  
ATOM   2044  O   LYS A 124      24.347  -0.132   1.758  1.00  0.00           O  
ATOM   2045  N   CYS A 125      22.402  -0.958   2.536  1.00  0.00           N  
ATOM   2046  H   CYS A 125      21.934  -1.795   2.861  1.00  0.00           H  
ATOM   2047  CA  CYS A 125      21.606   0.276   2.529  1.00  0.00           C  
ATOM   2048  HA  CYS A 125      22.283   1.131   2.484  1.00  0.00           H  
ATOM   2049  CB  CYS A 125      20.698   0.306   1.282  1.00  0.00           C  
ATOM   2050  HB2 CYS A 125      19.952  -0.484   1.372  1.00  0.00           H  
ATOM   2051  HB3 CYS A 125      20.175   1.264   1.254  1.00  0.00           H  
ATOM   2052  SG  CYS A 125      21.622   0.091  -0.272  1.00  0.00           S  
ATOM   2053  HG  CYS A 125      21.944  -1.191  -0.026  1.00  0.00           H  
ATOM   2054  C   CYS A 125      20.788   0.444   3.832  1.00  0.00           C  
ATOM   2055  O   CYS A 125      19.740   1.094   3.814  1.00  0.00           O  
ATOM   2056  N   SER A 126      21.237  -0.196   4.921  1.00  0.00           N  
ATOM   2057  H   SER A 126      22.169  -0.577   4.871  1.00  0.00           H  
ATOM   2058  CA  SER A 126      20.669  -0.143   6.283  1.00  0.00           C  
ATOM   2059  HA  SER A 126      19.663   0.269   6.262  1.00  0.00           H  
ATOM   2060  CB  SER A 126      20.614  -1.547   6.884  1.00  0.00           C  
ATOM   2061  HB2 SER A 126      21.622  -1.967   6.923  1.00  0.00           H  
ATOM   2062  HB3 SER A 126      20.228  -1.482   7.905  1.00  0.00           H  
ATOM   2063  OG  SER A 126      19.765  -2.372   6.101  1.00  0.00           O  
ATOM   2064  HG  SER A 126      20.067  -2.326   5.182  1.00  0.00           H  
ATOM   2065  C   SER A 126      21.479   0.765   7.216  1.00  0.00           C  
ATOM   2066  O   SER A 126      22.670   0.981   6.904  1.00  0.00           O  
ATOM   2067  OXT SER A 126      20.888   1.196   8.228  1.00  0.00           O  
TER    2068      SER   126                                                      
ATOM   2068  N   MET B 127     -24.875  27.993 -14.779  1.00  0.00           N  
ATOM   2069  H1  MET B 127     -24.137  27.383 -15.109  1.00  0.00           H  
ATOM   2070  H2  MET B 127     -25.323  28.396 -15.590  1.00  0.00           H  
ATOM   2071  H3  MET B 127     -25.543  27.451 -14.247  1.00  0.00           H  
ATOM   2072  CA  MET B 127     -24.284  29.067 -13.943  1.00  0.00           C  
ATOM   2073  HA  MET B 127     -25.079  29.738 -13.616  1.00  0.00           H  
ATOM   2074  CB  MET B 127     -23.645  28.433 -12.689  1.00  0.00           C  
ATOM   2075  HB2 MET B 127     -24.409  27.853 -12.170  1.00  0.00           H  
ATOM   2076  HB3 MET B 127     -22.854  27.748 -12.996  1.00  0.00           H  
ATOM   2077  CG  MET B 127     -23.062  29.440 -11.692  1.00  0.00           C  
ATOM   2078  HG2 MET B 127     -22.791  28.917 -10.774  1.00  0.00           H  
ATOM   2079  HG3 MET B 127     -22.144  29.846 -12.109  1.00  0.00           H  
ATOM   2080  SD  MET B 127     -24.176  30.811 -11.280  1.00  0.00           S  
ATOM   2081  CE  MET B 127     -25.187  30.020  -9.996  1.00  0.00           C  
ATOM   2082  HE1 MET B 127     -25.909  30.739  -9.606  1.00  0.00           H  
ATOM   2083  HE2 MET B 127     -25.720  29.164 -10.411  1.00  0.00           H  
ATOM   2084  HE3 MET B 127     -24.546  29.684  -9.180  1.00  0.00           H  
ATOM   2085  C   MET B 127     -23.306  29.888 -14.794  1.00  0.00           C  
ATOM   2086  O   MET B 127     -22.991  29.446 -15.892  1.00  0.00           O  
ATOM   2087  N   HIE B 128     -22.841  31.058 -14.337  1.00  0.00           N  
ATOM   2088  H   HIE B 128     -23.150  31.381 -13.428  1.00  0.00           H  
ATOM   2089  CA  HIE B 128     -21.622  31.708 -14.856  1.00  0.00           C  
ATOM   2090  HA  HIE B 128     -21.303  31.215 -15.777  1.00  0.00           H  
ATOM   2091  CB  HIE B 128     -21.886  33.183 -15.191  1.00  0.00           C  
ATOM   2092  HB2 HIE B 128     -22.230  33.702 -14.296  1.00  0.00           H  
ATOM   2093  HB3 HIE B 128     -22.671  33.246 -15.946  1.00  0.00           H  
ATOM   2094  CG  HIE B 128     -20.657  33.896 -15.705  1.00  0.00           C  
ATOM   2095  ND1 HIE B 128     -19.575  34.308 -14.924  1.00  0.00           N  
ATOM   2096  CE1 HIE B 128     -18.701  34.875 -15.771  1.00  0.00           C  
ATOM   2097  HE1 HIE B 128     -17.756  35.320 -15.481  1.00  0.00           H  
ATOM   2098  NE2 HIE B 128     -19.169  34.820 -17.031  1.00  0.00           N  
ATOM   2099  HE2 HIE B 128     -18.702  35.202 -17.844  1.00  0.00           H  
ATOM   2100  CD2 HIE B 128     -20.399  34.198 -17.010  1.00  0.00           C  
ATOM   2101  HD2 HIE B 128     -21.042  33.993 -17.856  1.00  0.00           H  
ATOM   2102  C   HIE B 128     -20.482  31.565 -13.836  1.00  0.00           C  
ATOM   2103  O   HIE B 128     -20.700  31.771 -12.641  1.00  0.00           O  
ATOM   2104  N   HIE B 129     -19.281  31.199 -14.292  1.00  0.00           N  
ATOM   2105  H   HIE B 129     -19.167  31.068 -15.287  1.00  0.00           H  
ATOM   2106  CA  HIE B 129     -18.180  30.741 -13.431  1.00  0.00           C  
ATOM   2107  HA  HIE B 129     -18.550  29.896 -12.858  1.00  0.00           H  
ATOM   2108  CB  HIE B 129     -17.051  30.204 -14.317  1.00  0.00           C  
ATOM   2109  HB2 HIE B 129     -16.552  31.035 -14.816  1.00  0.00           H  
ATOM   2110  HB3 HIE B 129     -17.469  29.544 -15.080  1.00  0.00           H  
ATOM   2111  CG  HIE B 129     -16.039  29.415 -13.532  1.00  0.00           C  
ATOM   2112  ND1 HIE B 129     -14.756  29.849 -13.199  1.00  0.00           N  
ATOM   2113  CE1 HIE B 129     -14.222  28.862 -12.458  1.00  0.00           C  
ATOM   2114  HE1 HIE B 129     -13.211  28.863 -12.069  1.00  0.00           H  
ATOM   2115  NE2 HIE B 129     -15.105  27.858 -12.306  1.00  0.00           N  
ATOM   2116  HE2 HIE B 129     -14.932  26.976 -11.837  1.00  0.00           H  
ATOM   2117  CD2 HIE B 129     -16.255  28.188 -12.980  1.00  0.00           C  
ATOM   2118  HD2 HIE B 129     -17.154  27.590 -13.051  1.00  0.00           H  
ATOM   2119  C   HIE B 129     -17.665  31.758 -12.390  1.00  0.00           C  
ATOM   2120  O   HIE B 129     -17.129  31.356 -11.354  1.00  0.00           O  
ATOM   2121  N   HIE B 130     -17.913  33.062 -12.581  1.00  0.00           N  
ATOM   2122  H   HIE B 130     -18.403  33.341 -13.425  1.00  0.00           H  
ATOM   2123  CA  HIE B 130     -17.607  34.097 -11.578  1.00  0.00           C  
ATOM   2124  HA  HIE B 130     -16.530  34.128 -11.404  1.00  0.00           H  
ATOM   2125  CB  HIE B 130     -18.039  35.475 -12.102  1.00  0.00           C  
ATOM   2126  HB2 HIE B 130     -19.121  35.496 -12.243  1.00  0.00           H  
ATOM   2127  HB3 HIE B 130     -17.569  35.648 -13.070  1.00  0.00           H  
ATOM   2128  CG  HIE B 130     -17.640  36.607 -11.190  1.00  0.00           C  
ATOM   2129  ND1 HIE B 130     -16.385  37.213 -11.174  1.00  0.00           N  
ATOM   2130  CE1 HIE B 130     -16.438  38.149 -10.215  1.00  0.00           C  
ATOM   2131  HE1 HIE B 130     -15.618  38.806  -9.953  1.00  0.00           H  
ATOM   2132  NE2 HIE B 130     -17.646  38.148  -9.625  1.00  0.00           N  
ATOM   2133  HE2 HIE B 130     -17.929  38.757  -8.870  1.00  0.00           H  
ATOM   2134  CD2 HIE B 130     -18.417  37.175 -10.222  1.00  0.00           C  
ATOM   2135  HD2 HIE B 130     -19.429  36.894  -9.966  1.00  0.00           H  
ATOM   2136  C   HIE B 130     -18.284  33.804 -10.231  1.00  0.00           C  
ATOM   2137  O   HIE B 130     -17.621  33.803  -9.195  1.00  0.00           O  
ATOM   2138  N   HIE B 131     -19.576  33.464 -10.261  1.00  0.00           N  
ATOM   2139  H   HIE B 131     -20.025  33.406 -11.165  1.00  0.00           H  
ATOM   2140  CA  HIE B 131     -20.404  33.169  -9.081  1.00  0.00           C  
ATOM   2141  HA  HIE B 131     -20.089  33.804  -8.251  1.00  0.00           H  
ATOM   2142  CB  HIE B 131     -21.862  33.513  -9.415  1.00  0.00           C  
ATOM   2143  HB2 HIE B 131     -22.468  33.409  -8.513  1.00  0.00           H  
ATOM   2144  HB3 HIE B 131     -22.235  32.801 -10.151  1.00  0.00           H  
ATOM   2145  CG  HIE B 131     -22.049  34.909  -9.952  1.00  0.00           C  
ATOM   2146  ND1 HIE B 131     -21.905  36.079  -9.210  1.00  0.00           N  
ATOM   2147  CE1 HIE B 131     -22.188  37.086 -10.048  1.00  0.00           C  
ATOM   2148  HE1 HIE B 131     -22.195  38.133  -9.769  1.00  0.00           H  
ATOM   2149  NE2 HIE B 131     -22.465  36.611 -11.275  1.00  0.00           N  
ATOM   2150  HE2 HIE B 131     -22.722  37.177 -12.072  1.00  0.00           H  
ATOM   2151  CD2 HIE B 131     -22.381  35.236 -11.234  1.00  0.00           C  
ATOM   2152  HD2 HIE B 131     -22.560  34.541 -12.042  1.00  0.00           H  
ATOM   2153  C   HIE B 131     -20.313  31.716  -8.594  1.00  0.00           C  
ATOM   2154  O   HIE B 131     -20.846  31.386  -7.540  1.00  0.00           O  
ATOM   2155  N   HIE B 132     -19.672  30.834  -9.365  1.00  0.00           N  
ATOM   2156  H   HIE B 132     -19.231  31.177 -10.205  1.00  0.00           H  
ATOM   2157  CA  HIE B 132     -19.565  29.402  -9.063  1.00  0.00           C  
ATOM   2158  HA  HIE B 132     -20.561  29.027  -8.821  1.00  0.00           H  
ATOM   2159  CB  HIE B 132     -19.077  28.695 -10.330  1.00  0.00           C  
ATOM   2160  HB2 HIE B 132     -18.007  28.868 -10.458  1.00  0.00           H  
ATOM   2161  HB3 HIE B 132     -19.604  29.122 -11.182  1.00  0.00           H  
ATOM   2162  CG  HIE B 132     -19.342  27.220 -10.353  1.00  0.00           C  
ATOM   2163  ND1 HIE B 132     -18.532  26.239  -9.793  1.00  0.00           N  
ATOM   2164  CE1 HIE B 132     -19.176  25.078 -10.001  1.00  0.00           C  
ATOM   2165  HE1 HIE B 132     -18.829  24.104  -9.681  1.00  0.00           H  
ATOM   2166  NE2 HIE B 132     -20.317  25.290 -10.673  1.00  0.00           N  
ATOM   2167  HE2 HIE B 132     -20.997  24.568 -10.943  1.00  0.00           H  
ATOM   2168  CD2 HIE B 132     -20.449  26.636 -10.887  1.00  0.00           C  
ATOM   2169  HD2 HIE B 132     -21.284  27.125 -11.355  1.00  0.00           H  
ATOM   2170  C   HIE B 132     -18.677  29.129  -7.836  1.00  0.00           C  
ATOM   2171  O   HIE B 132     -17.782  29.927  -7.533  1.00  0.00           O  
ATOM   2172  N   HIE B 133     -18.929  28.042  -7.104  1.00  0.00           N  
ATOM   2173  H   HIE B 133     -19.637  27.387  -7.415  1.00  0.00           H  
ATOM   2174  CA  HIE B 133     -18.296  27.794  -5.804  1.00  0.00           C  
ATOM   2175  HA  HIE B 133     -18.514  28.653  -5.168  1.00  0.00           H  
ATOM   2176  CB  HIE B 133     -18.915  26.571  -5.125  1.00  0.00           C  
ATOM   2177  HB2 HIE B 133     -18.426  26.413  -4.164  1.00  0.00           H  
ATOM   2178  HB3 HIE B 133     -18.744  25.690  -5.744  1.00  0.00           H  
ATOM   2179  CG  HIE B 133     -20.393  26.715  -4.888  1.00  0.00           C  
ATOM   2180  ND1 HIE B 133     -21.387  26.461  -5.831  1.00  0.00           N  
ATOM   2181  CE1 HIE B 133     -22.554  26.668  -5.201  1.00  0.00           C  
ATOM   2182  HE1 HIE B 133     -23.529  26.499  -5.644  1.00  0.00           H  
ATOM   2183  NE2 HIE B 133     -22.339  27.016  -3.920  1.00  0.00           N  
ATOM   2184  HE2 HIE B 133     -23.055  27.046  -3.198  1.00  0.00           H  
ATOM   2185  CD2 HIE B 133     -20.979  27.071  -3.709  1.00  0.00           C  
ATOM   2186  HD2 HIE B 133     -20.469  27.286  -2.780  1.00  0.00           H  
ATOM   2187  C   HIE B 133     -16.771  27.667  -5.895  1.00  0.00           C  
ATOM   2188  O   HIE B 133     -16.223  26.914  -6.696  1.00  0.00           O  
ATOM   2189  N   LYS B 134     -16.078  28.409  -5.033  1.00  0.00           N  
ATOM   2190  H   LYS B 134     -16.617  28.897  -4.326  1.00  0.00           H  
ATOM   2191  CA  LYS B 134     -14.615  28.482  -4.942  1.00  0.00           C  
ATOM   2192  HA  LYS B 134     -14.186  28.094  -5.865  1.00  0.00           H  
ATOM   2193  CB  LYS B 134     -14.185  29.950  -4.762  1.00  0.00           C  
ATOM   2194  HB2 LYS B 134     -14.546  30.298  -3.792  1.00  0.00           H  
ATOM   2195  HB3 LYS B 134     -13.094  29.999  -4.739  1.00  0.00           H  
ATOM   2196  CG  LYS B 134     -14.702  30.930  -5.837  1.00  0.00           C  
ATOM   2197  HG2 LYS B 134     -15.792  30.928  -5.843  1.00  0.00           H  
ATOM   2198  HG3 LYS B 134     -14.383  31.932  -5.547  1.00  0.00           H  
ATOM   2199  CD  LYS B 134     -14.179  30.648  -7.257  1.00  0.00           C  
ATOM   2200  HD2 LYS B 134     -13.088  30.617  -7.219  1.00  0.00           H  
ATOM   2201  HD3 LYS B 134     -14.544  29.683  -7.614  1.00  0.00           H  
ATOM   2202  CE  LYS B 134     -14.595  31.766  -8.228  1.00  0.00           C  
ATOM   2203  HE2 LYS B 134     -14.519  32.723  -7.702  1.00  0.00           H  
ATOM   2204  HE3 LYS B 134     -13.895  31.792  -9.068  1.00  0.00           H  
ATOM   2205  NZ  LYS B 134     -15.973  31.592  -8.747  1.00  0.00           N  
ATOM   2206  HZ1 LYS B 134     -16.553  31.051  -8.109  1.00  0.00           H  
ATOM   2207  HZ2 LYS B 134     -16.001  31.124  -9.650  1.00  0.00           H  
ATOM   2208  HZ3 LYS B 134     -16.440  32.487  -8.875  1.00  0.00           H  
ATOM   2209  C   LYS B 134     -14.105  27.606  -3.794  1.00  0.00           C  
ATOM   2210  O   LYS B 134     -14.813  27.400  -2.809  1.00  0.00           O  
ATOM   2211  N   VAL B 135     -12.867  27.127  -3.891  1.00  0.00           N  
ATOM   2212  H   VAL B 135     -12.324  27.348  -4.710  1.00  0.00           H  
ATOM   2213  CA  VAL B 135     -12.187  26.452  -2.773  1.00  0.00           C  
ATOM   2214  HA  VAL B 135     -12.834  25.656  -2.404  1.00  0.00           H  
ATOM   2215  CB  VAL B 135     -10.866  25.803  -3.230  1.00  0.00           C  
ATOM   2216  HB  VAL B 135     -10.262  26.549  -3.748  1.00  0.00           H  
ATOM   2217  CG1 VAL B 135     -10.040  25.222  -2.075  1.00  0.00           C  
ATOM   2218 HG11 VAL B 135      -9.144  24.745  -2.471  1.00  0.00           H  
ATOM   2219 HG12 VAL B 135      -9.720  26.013  -1.397  1.00  0.00           H  
ATOM   2220 HG13 VAL B 135     -10.629  24.483  -1.530  1.00  0.00           H  
ATOM   2221  CG2 VAL B 135     -11.160  24.650  -4.197  1.00  0.00           C  
ATOM   2222 HG21 VAL B 135     -10.219  24.238  -4.561  1.00  0.00           H  
ATOM   2223 HG22 VAL B 135     -11.726  23.866  -3.692  1.00  0.00           H  
ATOM   2224 HG23 VAL B 135     -11.731  25.003  -5.052  1.00  0.00           H  
ATOM   2225  C   VAL B 135     -11.957  27.442  -1.626  1.00  0.00           C  
ATOM   2226  O   VAL B 135     -11.486  28.556  -1.841  1.00  0.00           O  
ATOM   2227  N   LEU B 136     -12.309  27.019  -0.412  1.00  0.00           N  
ATOM   2228  H   LEU B 136     -12.723  26.096  -0.360  1.00  0.00           H  
ATOM   2229  CA  LEU B 136     -12.078  27.731   0.851  1.00  0.00           C  
ATOM   2230  HA  LEU B 136     -11.809  28.766   0.638  1.00  0.00           H  
ATOM   2231  CB  LEU B 136     -13.397  27.706   1.643  1.00  0.00           C  
ATOM   2232  HB2 LEU B 136     -14.166  28.166   1.027  1.00  0.00           H  
ATOM   2233  HB3 LEU B 136     -13.676  26.665   1.811  1.00  0.00           H  
ATOM   2234  CG  LEU B 136     -13.371  28.426   3.006  1.00  0.00           C  
ATOM   2235  HG  LEU B 136     -12.555  28.048   3.619  1.00  0.00           H  
ATOM   2236  CD1 LEU B 136     -13.226  29.939   2.841  1.00  0.00           C  
ATOM   2237 HD11 LEU B 136     -14.028  30.332   2.218  1.00  0.00           H  
ATOM   2238 HD12 LEU B 136     -13.260  30.421   3.818  1.00  0.00           H  
ATOM   2239 HD13 LEU B 136     -12.263  30.171   2.385  1.00  0.00           H  
ATOM   2240  CD2 LEU B 136     -14.670  28.144   3.759  1.00  0.00           C  
ATOM   2241 HD21 LEU B 136     -14.651  28.651   4.724  1.00  0.00           H  
ATOM   2242 HD22 LEU B 136     -15.526  28.499   3.185  1.00  0.00           H  
ATOM   2243 HD23 LEU B 136     -14.774  27.073   3.924  1.00  0.00           H  
ATOM   2244  C   LEU B 136     -10.932  27.115   1.668  1.00  0.00           C  
ATOM   2245  O   LEU B 136     -10.284  27.811   2.444  1.00  0.00           O  
ATOM   2246  N   GLN B 137     -10.690  25.813   1.511  1.00  0.00           N  
ATOM   2247  H   GLN B 137     -11.237  25.296   0.834  1.00  0.00           H  
ATOM   2248  CA  GLN B 137      -9.636  25.083   2.216  1.00  0.00           C  
ATOM   2249  HA  GLN B 137      -8.819  25.777   2.420  1.00  0.00           H  
ATOM   2250  CB  GLN B 137     -10.189  24.567   3.555  1.00  0.00           C  
ATOM   2251  HB2 GLN B 137     -10.823  25.340   3.993  1.00  0.00           H  
ATOM   2252  HB3 GLN B 137     -10.787  23.681   3.371  1.00  0.00           H  
ATOM   2253  CG  GLN B 137      -9.102  24.209   4.570  1.00  0.00           C  
ATOM   2254  HG2 GLN B 137      -8.568  23.319   4.234  1.00  0.00           H  
ATOM   2255  HG3 GLN B 137      -8.390  25.034   4.624  1.00  0.00           H  
ATOM   2256  CD  GLN B 137      -9.645  23.966   5.981  1.00  0.00           C  
ATOM   2257  OE1 GLN B 137     -10.839  23.915   6.269  1.00  0.00           O  
ATOM   2258  NE2 GLN B 137      -8.766  23.816   6.944  1.00  0.00           N  
ATOM   2259 HE21 GLN B 137      -9.112  23.651   7.869  1.00  0.00           H  
ATOM   2260 HE22 GLN B 137      -7.781  23.827   6.732  1.00  0.00           H  
ATOM   2261  C   GLN B 137      -9.106  23.966   1.310  1.00  0.00           C  
ATOM   2262  O   GLN B 137      -9.900  23.262   0.685  1.00  0.00           O  
ATOM   2263  N   GLU B 138      -7.782  23.882   1.184  1.00  0.00           N  
ATOM   2264  H   GLU B 138      -7.205  24.449   1.784  1.00  0.00           H  
ATOM   2265  CA  GLU B 138      -7.087  23.268   0.046  1.00  0.00           C  
ATOM   2266  HA  GLU B 138      -7.526  23.699  -0.848  1.00  0.00           H  
ATOM   2267  CB  GLU B 138      -5.623  23.736   0.088  1.00  0.00           C  
ATOM   2268  HB2 GLU B 138      -5.618  24.821   0.212  1.00  0.00           H  
ATOM   2269  HB3 GLU B 138      -5.115  23.284   0.940  1.00  0.00           H  
ATOM   2270  CG  GLU B 138      -4.878  23.396  -1.206  1.00  0.00           C  
ATOM   2271  HG2 GLU B 138      -4.768  22.313  -1.288  1.00  0.00           H  
ATOM   2272  HG3 GLU B 138      -5.493  23.748  -2.037  1.00  0.00           H  
ATOM   2273  CD  GLU B 138      -3.497  24.052  -1.326  1.00  0.00           C  
ATOM   2274  OE1 GLU B 138      -2.953  23.962  -2.452  1.00  0.00           O  
ATOM   2275  OE2 GLU B 138      -3.014  24.642  -0.334  1.00  0.00           O  
ATOM   2276  C   GLU B 138      -7.198  21.723  -0.027  1.00  0.00           C  
ATOM   2277  O   GLU B 138      -7.129  21.079   1.025  1.00  0.00           O  
ATOM   2278  N   PRO B 139      -7.330  21.117  -1.232  1.00  0.00           N  
ATOM   2279  CD  PRO B 139      -7.622  21.766  -2.507  1.00  0.00           C  
ATOM   2280  HD2 PRO B 139      -6.689  22.036  -2.998  1.00  0.00           H  
ATOM   2281  HD3 PRO B 139      -8.262  22.638  -2.392  1.00  0.00           H  
ATOM   2282  CG  PRO B 139      -8.361  20.731  -3.347  1.00  0.00           C  
ATOM   2283  HG2 PRO B 139      -8.232  20.907  -4.414  1.00  0.00           H  
ATOM   2284  HG3 PRO B 139      -9.419  20.732  -3.089  1.00  0.00           H  
ATOM   2285  CB  PRO B 139      -7.716  19.426  -2.899  1.00  0.00           C  
ATOM   2286  HB2 PRO B 139      -6.793  19.276  -3.457  1.00  0.00           H  
ATOM   2287  HB3 PRO B 139      -8.391  18.584  -3.043  1.00  0.00           H  
ATOM   2288  CA  PRO B 139      -7.421  19.665  -1.412  1.00  0.00           C  
ATOM   2289  HA  PRO B 139      -8.272  19.316  -0.843  1.00  0.00           H  
ATOM   2290  C   PRO B 139      -6.227  18.864  -0.889  1.00  0.00           C  
ATOM   2291  O   PRO B 139      -5.232  18.623  -1.571  1.00  0.00           O  
ATOM   2292  N   THR B 140      -6.384  18.371   0.335  1.00  0.00           N  
ATOM   2293  H   THR B 140      -7.260  18.586   0.803  1.00  0.00           H  
ATOM   2294  CA  THR B 140      -5.511  17.368   0.950  1.00  0.00           C  
ATOM   2295  HA  THR B 140      -4.471  17.626   0.749  1.00  0.00           H  
ATOM   2296  CB  THR B 140      -5.741  17.387   2.467  1.00  0.00           C  
ATOM   2297  HB  THR B 140      -6.795  17.197   2.676  1.00  0.00           H  
ATOM   2298  CG2 THR B 140      -4.888  16.390   3.252  1.00  0.00           C  
ATOM   2299 HG21 THR B 140      -4.992  16.591   4.318  1.00  0.00           H  
ATOM   2300 HG22 THR B 140      -5.228  15.372   3.060  1.00  0.00           H  
ATOM   2301 HG23 THR B 140      -3.840  16.491   2.973  1.00  0.00           H  
ATOM   2302  OG1 THR B 140      -5.403  18.669   2.942  1.00  0.00           O  
ATOM   2303  HG1 THR B 140      -5.850  19.319   2.382  1.00  0.00           H  
ATOM   2304  C   THR B 140      -5.798  15.989   0.347  1.00  0.00           C  
ATOM   2305  O   THR B 140      -6.911  15.733  -0.105  1.00  0.00           O  
ATOM   2306  N   CYS B 141      -4.834  15.064   0.338  1.00  0.00           N  
ATOM   2307  H   CYS B 141      -3.930  15.286   0.730  1.00  0.00           H  
ATOM   2308  CA  CYS B 141      -5.060  13.692  -0.129  1.00  0.00           C  
ATOM   2309  HA  CYS B 141      -6.092  13.424   0.085  1.00  0.00           H  
ATOM   2310  CB  CYS B 141      -4.858  13.647  -1.655  1.00  0.00           C  
ATOM   2311  HB2 CYS B 141      -5.530  14.375  -2.115  1.00  0.00           H  
ATOM   2312  HB3 CYS B 141      -3.832  13.929  -1.894  1.00  0.00           H  
ATOM   2313  SG  CYS B 141      -5.221  12.006  -2.352  1.00  0.00           S  
ATOM   2314  HG  CYS B 141      -4.012  11.465  -2.131  1.00  0.00           H  
ATOM   2315  C   CYS B 141      -4.190  12.687   0.634  1.00  0.00           C  
ATOM   2316  O   CYS B 141      -3.026  12.963   0.909  1.00  0.00           O  
ATOM   2317  N   VAL B 142      -4.749  11.516   0.945  1.00  0.00           N  
ATOM   2318  H   VAL B 142      -5.716  11.373   0.664  1.00  0.00           H  
ATOM   2319  CA  VAL B 142      -4.098  10.428   1.702  1.00  0.00           C  
ATOM   2320  HA  VAL B 142      -3.020  10.569   1.651  1.00  0.00           H  
ATOM   2321  CB  VAL B 142      -4.494  10.436   3.194  1.00  0.00           C  
ATOM   2322  HB  VAL B 142      -4.025   9.575   3.671  1.00  0.00           H  
ATOM   2323  CG1 VAL B 142      -3.970  11.686   3.904  1.00  0.00           C  
ATOM   2324 HG11 VAL B 142      -4.469  12.579   3.529  1.00  0.00           H  
ATOM   2325 HG12 VAL B 142      -4.144  11.602   4.977  1.00  0.00           H  
ATOM   2326 HG13 VAL B 142      -2.896  11.779   3.731  1.00  0.00           H  
ATOM   2327  CG2 VAL B 142      -6.007  10.317   3.427  1.00  0.00           C  
ATOM   2328 HG21 VAL B 142      -6.209  10.288   4.497  1.00  0.00           H  
ATOM   2329 HG22 VAL B 142      -6.529  11.171   2.994  1.00  0.00           H  
ATOM   2330 HG23 VAL B 142      -6.387   9.398   2.981  1.00  0.00           H  
ATOM   2331  C   VAL B 142      -4.400   9.063   1.089  1.00  0.00           C  
ATOM   2332  O   VAL B 142      -5.436   8.891   0.450  1.00  0.00           O  
ATOM   2333  N   SER B 143      -3.527   8.072   1.294  1.00  0.00           N  
ATOM   2334  H   SER B 143      -2.717   8.266   1.879  1.00  0.00           H  
ATOM   2335  CA  SER B 143      -3.689   6.697   0.782  1.00  0.00           C  
ATOM   2336  HA  SER B 143      -4.575   6.648   0.157  1.00  0.00           H  
ATOM   2337  CB  SER B 143      -2.492   6.312  -0.091  1.00  0.00           C  
ATOM   2338  HB2 SER B 143      -2.214   7.138  -0.740  1.00  0.00           H  
ATOM   2339  HB3 SER B 143      -1.636   6.062   0.538  1.00  0.00           H  
ATOM   2340  OG  SER B 143      -2.848   5.203  -0.889  1.00  0.00           O  
ATOM   2341  HG  SER B 143      -3.448   5.536  -1.576  1.00  0.00           H  
ATOM   2342  C   SER B 143      -3.848   5.649   1.887  1.00  0.00           C  
ATOM   2343  O   SER B 143      -3.112   5.692   2.871  1.00  0.00           O  
ATOM   2344  N   ASP B 144      -4.725   4.652   1.709  1.00  0.00           N  
ATOM   2345  H   ASP B 144      -5.323   4.645   0.888  1.00  0.00           H  
ATOM   2346  CA  ASP B 144      -4.762   3.475   2.601  1.00  0.00           C  
ATOM   2347  HA  ASP B 144      -4.673   3.832   3.629  1.00  0.00           H  
ATOM   2348  CB  ASP B 144      -6.120   2.755   2.483  1.00  0.00           C  
ATOM   2349  HB2 ASP B 144      -6.198   2.061   3.318  1.00  0.00           H  
ATOM   2350  HB3 ASP B 144      -6.917   3.491   2.601  1.00  0.00           H  
ATOM   2351  CG  ASP B 144      -6.364   1.966   1.187  1.00  0.00           C  
ATOM   2352  OD1 ASP B 144      -5.642   2.152   0.182  1.00  0.00           O  
ATOM   2353  OD2 ASP B 144      -7.279   1.106   1.196  1.00  0.00           O  
ATOM   2354  C   ASP B 144      -3.593   2.485   2.373  1.00  0.00           C  
ATOM   2355  O   ASP B 144      -3.388   1.581   3.191  1.00  0.00           O  
ATOM   2356  N   TYR B 145      -2.854   2.666   1.268  1.00  0.00           N  
ATOM   2357  H   TYR B 145      -3.124   3.447   0.684  1.00  0.00           H  
ATOM   2358  CA  TYR B 145      -1.807   1.797   0.715  1.00  0.00           C  
ATOM   2359  HA  TYR B 145      -1.587   2.225  -0.264  1.00  0.00           H  
ATOM   2360  CB  TYR B 145      -0.508   1.913   1.532  1.00  0.00           C  
ATOM   2361  HB2 TYR B 145      -0.553   2.808   2.152  1.00  0.00           H  
ATOM   2362  HB3 TYR B 145      -0.434   1.062   2.206  1.00  0.00           H  
ATOM   2363  CG  TYR B 145       0.757   2.022   0.696  1.00  0.00           C  
ATOM   2364  CD1 TYR B 145       0.965   3.163  -0.107  1.00  0.00           C  
ATOM   2365  HD1 TYR B 145       0.219   3.947  -0.141  1.00  0.00           H  
ATOM   2366  CE1 TYR B 145       2.147   3.290  -0.861  1.00  0.00           C  
ATOM   2367  HE1 TYR B 145       2.313   4.156  -1.479  1.00  0.00           H  
ATOM   2368  CZ  TYR B 145       3.139   2.290  -0.799  1.00  0.00           C  
ATOM   2369  OH  TYR B 145       4.289   2.454  -1.504  1.00  0.00           O  
ATOM   2370  HH  TYR B 145       4.858   1.652  -1.527  1.00  0.00           H  
ATOM   2371  CE2 TYR B 145       2.939   1.156   0.016  1.00  0.00           C  
ATOM   2372  HE2 TYR B 145       3.713   0.413   0.097  1.00  0.00           H  
ATOM   2373  CD2 TYR B 145       1.746   1.020   0.755  1.00  0.00           C  
ATOM   2374  HD2 TYR B 145       1.599   0.156   1.386  1.00  0.00           H  
ATOM   2375  C   TYR B 145      -2.288   0.363   0.402  1.00  0.00           C  
ATOM   2376  O   TYR B 145      -1.578  -0.629   0.600  1.00  0.00           O  
ATOM   2377  N   MET B 146      -3.533   0.246  -0.084  1.00  0.00           N  
ATOM   2378  H   MET B 146      -4.094   1.096  -0.163  1.00  0.00           H  
ATOM   2379  CA  MET B 146      -4.173  -1.034  -0.419  1.00  0.00           C  
ATOM   2380  HA  MET B 146      -3.405  -1.739  -0.738  1.00  0.00           H  
ATOM   2381  CB  MET B 146      -4.829  -1.590   0.860  1.00  0.00           C  
ATOM   2382  HB2 MET B 146      -4.036  -1.841   1.559  1.00  0.00           H  
ATOM   2383  HB3 MET B 146      -5.450  -0.819   1.317  1.00  0.00           H  
ATOM   2384  CG  MET B 146      -5.695  -2.839   0.658  1.00  0.00           C  
ATOM   2385  HG2 MET B 146      -6.546  -2.581   0.028  1.00  0.00           H  
ATOM   2386  HG3 MET B 146      -5.107  -3.600   0.144  1.00  0.00           H  
ATOM   2387  SD  MET B 146      -6.343  -3.545   2.198  1.00  0.00           S  
ATOM   2388  CE  MET B 146      -7.407  -4.840   1.510  1.00  0.00           C  
ATOM   2389  HE1 MET B 146      -6.810  -5.532   0.915  1.00  0.00           H  
ATOM   2390  HE2 MET B 146      -7.884  -5.386   2.324  1.00  0.00           H  
ATOM   2391  HE3 MET B 146      -8.173  -4.390   0.878  1.00  0.00           H  
ATOM   2392  C   MET B 146      -5.189  -0.967  -1.570  1.00  0.00           C  
ATOM   2393  O   MET B 146      -5.348  -1.965  -2.272  1.00  0.00           O  
ATOM   2394  N   SER B 147      -5.931   0.132  -1.746  1.00  0.00           N  
ATOM   2395  H   SER B 147      -5.769   0.936  -1.142  1.00  0.00           H  
ATOM   2396  CA  SER B 147      -7.113   0.130  -2.629  1.00  0.00           C  
ATOM   2397  HA  SER B 147      -6.849  -0.339  -3.573  1.00  0.00           H  
ATOM   2398  CB  SER B 147      -8.191  -0.714  -1.932  1.00  0.00           C  
ATOM   2399  HB2 SER B 147      -7.839  -1.740  -1.822  1.00  0.00           H  
ATOM   2400  HB3 SER B 147      -8.348  -0.298  -0.938  1.00  0.00           H  
ATOM   2401  OG  SER B 147      -9.433  -0.735  -2.599  1.00  0.00           O  
ATOM   2402  HG  SER B 147      -9.288  -1.048  -3.498  1.00  0.00           H  
ATOM   2403  C   SER B 147      -7.692   1.511  -2.964  1.00  0.00           C  
ATOM   2404  O   SER B 147      -8.117   1.732  -4.104  1.00  0.00           O  
ATOM   2405  N   ILE B 148      -7.742   2.428  -1.992  1.00  0.00           N  
ATOM   2406  H   ILE B 148      -7.290   2.224  -1.104  1.00  0.00           H  
ATOM   2407  CA  ILE B 148      -8.429   3.719  -2.126  1.00  0.00           C  
ATOM   2408  HA  ILE B 148      -8.534   3.956  -3.185  1.00  0.00           H  
ATOM   2409  CB  ILE B 148      -9.857   3.680  -1.515  1.00  0.00           C  
ATOM   2410  HB  ILE B 148      -9.786   3.358  -0.473  1.00  0.00           H  
ATOM   2411  CG2 ILE B 148     -10.489   5.088  -1.534  1.00  0.00           C  
ATOM   2412 HG21 ILE B 148     -11.501   5.069  -1.133  1.00  0.00           H  
ATOM   2413 HG22 ILE B 148      -9.923   5.773  -0.904  1.00  0.00           H  
ATOM   2414 HG23 ILE B 148     -10.507   5.473  -2.553  1.00  0.00           H  
ATOM   2415  CG1 ILE B 148     -10.750   2.672  -2.278  1.00  0.00           C  
ATOM   2416 HG12 ILE B 148     -10.740   2.915  -3.343  1.00  0.00           H  
ATOM   2417 HG13 ILE B 148     -10.327   1.678  -2.150  1.00  0.00           H  
ATOM   2418  CD1 ILE B 148     -12.210   2.588  -1.811  1.00  0.00           C  
ATOM   2419 HD11 ILE B 148     -12.687   1.729  -2.283  1.00  0.00           H  
ATOM   2420 HD12 ILE B 148     -12.253   2.467  -0.728  1.00  0.00           H  
ATOM   2421 HD13 ILE B 148     -12.759   3.482  -2.105  1.00  0.00           H  
ATOM   2422  C   ILE B 148      -7.584   4.823  -1.497  1.00  0.00           C  
ATOM   2423  O   ILE B 148      -7.350   4.835  -0.288  1.00  0.00           O  
ATOM   2424  N   SER B 149      -7.197   5.809  -2.307  1.00  0.00           N  
ATOM   2425  H   SER B 149      -7.481   5.758  -3.281  1.00  0.00           H  
ATOM   2426  CA  SER B 149      -6.789   7.113  -1.785  1.00  0.00           C  
ATOM   2427  HA  SER B 149      -6.393   6.978  -0.782  1.00  0.00           H  
ATOM   2428  CB  SER B 149      -5.669   7.739  -2.623  1.00  0.00           C  
ATOM   2429  HB2 SER B 149      -6.015   7.901  -3.642  1.00  0.00           H  
ATOM   2430  HB3 SER B 149      -5.397   8.703  -2.190  1.00  0.00           H  
ATOM   2431  OG  SER B 149      -4.524   6.897  -2.637  1.00  0.00           O  
ATOM   2432  HG  SER B 149      -4.601   6.322  -3.412  1.00  0.00           H  
ATOM   2433  C   SER B 149      -8.009   8.031  -1.650  1.00  0.00           C  
ATOM   2434  O   SER B 149      -8.951   7.953  -2.436  1.00  0.00           O  
ATOM   2435  N   THR B 150      -8.011   8.890  -0.635  1.00  0.00           N  
ATOM   2436  H   THR B 150      -7.165   8.962  -0.077  1.00  0.00           H  
ATOM   2437  CA  THR B 150      -9.106   9.818  -0.323  1.00  0.00           C  
ATOM   2438  HA  THR B 150      -9.891   9.730  -1.073  1.00  0.00           H  
ATOM   2439  CB  THR B 150      -9.733   9.505   1.045  1.00  0.00           C  
ATOM   2440  HB  THR B 150      -8.994   9.671   1.830  1.00  0.00           H  
ATOM   2441  CG2 THR B 150     -10.961  10.364   1.329  1.00  0.00           C  
ATOM   2442 HG21 THR B 150     -11.420  10.048   2.266  1.00  0.00           H  
ATOM   2443 HG22 THR B 150     -10.669  11.410   1.426  1.00  0.00           H  
ATOM   2444 HG23 THR B 150     -11.682  10.261   0.518  1.00  0.00           H  
ATOM   2445  OG1 THR B 150     -10.156   8.158   1.102  1.00  0.00           O  
ATOM   2446  HG1 THR B 150      -9.369   7.609   1.064  1.00  0.00           H  
ATOM   2447  C   THR B 150      -8.581  11.248  -0.348  1.00  0.00           C  
ATOM   2448  O   THR B 150      -7.628  11.562   0.366  1.00  0.00           O  
ATOM   2449  N   CYS B 151      -9.188  12.096  -1.176  1.00  0.00           N  
ATOM   2450  H   CYS B 151      -9.975  11.752  -1.717  1.00  0.00           H  
ATOM   2451  CA  CYS B 151      -8.936  13.531  -1.246  1.00  0.00           C  
ATOM   2452  HA  CYS B 151      -8.027  13.749  -0.699  1.00  0.00           H  
ATOM   2453  CB  CYS B 151      -8.716  13.910  -2.715  1.00  0.00           C  
ATOM   2454  HB2 CYS B 151      -7.860  13.356  -3.100  1.00  0.00           H  
ATOM   2455  HB3 CYS B 151      -9.601  13.638  -3.291  1.00  0.00           H  
ATOM   2456  SG  CYS B 151      -8.404  15.686  -2.900  1.00  0.00           S  
ATOM   2457  HG  CYS B 151      -7.440  15.788  -1.967  1.00  0.00           H  
ATOM   2458  C   CYS B 151     -10.072  14.305  -0.570  1.00  0.00           C  
ATOM   2459  O   CYS B 151     -11.230  13.906  -0.684  1.00  0.00           O  
ATOM   2460  N   GLU B 152      -9.756  15.392   0.132  1.00  0.00           N  
ATOM   2461  H   GLU B 152      -8.784  15.693   0.148  1.00  0.00           H  
ATOM   2462  CA  GLU B 152     -10.706  16.146   0.948  1.00  0.00           C  
ATOM   2463  HA  GLU B 152     -11.702  16.017   0.528  1.00  0.00           H  
ATOM   2464  CB  GLU B 152     -10.724  15.559   2.364  1.00  0.00           C  
ATOM   2465  HB2 GLU B 152     -11.029  14.514   2.298  1.00  0.00           H  
ATOM   2466  HB3 GLU B 152      -9.723  15.599   2.794  1.00  0.00           H  
ATOM   2467  CG  GLU B 152     -11.701  16.296   3.284  1.00  0.00           C  
ATOM   2468  HG2 GLU B 152     -12.626  16.494   2.738  1.00  0.00           H  
ATOM   2469  HG3 GLU B 152     -11.269  17.255   3.581  1.00  0.00           H  
ATOM   2470  CD  GLU B 152     -12.017  15.469   4.531  1.00  0.00           C  
ATOM   2471  OE1 GLU B 152     -11.068  14.936   5.145  1.00  0.00           O  
ATOM   2472  OE2 GLU B 152     -13.219  15.391   4.876  1.00  0.00           O  
ATOM   2473  C   GLU B 152     -10.401  17.649   0.948  1.00  0.00           C  
ATOM   2474  O   GLU B 152      -9.245  18.061   1.064  1.00  0.00           O  
ATOM   2475  N   TRP B 153     -11.447  18.469   0.810  1.00  0.00           N  
ATOM   2476  H   TRP B 153     -12.371  18.049   0.747  1.00  0.00           H  
ATOM   2477  CA  TRP B 153     -11.376  19.928   0.721  1.00  0.00           C  
ATOM   2478  HA  TRP B 153     -10.561  20.276   1.358  1.00  0.00           H  
ATOM   2479  CB  TRP B 153     -11.050  20.347  -0.723  1.00  0.00           C  
ATOM   2480  HB2 TRP B 153     -10.809  21.406  -0.754  1.00  0.00           H  
ATOM   2481  HB3 TRP B 153     -10.153  19.825  -1.012  1.00  0.00           H  
ATOM   2482  CG  TRP B 153     -12.041  20.058  -1.801  1.00  0.00           C  
ATOM   2483  CD1 TRP B 153     -12.937  20.930  -2.312  1.00  0.00           C  
ATOM   2484  HD1 TRP B 153     -13.065  21.952  -1.973  1.00  0.00           H  
ATOM   2485  NE1 TRP B 153     -13.622  20.331  -3.351  1.00  0.00           N  
ATOM   2486  HE1 TRP B 153     -14.361  20.792  -3.865  1.00  0.00           H  
ATOM   2487  CE2 TRP B 153     -13.169  19.048  -3.584  1.00  0.00           C  
ATOM   2488  CZ2 TRP B 153     -13.493  18.068  -4.533  1.00  0.00           C  
ATOM   2489  HZ2 TRP B 153     -14.247  18.264  -5.279  1.00  0.00           H  
ATOM   2490  CH2 TRP B 153     -12.828  16.831  -4.491  1.00  0.00           C  
ATOM   2491  HH2 TRP B 153     -13.050  16.068  -5.219  1.00  0.00           H  
ATOM   2492  CZ3 TRP B 153     -11.867  16.583  -3.497  1.00  0.00           C  
ATOM   2493  HZ3 TRP B 153     -11.363  15.630  -3.454  1.00  0.00           H  
ATOM   2494  CE3 TRP B 153     -11.539  17.579  -2.561  1.00  0.00           C  
ATOM   2495  HE3 TRP B 153     -10.770  17.390  -1.826  1.00  0.00           H  
ATOM   2496  CD2 TRP B 153     -12.181  18.834  -2.579  1.00  0.00           C  
ATOM   2497  C   TRP B 153     -12.666  20.604   1.204  1.00  0.00           C  
ATOM   2498  O   TRP B 153     -13.589  19.977   1.736  1.00  0.00           O  
ATOM   2499  N   LYS B 154     -12.733  21.926   1.031  1.00  0.00           N  
ATOM   2500  H   LYS B 154     -11.929  22.387   0.611  1.00  0.00           H  
ATOM   2501  CA  LYS B 154     -13.851  22.760   1.488  1.00  0.00           C  
ATOM   2502  HA  LYS B 154     -14.740  22.133   1.577  1.00  0.00           H  
ATOM   2503  CB  LYS B 154     -13.487  23.319   2.867  1.00  0.00           C  
ATOM   2504  HB2 LYS B 154     -12.670  22.708   3.252  1.00  0.00           H  
ATOM   2505  HB3 LYS B 154     -13.130  24.346   2.775  1.00  0.00           H  
ATOM   2506  CG  LYS B 154     -14.604  23.246   3.912  1.00  0.00           C  
ATOM   2507  HG2 LYS B 154     -15.394  23.963   3.684  1.00  0.00           H  
ATOM   2508  HG3 LYS B 154     -15.014  22.235   3.930  1.00  0.00           H  
ATOM   2509  CD  LYS B 154     -13.963  23.557   5.271  1.00  0.00           C  
ATOM   2510  HD2 LYS B 154     -13.039  22.983   5.353  1.00  0.00           H  
ATOM   2511  HD3 LYS B 154     -13.716  24.618   5.326  1.00  0.00           H  
ATOM   2512  CE  LYS B 154     -14.841  23.157   6.452  1.00  0.00           C  
ATOM   2513  HE2 LYS B 154     -15.699  23.833   6.514  1.00  0.00           H  
ATOM   2514  HE3 LYS B 154     -15.213  22.142   6.275  1.00  0.00           H  
ATOM   2515  NZ  LYS B 154     -14.030  23.189   7.694  1.00  0.00           N  
ATOM   2516  HZ1 LYS B 154     -14.558  22.848   8.485  1.00  0.00           H  
ATOM   2517  HZ2 LYS B 154     -13.207  22.606   7.574  1.00  0.00           H  
ATOM   2518  HZ3 LYS B 154     -13.698  24.127   7.878  1.00  0.00           H  
ATOM   2519  C   LYS B 154     -14.159  23.851   0.476  1.00  0.00           C  
ATOM   2520  O   LYS B 154     -13.246  24.399  -0.139  1.00  0.00           O  
ATOM   2521  N   MET B 155     -15.436  24.181   0.328  1.00  0.00           N  
ATOM   2522  H   MET B 155     -16.118  23.703   0.907  1.00  0.00           H  
ATOM   2523  CA  MET B 155     -15.940  25.210  -0.582  1.00  0.00           C  
ATOM   2524  HA  MET B 155     -15.150  25.483  -1.282  1.00  0.00           H  
ATOM   2525  CB  MET B 155     -17.110  24.642  -1.404  1.00  0.00           C  
ATOM   2526  HB2 MET B 155     -17.949  24.440  -0.737  1.00  0.00           H  
ATOM   2527  HB3 MET B 155     -17.428  25.385  -2.136  1.00  0.00           H  
ATOM   2528  CG  MET B 155     -16.750  23.336  -2.135  1.00  0.00           C  
ATOM   2529  HG2 MET B 155     -16.550  22.562  -1.394  1.00  0.00           H  
ATOM   2530  HG3 MET B 155     -17.618  23.007  -2.703  1.00  0.00           H  
ATOM   2531  SD  MET B 155     -15.330  23.408  -3.268  1.00  0.00           S  
ATOM   2532  CE  MET B 155     -16.009  24.457  -4.577  1.00  0.00           C  
ATOM   2533  HE1 MET B 155     -16.944  24.033  -4.944  1.00  0.00           H  
ATOM   2534  HE2 MET B 155     -16.192  25.456  -4.188  1.00  0.00           H  
ATOM   2535  HE3 MET B 155     -15.301  24.521  -5.403  1.00  0.00           H  
ATOM   2536  C   MET B 155     -16.332  26.482   0.188  1.00  0.00           C  
ATOM   2537  O   MET B 155     -16.564  26.442   1.395  1.00  0.00           O  
ATOM   2538  N   ASN B 156     -16.414  27.620  -0.504  1.00  0.00           N  
ATOM   2539  H   ASN B 156     -16.168  27.595  -1.491  1.00  0.00           H  
ATOM   2540  CA  ASN B 156     -16.760  28.929   0.072  1.00  0.00           C  
ATOM   2541  HA  ASN B 156     -16.168  29.078   0.974  1.00  0.00           H  
ATOM   2542  CB  ASN B 156     -16.380  30.023  -0.941  1.00  0.00           C  
ATOM   2543  HB2 ASN B 156     -16.384  30.984  -0.426  1.00  0.00           H  
ATOM   2544  HB3 ASN B 156     -15.372  29.849  -1.318  1.00  0.00           H  
ATOM   2545  CG  ASN B 156     -17.345  30.082  -2.117  1.00  0.00           C  
ATOM   2546  OD1 ASN B 156     -17.625  29.098  -2.778  1.00  0.00           O  
ATOM   2547  ND2 ASN B 156     -17.897  31.232  -2.420  1.00  0.00           N  
ATOM   2548 HD21 ASN B 156     -18.574  31.228  -3.163  1.00  0.00           H  
ATOM   2549 HD22 ASN B 156     -17.739  32.042  -1.847  1.00  0.00           H  
ATOM   2550  C   ASN B 156     -18.235  29.066   0.502  1.00  0.00           C  
ATOM   2551  O   ASN B 156     -18.618  30.086   1.066  1.00  0.00           O  
ATOM   2552  N   GLY B 157     -19.059  28.062   0.213  1.00  0.00           N  
ATOM   2553  H   GLY B 157     -18.667  27.250  -0.242  1.00  0.00           H  
ATOM   2554  CA  GLY B 157     -20.481  28.001   0.526  1.00  0.00           C  
ATOM   2555  HA2 GLY B 157     -20.632  28.250   1.577  1.00  0.00           H  
ATOM   2556  HA3 GLY B 157     -21.026  28.718  -0.089  1.00  0.00           H  
ATOM   2557  C   GLY B 157     -21.022  26.595   0.254  1.00  0.00           C  
ATOM   2558  O   GLY B 157     -20.304  25.775  -0.329  1.00  0.00           O  
ATOM   2559  N   PRO B 158     -22.255  26.284   0.689  1.00  0.00           N  
ATOM   2560  CD  PRO B 158     -23.186  27.145   1.401  1.00  0.00           C  
ATOM   2561  HD2 PRO B 158     -23.273  28.124   0.927  1.00  0.00           H  
ATOM   2562  HD3 PRO B 158     -22.858  27.254   2.436  1.00  0.00           H  
ATOM   2563  CG  PRO B 158     -24.530  26.416   1.360  1.00  0.00           C  
ATOM   2564  HG2 PRO B 158     -25.069  26.693   0.452  1.00  0.00           H  
ATOM   2565  HG3 PRO B 158     -25.132  26.628   2.244  1.00  0.00           H  
ATOM   2566  CB  PRO B 158     -24.129  24.940   1.290  1.00  0.00           C  
ATOM   2567  HB2 PRO B 158     -24.903  24.331   0.819  1.00  0.00           H  
ATOM   2568  HB3 PRO B 158     -23.913  24.572   2.294  1.00  0.00           H  
ATOM   2569  CA  PRO B 158     -22.837  24.969   0.469  1.00  0.00           C  
ATOM   2570  HA  PRO B 158     -22.140  24.233   0.849  1.00  0.00           H  
ATOM   2571  C   PRO B 158     -23.071  24.700  -1.022  1.00  0.00           C  
ATOM   2572  O   PRO B 158     -23.527  25.582  -1.751  1.00  0.00           O  
ATOM   2573  N   THR B 159     -22.740  23.491  -1.480  1.00  0.00           N  
ATOM   2574  H   THR B 159     -22.426  22.789  -0.819  1.00  0.00           H  
ATOM   2575  CA  THR B 159     -22.796  23.105  -2.902  1.00  0.00           C  
ATOM   2576  HA  THR B 159     -23.657  23.598  -3.355  1.00  0.00           H  
ATOM   2577  CB  THR B 159     -21.545  23.583  -3.653  1.00  0.00           C  
ATOM   2578  HB  THR B 159     -21.313  24.590  -3.322  1.00  0.00           H  
ATOM   2579  CG2 THR B 159     -20.292  22.728  -3.475  1.00  0.00           C  
ATOM   2580 HG21 THR B 159     -20.058  22.626  -2.416  1.00  0.00           H  
ATOM   2581 HG22 THR B 159     -20.438  21.740  -3.913  1.00  0.00           H  
ATOM   2582 HG23 THR B 159     -19.460  23.211  -3.988  1.00  0.00           H  
ATOM   2583  OG1 THR B 159     -21.823  23.607  -5.031  1.00  0.00           O  
ATOM   2584  HG1 THR B 159     -21.596  24.489  -5.369  1.00  0.00           H  
ATOM   2585  C   THR B 159     -22.998  21.602  -3.082  1.00  0.00           C  
ATOM   2586  O   THR B 159     -22.709  20.836  -2.165  1.00  0.00           O  
ATOM   2587  N   GLN B 160     -23.490  21.185  -4.250  1.00  0.00           N  
ATOM   2588  H   GLN B 160     -23.598  21.872  -4.983  1.00  0.00           H  
ATOM   2589  CA  GLN B 160     -23.890  19.807  -4.545  1.00  0.00           C  
ATOM   2590  HA  GLN B 160     -24.010  19.275  -3.598  1.00  0.00           H  
ATOM   2591  CB  GLN B 160     -25.270  19.849  -5.217  1.00  0.00           C  
ATOM   2592  HB2 GLN B 160     -25.911  20.463  -4.583  1.00  0.00           H  
ATOM   2593  HB3 GLN B 160     -25.204  20.325  -6.197  1.00  0.00           H  
ATOM   2594  CG  GLN B 160     -25.891  18.451  -5.357  1.00  0.00           C  
ATOM   2595  HG2 GLN B 160     -25.561  17.997  -6.291  1.00  0.00           H  
ATOM   2596  HG3 GLN B 160     -25.544  17.820  -4.538  1.00  0.00           H  
ATOM   2597  CD  GLN B 160     -27.418  18.446  -5.312  1.00  0.00           C  
ATOM   2598  OE1 GLN B 160     -28.103  19.450  -5.211  1.00  0.00           O  
ATOM   2599  NE2 GLN B 160     -28.025  17.283  -5.353  1.00  0.00           N  
ATOM   2600 HE21 GLN B 160     -29.023  17.316  -5.280  1.00  0.00           H  
ATOM   2601 HE22 GLN B 160     -27.495  16.433  -5.413  1.00  0.00           H  
ATOM   2602  C   GLN B 160     -22.799  19.067  -5.337  1.00  0.00           C  
ATOM   2603  O   GLN B 160     -22.843  18.954  -6.568  1.00  0.00           O  
ATOM   2604  N   CYS B 161     -21.789  18.598  -4.604  1.00  0.00           N  
ATOM   2605  H   CYS B 161     -21.901  18.616  -3.594  1.00  0.00           H  
ATOM   2606  CA  CYS B 161     -20.456  18.264  -5.111  1.00  0.00           C  
ATOM   2607  HA  CYS B 161     -19.999  19.172  -5.507  1.00  0.00           H  
ATOM   2608  CB  CYS B 161     -19.614  17.792  -3.917  1.00  0.00           C  
ATOM   2609  HB2 CYS B 161     -20.092  16.933  -3.439  1.00  0.00           H  
ATOM   2610  HB3 CYS B 161     -18.628  17.490  -4.268  1.00  0.00           H  
ATOM   2611  SG  CYS B 161     -19.438  19.143  -2.709  1.00  0.00           S  
ATOM   2612  HG  CYS B 161     -20.657  19.010  -2.157  1.00  0.00           H  
ATOM   2613  C   CYS B 161     -20.443  17.234  -6.254  1.00  0.00           C  
ATOM   2614  O   CYS B 161     -19.733  17.435  -7.241  1.00  0.00           O  
ATOM   2615  N   SER B 162     -21.261  16.182  -6.170  1.00  0.00           N  
ATOM   2616  H   SER B 162     -21.824  16.051  -5.338  1.00  0.00           H  
ATOM   2617  CA  SER B 162     -21.353  15.131  -7.196  1.00  0.00           C  
ATOM   2618  HA  SER B 162     -20.339  14.813  -7.423  1.00  0.00           H  
ATOM   2619  CB  SER B 162     -22.100  13.918  -6.626  1.00  0.00           C  
ATOM   2620  HB2 SER B 162     -22.396  13.245  -7.431  1.00  0.00           H  
ATOM   2621  HB3 SER B 162     -21.420  13.374  -5.970  1.00  0.00           H  
ATOM   2622  OG  SER B 162     -23.239  14.285  -5.870  1.00  0.00           O  
ATOM   2623  HG  SER B 162     -23.172  13.726  -5.050  1.00  0.00           H  
ATOM   2624  C   SER B 162     -21.956  15.588  -8.531  1.00  0.00           C  
ATOM   2625  O   SER B 162     -21.747  14.940  -9.561  1.00  0.00           O  
ATOM   2626  N   THR B 163     -22.654  16.728  -8.559  1.00  0.00           N  
ATOM   2627  H   THR B 163     -22.773  17.223  -7.683  1.00  0.00           H  
ATOM   2628  CA  THR B 163     -23.077  17.370  -9.815  1.00  0.00           C  
ATOM   2629  HA  THR B 163     -23.153  16.604 -10.585  1.00  0.00           H  
ATOM   2630  CB  THR B 163     -24.475  18.002  -9.725  1.00  0.00           C  
ATOM   2631  HB  THR B 163     -24.696  18.441 -10.699  1.00  0.00           H  
ATOM   2632  CG2 THR B 163     -25.566  16.973  -9.434  1.00  0.00           C  
ATOM   2633 HG21 THR B 163     -25.570  16.221 -10.223  1.00  0.00           H  
ATOM   2634 HG22 THR B 163     -25.396  16.485  -8.474  1.00  0.00           H  
ATOM   2635 HG23 THR B 163     -26.536  17.470  -9.422  1.00  0.00           H  
ATOM   2636  OG1 THR B 163     -24.563  19.034  -8.771  1.00  0.00           O  
ATOM   2637  HG1 THR B 163     -24.157  18.756  -7.938  1.00  0.00           H  
ATOM   2638  C   THR B 163     -22.035  18.367 -10.323  1.00  0.00           C  
ATOM   2639  O   THR B 163     -21.478  18.152 -11.403  1.00  0.00           O  
ATOM   2640  N   GLU B 164     -21.734  19.410  -9.546  1.00  0.00           N  
ATOM   2641  H   GLU B 164     -22.229  19.484  -8.665  1.00  0.00           H  
ATOM   2642  CA  GLU B 164     -20.981  20.603  -9.976  1.00  0.00           C  
ATOM   2643  HA  GLU B 164     -21.294  20.871 -10.985  1.00  0.00           H  
ATOM   2644  CB  GLU B 164     -21.341  21.772  -9.031  1.00  0.00           C  
ATOM   2645  HB2 GLU B 164     -21.295  21.409  -8.003  1.00  0.00           H  
ATOM   2646  HB3 GLU B 164     -20.592  22.560  -9.118  1.00  0.00           H  
ATOM   2647  CG  GLU B 164     -22.729  22.403  -9.273  1.00  0.00           C  
ATOM   2648  HG2 GLU B 164     -23.463  21.619  -9.465  1.00  0.00           H  
ATOM   2649  HG3 GLU B 164     -23.027  22.910  -8.350  1.00  0.00           H  
ATOM   2650  CD  GLU B 164     -22.733  23.424 -10.429  1.00  0.00           C  
ATOM   2651  OE1 GLU B 164     -22.002  23.210 -11.425  1.00  0.00           O  
ATOM   2652  OE2 GLU B 164     -23.373  24.494 -10.312  1.00  0.00           O  
ATOM   2653  C   GLU B 164     -19.447  20.440 -10.038  1.00  0.00           C  
ATOM   2654  O   GLU B 164     -18.783  21.249 -10.693  1.00  0.00           O  
ATOM   2655  N   LEU B 165     -18.855  19.441  -9.365  1.00  0.00           N  
ATOM   2656  H   LEU B 165     -19.435  18.777  -8.860  1.00  0.00           H  
ATOM   2657  CA  LEU B 165     -17.396  19.288  -9.239  1.00  0.00           C  
ATOM   2658  HA  LEU B 165     -16.910  20.115  -9.753  1.00  0.00           H  
ATOM   2659  CB  LEU B 165     -16.971  19.348  -7.758  1.00  0.00           C  
ATOM   2660  HB2 LEU B 165     -17.404  18.491  -7.243  1.00  0.00           H  
ATOM   2661  HB3 LEU B 165     -15.885  19.248  -7.706  1.00  0.00           H  
ATOM   2662  CG  LEU B 165     -17.372  20.624  -6.998  1.00  0.00           C  
ATOM   2663  HG  LEU B 165     -18.454  20.758  -7.028  1.00  0.00           H  
ATOM   2664  CD1 LEU B 165     -16.935  20.492  -5.539  1.00  0.00           C  
ATOM   2665 HD11 LEU B 165     -15.852  20.398  -5.477  1.00  0.00           H  
ATOM   2666 HD12 LEU B 165     -17.259  21.366  -4.974  1.00  0.00           H  
ATOM   2667 HD13 LEU B 165     -17.393  19.608  -5.095  1.00  0.00           H  
ATOM   2668  CD2 LEU B 165     -16.686  21.862  -7.575  1.00  0.00           C  
ATOM   2669 HD21 LEU B 165     -15.608  21.713  -7.628  1.00  0.00           H  
ATOM   2670 HD22 LEU B 165     -17.076  22.051  -8.573  1.00  0.00           H  
ATOM   2671 HD23 LEU B 165     -16.908  22.731  -6.957  1.00  0.00           H  
ATOM   2672  C   LEU B 165     -16.872  17.999  -9.885  1.00  0.00           C  
ATOM   2673  O   LEU B 165     -17.573  16.992  -9.970  1.00  0.00           O  
ATOM   2674  N   ARG B 166     -15.601  17.991 -10.298  1.00  0.00           N  
ATOM   2675  H   ARG B 166     -15.097  18.874 -10.245  1.00  0.00           H  
ATOM   2676  CA  ARG B 166     -14.845  16.793 -10.718  1.00  0.00           C  
ATOM   2677  HA  ARG B 166     -15.301  15.905 -10.289  1.00  0.00           H  
ATOM   2678  CB  ARG B 166     -14.832  16.639 -12.251  1.00  0.00           C  
ATOM   2679  HB2 ARG B 166     -14.420  17.545 -12.693  1.00  0.00           H  
ATOM   2680  HB3 ARG B 166     -14.164  15.819 -12.513  1.00  0.00           H  
ATOM   2681  CG  ARG B 166     -16.198  16.374 -12.902  1.00  0.00           C  
ATOM   2682  HG2 ARG B 166     -16.871  17.200 -12.675  1.00  0.00           H  
ATOM   2683  HG3 ARG B 166     -16.056  16.349 -13.983  1.00  0.00           H  
ATOM   2684  CD  ARG B 166     -16.837  15.044 -12.467  1.00  0.00           C  
ATOM   2685  HD2 ARG B 166     -16.150  14.231 -12.704  1.00  0.00           H  
ATOM   2686  HD3 ARG B 166     -16.992  15.034 -11.387  1.00  0.00           H  
ATOM   2687  NE  ARG B 166     -18.123  14.816 -13.159  1.00  0.00           N  
ATOM   2688  HE  ARG B 166     -18.103  14.208 -13.959  1.00  0.00           H  
ATOM   2689  CZ  ARG B 166     -19.285  15.378 -12.857  1.00  0.00           C  
ATOM   2690  NH1 ARG B 166     -19.434  16.196 -11.860  1.00  0.00           N  
ATOM   2691 HH11 ARG B 166     -18.668  16.374 -11.217  1.00  0.00           H  
ATOM   2692 HH12 ARG B 166     -20.294  16.711 -11.699  1.00  0.00           H  
ATOM   2693  NH2 ARG B 166     -20.349  15.136 -13.570  1.00  0.00           N  
ATOM   2694 HH21 ARG B 166     -20.319  14.529 -14.364  1.00  0.00           H  
ATOM   2695 HH22 ARG B 166     -21.217  15.533 -13.253  1.00  0.00           H  
ATOM   2696  C   ARG B 166     -13.416  16.850 -10.187  1.00  0.00           C  
ATOM   2697  O   ARG B 166     -12.811  17.918 -10.187  1.00  0.00           O  
ATOM   2698  N   LEU B 167     -12.873  15.705  -9.780  1.00  0.00           N  
ATOM   2699  H   LEU B 167     -13.422  14.855  -9.861  1.00  0.00           H  
ATOM   2700  CA  LEU B 167     -11.457  15.553  -9.434  1.00  0.00           C  
ATOM   2701  HA  LEU B 167     -10.962  16.522  -9.496  1.00  0.00           H  
ATOM   2702  CB  LEU B 167     -11.325  15.037  -7.990  1.00  0.00           C  
ATOM   2703  HB2 LEU B 167     -11.882  15.693  -7.320  1.00  0.00           H  
ATOM   2704  HB3 LEU B 167     -11.778  14.045  -7.949  1.00  0.00           H  
ATOM   2705  CG  LEU B 167      -9.867  14.935  -7.495  1.00  0.00           C  
ATOM   2706  HG  LEU B 167      -9.255  14.422  -8.236  1.00  0.00           H  
ATOM   2707  CD1 LEU B 167      -9.258  16.309  -7.201  1.00  0.00           C  
ATOM   2708 HD11 LEU B 167      -8.238  16.188  -6.838  1.00  0.00           H  
ATOM   2709 HD12 LEU B 167      -9.224  16.902  -8.111  1.00  0.00           H  
ATOM   2710 HD13 LEU B 167      -9.845  16.833  -6.445  1.00  0.00           H  
ATOM   2711  CD2 LEU B 167      -9.823  14.127  -6.201  1.00  0.00           C  
ATOM   2712 HD21 LEU B 167     -10.423  14.618  -5.437  1.00  0.00           H  
ATOM   2713 HD22 LEU B 167     -10.210  13.124  -6.381  1.00  0.00           H  
ATOM   2714 HD23 LEU B 167      -8.793  14.049  -5.853  1.00  0.00           H  
ATOM   2715  C   LEU B 167     -10.801  14.624 -10.458  1.00  0.00           C  
ATOM   2716  O   LEU B 167     -11.273  13.507 -10.660  1.00  0.00           O  
ATOM   2717  N   LEU B 168      -9.748  15.087 -11.122  1.00  0.00           N  
ATOM   2718  H   LEU B 168      -9.405  16.016 -10.898  1.00  0.00           H  
ATOM   2719  CA  LEU B 168      -8.992  14.327 -12.109  1.00  0.00           C  
ATOM   2720  HA  LEU B 168      -9.531  13.408 -12.317  1.00  0.00           H  
ATOM   2721  CB  LEU B 168      -8.864  15.108 -13.428  1.00  0.00           C  
ATOM   2722  HB2 LEU B 168      -8.326  16.036 -13.254  1.00  0.00           H  
ATOM   2723  HB3 LEU B 168      -8.251  14.498 -14.093  1.00  0.00           H  
ATOM   2724  CG  LEU B 168     -10.200  15.415 -14.133  1.00  0.00           C  
ATOM   2725  HG  LEU B 168     -10.925  14.641 -13.888  1.00  0.00           H  
ATOM   2726  CD1 LEU B 168     -10.785  16.783 -13.756  1.00  0.00           C  
ATOM   2727 HD11 LEU B 168     -11.722  16.939 -14.288  1.00  0.00           H  
ATOM   2728 HD12 LEU B 168     -10.083  17.574 -14.022  1.00  0.00           H  
ATOM   2729 HD13 LEU B 168     -10.980  16.833 -12.686  1.00  0.00           H  
ATOM   2730  CD2 LEU B 168      -9.982  15.423 -15.646  1.00  0.00           C  
ATOM   2731 HD21 LEU B 168      -9.257  16.190 -15.923  1.00  0.00           H  
ATOM   2732 HD22 LEU B 168      -9.613  14.449 -15.969  1.00  0.00           H  
ATOM   2733 HD23 LEU B 168     -10.928  15.610 -16.154  1.00  0.00           H  
ATOM   2734  C   LEU B 168      -7.621  13.933 -11.552  1.00  0.00           C  
ATOM   2735  O   LEU B 168      -7.030  14.675 -10.763  1.00  0.00           O  
ATOM   2736  N   TYR B 169      -7.107  12.772 -11.968  1.00  0.00           N  
ATOM   2737  H   TYR B 169      -7.630  12.232 -12.653  1.00  0.00           H  
ATOM   2738  CA  TYR B 169      -5.780  12.290 -11.573  1.00  0.00           C  
ATOM   2739  HA  TYR B 169      -5.170  13.173 -11.380  1.00  0.00           H  
ATOM   2740  CB  TYR B 169      -5.836  11.496 -10.253  1.00  0.00           C  
ATOM   2741  HB2 TYR B 169      -4.814  11.415  -9.879  1.00  0.00           H  
ATOM   2742  HB3 TYR B 169      -6.383  12.095  -9.525  1.00  0.00           H  
ATOM   2743  CG  TYR B 169      -6.452  10.098 -10.258  1.00  0.00           C  
ATOM   2744  CD1 TYR B 169      -7.850   9.945 -10.340  1.00  0.00           C  
ATOM   2745  HD1 TYR B 169      -8.483  10.810 -10.490  1.00  0.00           H  
ATOM   2746  CE1 TYR B 169      -8.433   8.671 -10.198  1.00  0.00           C  
ATOM   2747  HE1 TYR B 169      -9.500   8.549 -10.268  1.00  0.00           H  
ATOM   2748  CZ  TYR B 169      -7.632   7.534  -9.977  1.00  0.00           C  
ATOM   2749  OH  TYR B 169      -8.227   6.321  -9.811  1.00  0.00           O  
ATOM   2750  HH  TYR B 169      -7.627   5.621  -9.510  1.00  0.00           H  
ATOM   2751  CE2 TYR B 169      -6.229   7.677  -9.910  1.00  0.00           C  
ATOM   2752  HE2 TYR B 169      -5.610   6.808  -9.746  1.00  0.00           H  
ATOM   2753  CD2 TYR B 169      -5.645   8.956 -10.049  1.00  0.00           C  
ATOM   2754  HD2 TYR B 169      -4.573   9.065  -9.972  1.00  0.00           H  
ATOM   2755  C   TYR B 169      -5.078  11.509 -12.687  1.00  0.00           C  
ATOM   2756  O   TYR B 169      -5.682  10.677 -13.362  1.00  0.00           O  
ATOM   2757  N   GLN B 170      -3.775  11.753 -12.840  1.00  0.00           N  
ATOM   2758  H   GLN B 170      -3.347  12.459 -12.254  1.00  0.00           H  
ATOM   2759  CA  GLN B 170      -2.914  11.065 -13.809  1.00  0.00           C  
ATOM   2760  HA  GLN B 170      -3.375  10.104 -14.047  1.00  0.00           H  
ATOM   2761  CB  GLN B 170      -2.851  11.866 -15.134  1.00  0.00           C  
ATOM   2762  HB2 GLN B 170      -3.166  11.205 -15.941  1.00  0.00           H  
ATOM   2763  HB3 GLN B 170      -3.581  12.676 -15.094  1.00  0.00           H  
ATOM   2764  CG  GLN B 170      -1.486  12.468 -15.518  1.00  0.00           C  
ATOM   2765  HG2 GLN B 170      -1.005  12.881 -14.639  1.00  0.00           H  
ATOM   2766  HG3 GLN B 170      -0.847  11.685 -15.922  1.00  0.00           H  
ATOM   2767  CD  GLN B 170      -1.604  13.593 -16.542  1.00  0.00           C  
ATOM   2768  OE1 GLN B 170      -1.296  14.744 -16.271  1.00  0.00           O  
ATOM   2769  NE2 GLN B 170      -2.071  13.311 -17.733  1.00  0.00           N  
ATOM   2770 HE21 GLN B 170      -2.131  14.047 -18.408  1.00  0.00           H  
ATOM   2771 HE22 GLN B 170      -2.249  12.336 -17.977  1.00  0.00           H  
ATOM   2772  C   GLN B 170      -1.551  10.764 -13.172  1.00  0.00           C  
ATOM   2773  O   GLN B 170      -1.052  11.553 -12.362  1.00  0.00           O  
ATOM   2774  N   LEU B 171      -0.939   9.628 -13.520  1.00  0.00           N  
ATOM   2775  H   LEU B 171      -1.377   9.037 -14.211  1.00  0.00           H  
ATOM   2776  CA  LEU B 171       0.446   9.342 -13.136  1.00  0.00           C  
ATOM   2777  HA  LEU B 171       0.553   9.522 -12.065  1.00  0.00           H  
ATOM   2778  CB  LEU B 171       0.768   7.863 -13.411  1.00  0.00           C  
ATOM   2779  HB2 LEU B 171      -0.025   7.232 -13.005  1.00  0.00           H  
ATOM   2780  HB3 LEU B 171       0.781   7.726 -14.489  1.00  0.00           H  
ATOM   2781  CG  LEU B 171       2.125   7.411 -12.832  1.00  0.00           C  
ATOM   2782  HG  LEU B 171       2.840   8.235 -12.863  1.00  0.00           H  
ATOM   2783  CD1 LEU B 171       1.974   6.940 -11.383  1.00  0.00           C  
ATOM   2784 HD11 LEU B 171       1.287   6.093 -11.330  1.00  0.00           H  
ATOM   2785 HD12 LEU B 171       1.581   7.747 -10.767  1.00  0.00           H  
ATOM   2786 HD13 LEU B 171       2.942   6.631 -10.988  1.00  0.00           H  
ATOM   2787  CD2 LEU B 171       2.705   6.264 -13.658  1.00  0.00           C  
ATOM   2788 HD21 LEU B 171       2.008   5.428 -13.689  1.00  0.00           H  
ATOM   2789 HD22 LEU B 171       2.901   6.615 -14.673  1.00  0.00           H  
ATOM   2790 HD23 LEU B 171       3.649   5.931 -13.225  1.00  0.00           H  
ATOM   2791  C   LEU B 171       1.375  10.305 -13.896  1.00  0.00           C  
ATOM   2792  O   LEU B 171       1.345  10.357 -15.128  1.00  0.00           O  
ATOM   2793  N   VAL B 172       2.179  11.089 -13.169  1.00  0.00           N  
ATOM   2794  H   VAL B 172       2.206  10.960 -12.162  1.00  0.00           H  
ATOM   2795  CA  VAL B 172       2.947  12.194 -13.777  1.00  0.00           C  
ATOM   2796  HA  VAL B 172       2.264  12.753 -14.419  1.00  0.00           H  
ATOM   2797  CB  VAL B 172       3.451  13.163 -12.687  1.00  0.00           C  
ATOM   2798  HB  VAL B 172       2.617  13.372 -12.014  1.00  0.00           H  
ATOM   2799  CG1 VAL B 172       4.609  12.612 -11.842  1.00  0.00           C  
ATOM   2800 HG11 VAL B 172       4.347  11.643 -11.424  1.00  0.00           H  
ATOM   2801 HG12 VAL B 172       4.827  13.298 -11.023  1.00  0.00           H  
ATOM   2802 HG13 VAL B 172       5.509  12.500 -12.447  1.00  0.00           H  
ATOM   2803  CG2 VAL B 172       3.893  14.497 -13.294  1.00  0.00           C  
ATOM   2804 HG21 VAL B 172       4.761  14.355 -13.939  1.00  0.00           H  
ATOM   2805 HG22 VAL B 172       3.079  14.922 -13.883  1.00  0.00           H  
ATOM   2806 HG23 VAL B 172       4.154  15.197 -12.500  1.00  0.00           H  
ATOM   2807  C   VAL B 172       4.074  11.690 -14.690  1.00  0.00           C  
ATOM   2808  O   VAL B 172       4.396  12.311 -15.701  1.00  0.00           O  
ATOM   2809  N   PHE B 173       4.652  10.530 -14.372  1.00  0.00           N  
ATOM   2810  H   PHE B 173       4.323  10.041 -13.555  1.00  0.00           H  
ATOM   2811  CA  PHE B 173       5.710   9.920 -15.169  1.00  0.00           C  
ATOM   2812  HA  PHE B 173       6.491  10.665 -15.326  1.00  0.00           H  
ATOM   2813  CB  PHE B 173       6.314   8.756 -14.393  1.00  0.00           C  
ATOM   2814  HB2 PHE B 173       5.519   8.039 -14.178  1.00  0.00           H  
ATOM   2815  HB3 PHE B 173       7.045   8.264 -15.034  1.00  0.00           H  
ATOM   2816  CG  PHE B 173       6.998   9.159 -13.101  1.00  0.00           C  
ATOM   2817  CD1 PHE B 173       6.453   8.785 -11.858  1.00  0.00           C  
ATOM   2818  HD1 PHE B 173       5.541   8.208 -11.815  1.00  0.00           H  
ATOM   2819  CE1 PHE B 173       7.114   9.136 -10.668  1.00  0.00           C  
ATOM   2820  HE1 PHE B 173       6.715   8.830  -9.711  1.00  0.00           H  
ATOM   2821  CZ  PHE B 173       8.314   9.864 -10.714  1.00  0.00           C  
ATOM   2822  HZ  PHE B 173       8.826  10.119  -9.797  1.00  0.00           H  
ATOM   2823  CE2 PHE B 173       8.852  10.252 -11.953  1.00  0.00           C  
ATOM   2824  HE2 PHE B 173       9.778  10.810 -11.989  1.00  0.00           H  
ATOM   2825  CD2 PHE B 173       8.196   9.897 -13.144  1.00  0.00           C  
ATOM   2826  HD2 PHE B 173       8.624  10.183 -14.094  1.00  0.00           H  
ATOM   2827  C   PHE B 173       5.210   9.454 -16.543  1.00  0.00           C  
ATOM   2828  O   PHE B 173       4.254   8.686 -16.642  1.00  0.00           O  
ATOM   2829  N   LEU B 174       5.899   9.906 -17.598  1.00  0.00           N  
ATOM   2830  H   LEU B 174       6.656  10.544 -17.408  1.00  0.00           H  
ATOM   2831  CA  LEU B 174       5.569   9.675 -19.014  1.00  0.00           C  
ATOM   2832  HA  LEU B 174       6.298  10.237 -19.597  1.00  0.00           H  
ATOM   2833  CB  LEU B 174       5.749   8.186 -19.392  1.00  0.00           C  
ATOM   2834  HB2 LEU B 174       4.952   7.615 -18.916  1.00  0.00           H  
ATOM   2835  HB3 LEU B 174       5.611   8.083 -20.469  1.00  0.00           H  
ATOM   2836  CG  LEU B 174       7.100   7.549 -19.013  1.00  0.00           C  
ATOM   2837  HG  LEU B 174       7.266   7.636 -17.938  1.00  0.00           H  
ATOM   2838  CD1 LEU B 174       7.094   6.064 -19.373  1.00  0.00           C  
ATOM   2839 HD11 LEU B 174       6.926   5.932 -20.442  1.00  0.00           H  
ATOM   2840 HD12 LEU B 174       6.299   5.560 -18.824  1.00  0.00           H  
ATOM   2841 HD13 LEU B 174       8.043   5.617 -19.093  1.00  0.00           H  
ATOM   2842  CD2 LEU B 174       8.273   8.201 -19.751  1.00  0.00           C  
ATOM   2843 HD21 LEU B 174       8.359   9.248 -19.465  1.00  0.00           H  
ATOM   2844 HD22 LEU B 174       8.117   8.135 -20.828  1.00  0.00           H  
ATOM   2845 HD23 LEU B 174       9.201   7.694 -19.488  1.00  0.00           H  
ATOM   2846  C   LEU B 174       4.209  10.247 -19.475  1.00  0.00           C  
ATOM   2847  O   LEU B 174       3.831  10.011 -20.617  1.00  0.00           O  
ATOM   2848  N   LEU B 175       3.518  11.025 -18.624  1.00  0.00           N  
ATOM   2849  H   LEU B 175       3.920  11.175 -17.709  1.00  0.00           H  
ATOM   2850  CA  LEU B 175       2.182  11.603 -18.849  1.00  0.00           C  
ATOM   2851  HA  LEU B 175       1.840  12.002 -17.894  1.00  0.00           H  
ATOM   2852  CB  LEU B 175       2.248  12.782 -19.841  1.00  0.00           C  
ATOM   2853  HB2 LEU B 175       2.697  12.427 -20.769  1.00  0.00           H  
ATOM   2854  HB3 LEU B 175       1.230  13.100 -20.075  1.00  0.00           H  
ATOM   2855  CG  LEU B 175       3.033  14.002 -19.333  1.00  0.00           C  
ATOM   2856  HG  LEU B 175       4.014  13.693 -18.970  1.00  0.00           H  
ATOM   2857  CD1 LEU B 175       3.237  14.985 -20.486  1.00  0.00           C  
ATOM   2858 HD11 LEU B 175       3.777  15.862 -20.134  1.00  0.00           H  
ATOM   2859 HD12 LEU B 175       2.271  15.290 -20.891  1.00  0.00           H  
ATOM   2860 HD13 LEU B 175       3.817  14.504 -21.274  1.00  0.00           H  
ATOM   2861  CD2 LEU B 175       2.291  14.732 -18.211  1.00  0.00           C  
ATOM   2862 HD21 LEU B 175       1.286  15.005 -18.539  1.00  0.00           H  
ATOM   2863 HD22 LEU B 175       2.215  14.092 -17.334  1.00  0.00           H  
ATOM   2864 HD23 LEU B 175       2.834  15.633 -17.932  1.00  0.00           H  
ATOM   2865  C   LEU B 175       1.126  10.556 -19.240  1.00  0.00           C  
ATOM   2866  O   LEU B 175       0.669  10.485 -20.378  1.00  0.00           O  
ATOM   2867  N   BCN B 176       0.722   9.752 -18.255  1.00  0.00           N  
ATOM   2868  H27 BCN B 176       1.109   9.907 -17.334  1.00  0.00           H  
ATOM   2869  C2  BCN B 176      -0.347   8.791 -18.424  1.00  0.00           C  
ATOM   2870  H   BCN B 176      -0.157   8.284 -19.369  1.00  0.00           H  
ATOM   2871  C4  BCN B 176      -0.339   7.726 -17.320  1.00  0.00           C  
ATOM   2872  H1  BCN B 176      -0.617   8.194 -16.367  1.00  0.00           H  
ATOM   2873  H2  BCN B 176      -1.117   6.980 -17.529  1.00  0.00           H  
ATOM   2874  C5  BCN B 176       1.011   6.990 -17.146  1.00  0.00           C  
ATOM   2875  H3  BCN B 176       1.743   7.663 -16.682  1.00  0.00           H  
ATOM   2876  H4  BCN B 176       0.859   6.161 -16.443  1.00  0.00           H  
ATOM   2877  C6  BCN B 176       1.595   6.446 -18.472  1.00  0.00           C  
ATOM   2878  H8  BCN B 176       2.082   7.258 -19.027  1.00  0.00           H  
ATOM   2879  H9  BCN B 176       0.785   6.064 -19.106  1.00  0.00           H  
ATOM   2880  C7  BCN B 176       2.598   5.302 -18.250  1.00  0.00           C  
ATOM   2881  H5  BCN B 176       3.017   4.994 -19.217  1.00  0.00           H  
ATOM   2882  H6  BCN B 176       2.061   4.439 -17.832  1.00  0.00           H  
ATOM   2883  N2  BCN B 176       3.702   5.656 -17.352  1.00  0.00           N  
ATOM   2884  H7  BCN B 176       3.923   6.628 -17.147  1.00  0.00           H  
ATOM   2885  C8  BCN B 176       4.460   4.688 -16.753  1.00  0.00           C  
ATOM   2886  O1  BCN B 176       4.248   3.496 -16.868  1.00  0.00           O  
ATOM   2887  O2  BCN B 176       5.435   5.251 -16.004  1.00  0.00           O  
ATOM   2888  C9  BCN B 176       6.249   4.355 -15.225  1.00  0.00           C  
ATOM   2889  H21 BCN B 176       5.616   3.729 -14.582  1.00  0.00           H  
ATOM   2890  H22 BCN B 176       6.842   3.697 -15.872  1.00  0.00           H  
ATOM   2891  C10 BCN B 176       7.155   5.212 -14.356  1.00  0.00           C  
ATOM   2892  H23 BCN B 176       6.680   6.133 -14.049  1.00  0.00           H  
ATOM   2893  C11 BCN B 176       8.654   5.208 -14.555  1.00  0.00           C  
ATOM   2894  H12 BCN B 176       9.038   4.482 -15.260  1.00  0.00           H  
ATOM   2895  C12 BCN B 176       9.434   6.544 -14.668  1.00  0.00           C  
ATOM   2896  H13 BCN B 176       8.932   7.307 -14.062  1.00  0.00           H  
ATOM   2897  H14 BCN B 176       9.391   6.896 -15.706  1.00  0.00           H  
ATOM   2898  C13 BCN B 176      10.927   6.469 -14.221  1.00  0.00           C  
ATOM   2899  H19 BCN B 176      11.500   5.766 -14.834  1.00  0.00           H  
ATOM   2900  H20 BCN B 176      11.406   7.454 -14.265  1.00  0.00           H  
ATOM   2901  C14 BCN B 176      10.857   5.999 -12.851  1.00  0.00           C  
ATOM   2902  C15 BCN B 176      10.341   5.563 -11.874  1.00  0.00           C  
ATOM   2903  C16 BCN B 176       9.277   5.046 -11.036  1.00  0.00           C  
ATOM   2904  H17 BCN B 176       9.198   5.657 -10.132  1.00  0.00           H  
ATOM   2905  H18 BCN B 176       9.463   3.998 -10.767  1.00  0.00           H  
ATOM   2906  C17 BCN B 176       7.977   5.197 -11.874  1.00  0.00           C  
ATOM   2907  H15 BCN B 176       7.145   4.743 -11.318  1.00  0.00           H  
ATOM   2908  H16 BCN B 176       7.741   6.267 -11.944  1.00  0.00           H  
ATOM   2909  C18 BCN B 176       8.034   4.586 -13.297  1.00  0.00           C  
ATOM   2910  H11 BCN B 176       8.087   3.500 -13.264  1.00  0.00           H  
ATOM   2911  C3  BCN B 176      -1.720   9.429 -18.553  1.00  0.00           C  
ATOM   2912  O3  BCN B 176      -1.954  10.552 -18.139  1.00  0.00           O  
ATOM   2913  N   GLU B 177      -2.669   8.676 -19.112  1.00  0.00           N  
ATOM   2914  H   GLU B 177      -2.419   7.771 -19.470  1.00  0.00           H  
ATOM   2915  CA  GLU B 177      -4.063   9.106 -19.284  1.00  0.00           C  
ATOM   2916  HA  GLU B 177      -4.034  10.002 -19.904  1.00  0.00           H  
ATOM   2917  CB  GLU B 177      -4.830   8.006 -20.043  1.00  0.00           C  
ATOM   2918  HB2 GLU B 177      -4.232   7.702 -20.904  1.00  0.00           H  
ATOM   2919  HB3 GLU B 177      -4.936   7.136 -19.393  1.00  0.00           H  
ATOM   2920  CG  GLU B 177      -6.221   8.404 -20.558  1.00  0.00           C  
ATOM   2921  HG2 GLU B 177      -6.635   7.568 -21.126  1.00  0.00           H  
ATOM   2922  HG3 GLU B 177      -6.881   8.582 -19.706  1.00  0.00           H  
ATOM   2923  CD  GLU B 177      -6.167   9.658 -21.435  1.00  0.00           C  
ATOM   2924  OE1 GLU B 177      -6.095  10.759 -20.840  1.00  0.00           O  
ATOM   2925  OE2 GLU B 177      -6.145   9.503 -22.674  1.00  0.00           O  
ATOM   2926  C   GLU B 177      -4.750   9.492 -17.954  1.00  0.00           C  
ATOM   2927  O   GLU B 177      -4.473   8.906 -16.901  1.00  0.00           O  
ATOM   2928  N   ALA B 178      -5.622  10.502 -17.993  1.00  0.00           N  
ATOM   2929  H   ALA B 178      -5.882  10.867 -18.911  1.00  0.00           H  
ATOM   2930  CA  ALA B 178      -6.210  11.120 -16.802  1.00  0.00           C  
ATOM   2931  HA  ALA B 178      -5.537  10.954 -15.959  1.00  0.00           H  
ATOM   2932  CB  ALA B 178      -6.280  12.637 -17.026  1.00  0.00           C  
ATOM   2933  HB1 ALA B 178      -5.285  13.032 -17.235  1.00  0.00           H  
ATOM   2934  HB2 ALA B 178      -6.934  12.854 -17.872  1.00  0.00           H  
ATOM   2935  HB3 ALA B 178      -6.677  13.120 -16.133  1.00  0.00           H  
ATOM   2936  C   ALA B 178      -7.581  10.519 -16.430  1.00  0.00           C  
ATOM   2937  O   ALA B 178      -8.588  10.738 -17.107  1.00  0.00           O  
ATOM   2938  N   HIE B 179      -7.656   9.822 -15.290  1.00  0.00           N  
ATOM   2939  H   HIE B 179      -6.815   9.749 -14.731  1.00  0.00           H  
ATOM   2940  CA  HIE B 179      -8.933   9.411 -14.690  1.00  0.00           C  
ATOM   2941  HA  HIE B 179      -9.535   8.925 -15.460  1.00  0.00           H  
ATOM   2942  CB  HIE B 179      -8.713   8.430 -13.527  1.00  0.00           C  
ATOM   2943  HB2 HIE B 179      -7.706   8.545 -13.124  1.00  0.00           H  
ATOM   2944  HB3 HIE B 179      -9.416   8.667 -12.730  1.00  0.00           H  
ATOM   2945  CG  HIE B 179      -8.963   6.990 -13.885  1.00  0.00           C  
ATOM   2946  ND1 HIE B 179     -10.128   6.510 -14.484  1.00  0.00           N  
ATOM   2947  CE1 HIE B 179      -9.995   5.177 -14.527  1.00  0.00           C  
ATOM   2948  HE1 HIE B 179     -10.733   4.505 -14.945  1.00  0.00           H  
ATOM   2949  NE2 HIE B 179      -8.835   4.800 -13.962  1.00  0.00           N  
ATOM   2950  HE2 HIE B 179      -8.527   3.847 -13.840  1.00  0.00           H  
ATOM   2951  CD2 HIE B 179      -8.172   5.933 -13.543  1.00  0.00           C  
ATOM   2952  HD2 HIE B 179      -7.233   5.989 -13.011  1.00  0.00           H  
ATOM   2953  C   HIE B 179      -9.726  10.619 -14.184  1.00  0.00           C  
ATOM   2954  O   HIE B 179      -9.151  11.604 -13.727  1.00  0.00           O  
ATOM   2955  N   THR B 180     -11.058  10.496 -14.168  1.00  0.00           N  
ATOM   2956  H   THR B 180     -11.447   9.623 -14.496  1.00  0.00           H  
ATOM   2957  CA  THR B 180     -11.993  11.491 -13.607  1.00  0.00           C  
ATOM   2958  HA  THR B 180     -11.432  12.282 -13.109  1.00  0.00           H  
ATOM   2959  CB  THR B 180     -12.835  12.151 -14.713  1.00  0.00           C  
ATOM   2960  HB  THR B 180     -13.360  11.380 -15.278  1.00  0.00           H  
ATOM   2961  CG2 THR B 180     -13.861  13.144 -14.157  1.00  0.00           C  
ATOM   2962 HG21 THR B 180     -13.361  13.857 -13.503  1.00  0.00           H  
ATOM   2963 HG22 THR B 180     -14.337  13.678 -14.980  1.00  0.00           H  
ATOM   2964 HG23 THR B 180     -14.628  12.610 -13.599  1.00  0.00           H  
ATOM   2965  OG1 THR B 180     -12.027  12.891 -15.596  1.00  0.00           O  
ATOM   2966  HG1 THR B 180     -11.316  12.327 -15.927  1.00  0.00           H  
ATOM   2967  C   THR B 180     -12.916  10.849 -12.569  1.00  0.00           C  
ATOM   2968  O   THR B 180     -13.775  10.038 -12.914  1.00  0.00           O  
ATOM   2969  N   CYS B 181     -12.785  11.247 -11.305  1.00  0.00           N  
ATOM   2970  H   CYS B 181     -12.081  11.948 -11.092  1.00  0.00           H  
ATOM   2971  CA  CYS B 181     -13.682  10.867 -10.217  1.00  0.00           C  
ATOM   2972  HA  CYS B 181     -14.209   9.953 -10.496  1.00  0.00           H  
ATOM   2973  CB  CYS B 181     -12.871  10.555  -8.955  1.00  0.00           C  
ATOM   2974  HB2 CYS B 181     -12.192  11.380  -8.726  1.00  0.00           H  
ATOM   2975  HB3 CYS B 181     -13.550  10.414  -8.113  1.00  0.00           H  
ATOM   2976  SG  CYS B 181     -11.944   9.019  -9.198  1.00  0.00           S  
ATOM   2977  HG  CYS B 181     -11.845   8.705  -7.894  1.00  0.00           H  
ATOM   2978  C   CYS B 181     -14.747  11.938  -9.945  1.00  0.00           C  
ATOM   2979  O   CYS B 181     -14.553  13.138 -10.170  1.00  0.00           O  
ATOM   2980  N   ILE B 182     -15.886  11.481  -9.425  1.00  0.00           N  
ATOM   2981  H   ILE B 182     -15.955  10.493  -9.233  1.00  0.00           H  
ATOM   2982  CA  ILE B 182     -16.979  12.323  -8.933  1.00  0.00           C  
ATOM   2983  HA  ILE B 182     -16.956  13.272  -9.459  1.00  0.00           H  
ATOM   2984  CB  ILE B 182     -18.346  11.685  -9.279  1.00  0.00           C  
ATOM   2985  HB  ILE B 182     -18.403  10.695  -8.822  1.00  0.00           H  
ATOM   2986  CG2 ILE B 182     -19.482  12.550  -8.714  1.00  0.00           C  
ATOM   2987 HG21 ILE B 182     -19.411  12.600  -7.628  1.00  0.00           H  
ATOM   2988 HG22 ILE B 182     -19.431  13.556  -9.131  1.00  0.00           H  
ATOM   2989 HG23 ILE B 182     -20.454  12.117  -8.943  1.00  0.00           H  
ATOM   2990  CG1 ILE B 182     -18.496  11.541 -10.817  1.00  0.00           C  
ATOM   2991 HG12 ILE B 182     -18.446  12.528 -11.279  1.00  0.00           H  
ATOM   2992 HG13 ILE B 182     -17.668  10.945 -11.204  1.00  0.00           H  
ATOM   2993  CD1 ILE B 182     -19.787  10.851 -11.278  1.00  0.00           C  
ATOM   2994 HD11 ILE B 182     -19.909   9.899 -10.759  1.00  0.00           H  
ATOM   2995 HD12 ILE B 182     -20.652  11.485 -11.090  1.00  0.00           H  
ATOM   2996 HD13 ILE B 182     -19.729  10.663 -12.350  1.00  0.00           H  
ATOM   2997  C   ILE B 182     -16.777  12.558  -7.416  1.00  0.00           C  
ATOM   2998  O   ILE B 182     -16.635  11.581  -6.677  1.00  0.00           O  
ATOM   2999  N   PRO B 183     -16.705  13.813  -6.932  1.00  0.00           N  
ATOM   3000  CD  PRO B 183     -16.466  15.020  -7.699  1.00  0.00           C  
ATOM   3001  HD2 PRO B 183     -17.410  15.546  -7.856  1.00  0.00           H  
ATOM   3002  HD3 PRO B 183     -15.968  14.816  -8.642  1.00  0.00           H  
ATOM   3003  CG  PRO B 183     -15.540  15.842  -6.819  1.00  0.00           C  
ATOM   3004  HG2 PRO B 183     -15.553  16.897  -7.085  1.00  0.00           H  
ATOM   3005  HG3 PRO B 183     -14.529  15.437  -6.881  1.00  0.00           H  
ATOM   3006  CB  PRO B 183     -16.133  15.583  -5.437  1.00  0.00           C  
ATOM   3007  HB2 PRO B 183     -16.960  16.276  -5.279  1.00  0.00           H  
ATOM   3008  HB3 PRO B 183     -15.387  15.692  -4.654  1.00  0.00           H  
ATOM   3009  CA  PRO B 183     -16.655  14.143  -5.501  1.00  0.00           C  
ATOM   3010  HA  PRO B 183     -15.956  13.480  -4.994  1.00  0.00           H  
ATOM   3011  C   PRO B 183     -18.023  14.029  -4.813  1.00  0.00           C  
ATOM   3012  O   PRO B 183     -19.040  13.971  -5.491  1.00  0.00           O  
ATOM   3013  N   GLU B 184     -18.071  14.059  -3.482  1.00  0.00           N  
ATOM   3014  H   GLU B 184     -17.201  14.095  -2.958  1.00  0.00           H  
ATOM   3015  CA  GLU B 184     -19.314  14.003  -2.700  1.00  0.00           C  
ATOM   3016  HA  GLU B 184     -20.093  14.480  -3.296  1.00  0.00           H  
ATOM   3017  CB  GLU B 184     -19.712  12.524  -2.490  1.00  0.00           C  
ATOM   3018  HB2 GLU B 184     -19.576  11.997  -3.435  1.00  0.00           H  
ATOM   3019  HB3 GLU B 184     -19.032  12.071  -1.767  1.00  0.00           H  
ATOM   3020  CG  GLU B 184     -21.161  12.260  -2.041  1.00  0.00           C  
ATOM   3021  HG2 GLU B 184     -21.379  11.195  -2.152  1.00  0.00           H  
ATOM   3022  HG3 GLU B 184     -21.240  12.497  -0.978  1.00  0.00           H  
ATOM   3023  CD  GLU B 184     -22.190  13.095  -2.818  1.00  0.00           C  
ATOM   3024  OE1 GLU B 184     -22.670  12.665  -3.889  1.00  0.00           O  
ATOM   3025  OE2 GLU B 184     -22.454  14.229  -2.367  1.00  0.00           O  
ATOM   3026  C   GLU B 184     -19.213  14.807  -1.382  1.00  0.00           C  
ATOM   3027  O   GLU B 184     -18.125  15.082  -0.871  1.00  0.00           O  
ATOM   3028  N   ASN B 185     -20.355  15.244  -0.852  1.00  0.00           N  
ATOM   3029  H   ASN B 185     -21.221  14.975  -1.323  1.00  0.00           H  
ATOM   3030  CA  ASN B 185     -20.478  16.171   0.273  1.00  0.00           C  
ATOM   3031  HA  ASN B 185     -19.798  17.007   0.104  1.00  0.00           H  
ATOM   3032  CB  ASN B 185     -21.920  16.715   0.278  1.00  0.00           C  
ATOM   3033  HB2 ASN B 185     -22.615  15.945  -0.059  1.00  0.00           H  
ATOM   3034  HB3 ASN B 185     -22.206  16.994   1.291  1.00  0.00           H  
ATOM   3035  CG  ASN B 185     -22.074  17.934  -0.600  1.00  0.00           C  
ATOM   3036  OD1 ASN B 185     -22.290  17.871  -1.798  1.00  0.00           O  
ATOM   3037  ND2 ASN B 185     -21.950  19.106  -0.032  1.00  0.00           N  
ATOM   3038 HD21 ASN B 185     -22.131  19.903  -0.634  1.00  0.00           H  
ATOM   3039 HD22 ASN B 185     -21.657  19.188   0.933  1.00  0.00           H  
ATOM   3040  C   ASN B 185     -20.121  15.558   1.643  1.00  0.00           C  
ATOM   3041  O   ASN B 185     -20.954  14.913   2.287  1.00  0.00           O  
ATOM   3042  N   ASN B 186     -18.940  15.887   2.182  1.00  0.00           N  
ATOM   3043  H   ASN B 186     -18.336  16.485   1.638  1.00  0.00           H  
ATOM   3044  CA  ASN B 186     -18.668  15.738   3.618  1.00  0.00           C  
ATOM   3045  HA  ASN B 186     -19.168  14.825   3.948  1.00  0.00           H  
ATOM   3046  CB  ASN B 186     -17.166  15.538   3.908  1.00  0.00           C  
ATOM   3047  HB2 ASN B 186     -16.753  14.809   3.213  1.00  0.00           H  
ATOM   3048  HB3 ASN B 186     -16.625  16.476   3.791  1.00  0.00           H  
ATOM   3049  CG  ASN B 186     -16.955  15.000   5.323  1.00  0.00           C  
ATOM   3050  OD1 ASN B 186     -17.892  14.681   6.042  1.00  0.00           O  
ATOM   3051  ND2 ASN B 186     -15.738  14.851   5.786  1.00  0.00           N  
ATOM   3052 HD21 ASN B 186     -15.639  14.466   6.702  1.00  0.00           H  
ATOM   3053 HD22 ASN B 186     -14.895  15.094   5.250  1.00  0.00           H  
ATOM   3054  C   ASN B 186     -19.319  16.901   4.402  1.00  0.00           C  
ATOM   3055  O   ASN B 186     -18.659  17.820   4.896  1.00  0.00           O  
ATOM   3056  N   GLY B 187     -20.654  16.907   4.423  1.00  0.00           N  
ATOM   3057  H   GLY B 187     -21.115  16.146   3.934  1.00  0.00           H  
ATOM   3058  CA  GLY B 187     -21.468  18.009   4.935  1.00  0.00           C  
ATOM   3059  HA2 GLY B 187     -22.460  17.627   5.171  1.00  0.00           H  
ATOM   3060  HA3 GLY B 187     -21.021  18.383   5.857  1.00  0.00           H  
ATOM   3061  C   GLY B 187     -21.627  19.178   3.952  1.00  0.00           C  
ATOM   3062  O   GLY B 187     -21.159  19.148   2.815  1.00  0.00           O  
ATOM   3063  N   GLY B 188     -22.345  20.220   4.383  1.00  0.00           N  
ATOM   3064  H   GLY B 188     -22.691  20.182   5.328  1.00  0.00           H  
ATOM   3065  CA  GLY B 188     -22.925  21.234   3.486  1.00  0.00           C  
ATOM   3066  HA2 GLY B 188     -23.712  20.770   2.890  1.00  0.00           H  
ATOM   3067  HA3 GLY B 188     -23.381  22.017   4.093  1.00  0.00           H  
ATOM   3068  C   GLY B 188     -21.939  21.908   2.524  1.00  0.00           C  
ATOM   3069  O   GLY B 188     -22.217  21.993   1.333  1.00  0.00           O  
ATOM   3070  N   ALA B 189     -20.783  22.351   3.032  1.00  0.00           N  
ATOM   3071  H   ALA B 189     -20.623  22.203   4.013  1.00  0.00           H  
ATOM   3072  CA  ALA B 189     -19.703  22.988   2.262  1.00  0.00           C  
ATOM   3073  HA  ALA B 189     -19.992  23.025   1.210  1.00  0.00           H  
ATOM   3074  CB  ALA B 189     -19.549  24.437   2.750  1.00  0.00           C  
ATOM   3075  HB1 ALA B 189     -18.844  24.968   2.106  1.00  0.00           H  
ATOM   3076  HB2 ALA B 189     -20.509  24.952   2.714  1.00  0.00           H  
ATOM   3077  HB3 ALA B 189     -19.167  24.450   3.772  1.00  0.00           H  
ATOM   3078  C   ALA B 189     -18.368  22.208   2.312  1.00  0.00           C  
ATOM   3079  O   ALA B 189     -17.322  22.745   1.944  1.00  0.00           O  
ATOM   3080  N   GLY B 190     -18.384  20.971   2.818  1.00  0.00           N  
ATOM   3081  H   GLY B 190     -19.285  20.528   2.953  1.00  0.00           H  
ATOM   3082  CA  GLY B 190     -17.229  20.068   2.826  1.00  0.00           C  
ATOM   3083  HA2 GLY B 190     -16.297  20.626   2.743  1.00  0.00           H  
ATOM   3084  HA3 GLY B 190     -17.205  19.505   3.757  1.00  0.00           H  
ATOM   3085  C   GLY B 190     -17.318  19.079   1.669  1.00  0.00           C  
ATOM   3086  O   GLY B 190     -18.416  18.705   1.261  1.00  0.00           O  
ATOM   3087  N   CYS B 191     -16.179  18.645   1.135  1.00  0.00           N  
ATOM   3088  H   CYS B 191     -15.287  18.950   1.514  1.00  0.00           H  
ATOM   3089  CA  CYS B 191     -16.145  17.781  -0.038  1.00  0.00           C  
ATOM   3090  HA  CYS B 191     -17.091  17.245  -0.126  1.00  0.00           H  
ATOM   3091  CB  CYS B 191     -16.003  18.669  -1.276  1.00  0.00           C  
ATOM   3092  HB2 CYS B 191     -16.789  19.426  -1.275  1.00  0.00           H  
ATOM   3093  HB3 CYS B 191     -15.025  19.152  -1.272  1.00  0.00           H  
ATOM   3094  SG  CYS B 191     -16.187  17.647  -2.752  1.00  0.00           S  
ATOM   3095  HG  CYS B 191     -15.010  17.004  -2.653  1.00  0.00           H  
ATOM   3096  C   CYS B 191     -15.033  16.736   0.071  1.00  0.00           C  
ATOM   3097  O   CYS B 191     -13.896  17.067   0.399  1.00  0.00           O  
ATOM   3098  N   VAL B 192     -15.369  15.486  -0.237  1.00  0.00           N  
ATOM   3099  H   VAL B 192     -16.324  15.313  -0.542  1.00  0.00           H  
ATOM   3100  CA  VAL B 192     -14.469  14.328  -0.249  1.00  0.00           C  
ATOM   3101  HA  VAL B 192     -13.450  14.680  -0.113  1.00  0.00           H  
ATOM   3102  CB  VAL B 192     -14.794  13.395   0.940  1.00  0.00           C  
ATOM   3103  HB  VAL B 192     -14.783  14.000   1.848  1.00  0.00           H  
ATOM   3104  CG1 VAL B 192     -16.170  12.723   0.840  1.00  0.00           C  
ATOM   3105 HG11 VAL B 192     -16.238  12.109  -0.058  1.00  0.00           H  
ATOM   3106 HG12 VAL B 192     -16.343  12.099   1.716  1.00  0.00           H  
ATOM   3107 HG13 VAL B 192     -16.950  13.482   0.808  1.00  0.00           H  
ATOM   3108  CG2 VAL B 192     -13.746  12.294   1.122  1.00  0.00           C  
ATOM   3109 HG21 VAL B 192     -12.757  12.746   1.184  1.00  0.00           H  
ATOM   3110 HG22 VAL B 192     -13.938  11.764   2.055  1.00  0.00           H  
ATOM   3111 HG23 VAL B 192     -13.781  11.585   0.297  1.00  0.00           H  
ATOM   3112  C   VAL B 192     -14.544  13.639  -1.615  1.00  0.00           C  
ATOM   3113  O   VAL B 192     -15.548  13.745  -2.317  1.00  0.00           O  
ATOM   3114  N   CYS B 193     -13.491  12.947  -2.040  1.00  0.00           N  
ATOM   3115  H   CYS B 193     -12.644  12.970  -1.482  1.00  0.00           H  
ATOM   3116  CA  CYS B 193     -13.482  12.186  -3.285  1.00  0.00           C  
ATOM   3117  HA  CYS B 193     -14.483  11.785  -3.456  1.00  0.00           H  
ATOM   3118  CB  CYS B 193     -13.141  13.149  -4.428  1.00  0.00           C  
ATOM   3119  HB2 CYS B 193     -13.786  14.024  -4.355  1.00  0.00           H  
ATOM   3120  HB3 CYS B 193     -12.104  13.471  -4.331  1.00  0.00           H  
ATOM   3121  SG  CYS B 193     -13.391  12.359  -6.040  1.00  0.00           S  
ATOM   3122  HG  CYS B 193     -14.709  12.110  -5.925  1.00  0.00           H  
ATOM   3123  C   CYS B 193     -12.514  11.000  -3.191  1.00  0.00           C  
ATOM   3124  O   CYS B 193     -11.400  11.130  -2.678  1.00  0.00           O  
ATOM   3125  N   HIE B 194     -12.941   9.836  -3.681  1.00  0.00           N  
ATOM   3126  H   HIE B 194     -13.864   9.793  -4.086  1.00  0.00           H  
ATOM   3127  CA  HIE B 194     -12.143   8.609  -3.682  1.00  0.00           C  
ATOM   3128  HA  HIE B 194     -11.370   8.696  -2.917  1.00  0.00           H  
ATOM   3129  CB  HIE B 194     -13.032   7.421  -3.295  1.00  0.00           C  
ATOM   3130  HB2 HIE B 194     -13.813   7.297  -4.047  1.00  0.00           H  
ATOM   3131  HB3 HIE B 194     -12.436   6.510  -3.271  1.00  0.00           H  
ATOM   3132  CG  HIE B 194     -13.680   7.617  -1.949  1.00  0.00           C  
ATOM   3133  ND1 HIE B 194     -15.032   7.872  -1.734  1.00  0.00           N  
ATOM   3134  CE1 HIE B 194     -15.156   8.141  -0.426  1.00  0.00           C  
ATOM   3135  HE1 HIE B 194     -16.090   8.402   0.057  1.00  0.00           H  
ATOM   3136  NE2 HIE B 194     -13.959   8.070   0.182  1.00  0.00           N  
ATOM   3137  HE2 HIE B 194     -13.776   8.277   1.155  1.00  0.00           H  
ATOM   3138  CD2 HIE B 194     -13.015   7.744  -0.765  1.00  0.00           C  
ATOM   3139  HD2 HIE B 194     -11.947   7.670  -0.621  1.00  0.00           H  
ATOM   3140  C   HIE B 194     -11.433   8.396  -5.018  1.00  0.00           C  
ATOM   3141  O   HIE B 194     -12.018   8.572  -6.084  1.00  0.00           O  
ATOM   3142  N   LEU B 195     -10.171   7.978  -4.957  1.00  0.00           N  
ATOM   3143  H   LEU B 195      -9.768   7.845  -4.034  1.00  0.00           H  
ATOM   3144  CA  LEU B 195      -9.297   7.700  -6.091  1.00  0.00           C  
ATOM   3145  HA  LEU B 195      -9.840   7.864  -7.023  1.00  0.00           H  
ATOM   3146  CB  LEU B 195      -8.072   8.640  -6.081  1.00  0.00           C  
ATOM   3147  HB2 LEU B 195      -7.426   8.385  -5.243  1.00  0.00           H  
ATOM   3148  HB3 LEU B 195      -7.515   8.429  -6.995  1.00  0.00           H  
ATOM   3149  CG  LEU B 195      -8.380  10.155  -6.031  1.00  0.00           C  
ATOM   3150  HG  LEU B 195      -9.295  10.365  -6.586  1.00  0.00           H  
ATOM   3151  CD1 LEU B 195      -8.501  10.701  -4.603  1.00  0.00           C  
ATOM   3152 HD11 LEU B 195      -7.574  10.543  -4.052  1.00  0.00           H  
ATOM   3153 HD12 LEU B 195      -8.717  11.766  -4.642  1.00  0.00           H  
ATOM   3154 HD13 LEU B 195      -9.314  10.221  -4.067  1.00  0.00           H  
ATOM   3155  CD2 LEU B 195      -7.232  10.935  -6.672  1.00  0.00           C  
ATOM   3156 HD21 LEU B 195      -6.299  10.760  -6.136  1.00  0.00           H  
ATOM   3157 HD22 LEU B 195      -7.461  12.000  -6.666  1.00  0.00           H  
ATOM   3158 HD23 LEU B 195      -7.121  10.621  -7.705  1.00  0.00           H  
ATOM   3159  C   LEU B 195      -8.891   6.224  -6.014  1.00  0.00           C  
ATOM   3160  O   LEU B 195      -8.242   5.806  -5.053  1.00  0.00           O  
ATOM   3161  N   LEU B 196      -9.298   5.432  -7.008  1.00  0.00           N  
ATOM   3162  H   LEU B 196      -9.766   5.857  -7.797  1.00  0.00           H  
ATOM   3163  CA  LEU B 196      -9.032   3.989  -7.056  1.00  0.00           C  
ATOM   3164  HA  LEU B 196      -9.220   3.557  -6.072  1.00  0.00           H  
ATOM   3165  CB  LEU B 196      -9.966   3.322  -8.085  1.00  0.00           C  
ATOM   3166  HB2 LEU B 196      -9.820   3.812  -9.050  1.00  0.00           H  
ATOM   3167  HB3 LEU B 196      -9.670   2.277  -8.198  1.00  0.00           H  
ATOM   3168  CG  LEU B 196     -11.463   3.371  -7.729  1.00  0.00           C  
ATOM   3169  HG  LEU B 196     -11.768   4.402  -7.545  1.00  0.00           H  
ATOM   3170  CD1 LEU B 196     -12.285   2.827  -8.897  1.00  0.00           C  
ATOM   3171 HD11 LEU B 196     -13.346   2.862  -8.652  1.00  0.00           H  
ATOM   3172 HD12 LEU B 196     -11.998   1.797  -9.114  1.00  0.00           H  
ATOM   3173 HD13 LEU B 196     -12.115   3.441  -9.781  1.00  0.00           H  
ATOM   3174  CD2 LEU B 196     -11.785   2.528  -6.493  1.00  0.00           C  
ATOM   3175 HD21 LEU B 196     -12.859   2.532  -6.312  1.00  0.00           H  
ATOM   3176 HD22 LEU B 196     -11.449   1.501  -6.642  1.00  0.00           H  
ATOM   3177 HD23 LEU B 196     -11.290   2.944  -5.619  1.00  0.00           H  
ATOM   3178  C   LEU B 196      -7.564   3.726  -7.404  1.00  0.00           C  
ATOM   3179  O   LEU B 196      -7.090   4.188  -8.447  1.00  0.00           O  
ATOM   3180  N   MET B 197      -6.847   3.002  -6.540  1.00  0.00           N  
ATOM   3181  H   MET B 197      -7.298   2.675  -5.688  1.00  0.00           H  
ATOM   3182  CA  MET B 197      -5.455   2.592  -6.767  1.00  0.00           C  
ATOM   3183  HA  MET B 197      -5.393   2.138  -7.757  1.00  0.00           H  
ATOM   3184  CB  MET B 197      -4.507   3.814  -6.763  1.00  0.00           C  
ATOM   3185  HB2 MET B 197      -3.479   3.458  -6.733  1.00  0.00           H  
ATOM   3186  HB3 MET B 197      -4.628   4.344  -7.707  1.00  0.00           H  
ATOM   3187  CG  MET B 197      -4.718   4.822  -5.621  1.00  0.00           C  
ATOM   3188  HG2 MET B 197      -5.726   5.232  -5.687  1.00  0.00           H  
ATOM   3189  HG3 MET B 197      -4.630   4.296  -4.671  1.00  0.00           H  
ATOM   3190  SD  MET B 197      -3.544   6.210  -5.607  1.00  0.00           S  
ATOM   3191  CE  MET B 197      -4.100   7.164  -7.046  1.00  0.00           C  
ATOM   3192  HE1 MET B 197      -3.518   8.084  -7.121  1.00  0.00           H  
ATOM   3193  HE2 MET B 197      -3.954   6.581  -7.955  1.00  0.00           H  
ATOM   3194  HE3 MET B 197      -5.156   7.413  -6.941  1.00  0.00           H  
ATOM   3195  C   MET B 197      -5.019   1.526  -5.745  1.00  0.00           C  
ATOM   3196  O   MET B 197      -4.918   1.796  -4.549  1.00  0.00           O  
ATOM   3197  N   ASP B 198      -4.728   0.315  -6.229  1.00  0.00           N  
ATOM   3198  H   ASP B 198      -4.909   0.124  -7.210  1.00  0.00           H  
ATOM   3199  CA  ASP B 198      -4.358  -0.870  -5.437  1.00  0.00           C  
ATOM   3200  HA  ASP B 198      -4.357  -0.608  -4.378  1.00  0.00           H  
ATOM   3201  CB  ASP B 198      -5.421  -1.970  -5.639  1.00  0.00           C  
ATOM   3202  HB2 ASP B 198      -5.133  -2.835  -5.040  1.00  0.00           H  
ATOM   3203  HB3 ASP B 198      -6.373  -1.606  -5.255  1.00  0.00           H  
ATOM   3204  CG  ASP B 198      -5.656  -2.428  -7.087  1.00  0.00           C  
ATOM   3205  OD1 ASP B 198      -6.225  -3.536  -7.238  1.00  0.00           O  
ATOM   3206  OD2 ASP B 198      -5.194  -1.744  -8.028  1.00  0.00           O  
ATOM   3207  C   ASP B 198      -2.939  -1.391  -5.766  1.00  0.00           C  
ATOM   3208  O   ASP B 198      -2.139  -1.620  -4.854  1.00  0.00           O  
ATOM   3209  N   ASP B 199      -2.576  -1.496  -7.051  1.00  0.00           N  
ATOM   3210  H   ASP B 199      -3.324  -1.408  -7.740  1.00  0.00           H  
ATOM   3211  CA  ASP B 199      -1.203  -1.750  -7.536  1.00  0.00           C  
ATOM   3212  HA  ASP B 199      -0.767  -2.451  -6.845  1.00  0.00           H  
ATOM   3213  CB  ASP B 199      -1.192  -2.459  -8.913  1.00  0.00           C  
ATOM   3214  HB2 ASP B 199      -1.950  -2.011  -9.557  1.00  0.00           H  
ATOM   3215  HB3 ASP B 199      -0.222  -2.322  -9.393  1.00  0.00           H  
ATOM   3216  CG  ASP B 199      -1.416  -3.975  -8.823  1.00  0.00           C  
ATOM   3217  OD1 ASP B 199      -1.355  -4.553  -7.711  1.00  0.00           O  
ATOM   3218  OD2 ASP B 199      -1.671  -4.632  -9.851  1.00  0.00           O  
ATOM   3219  C   ASP B 199      -0.247  -0.545  -7.411  1.00  0.00           C  
ATOM   3220  O   ASP B 199       0.586  -0.290  -8.280  1.00  0.00           O  
ATOM   3221  N   VAL B 200      -0.346   0.194  -6.302  1.00  0.00           N  
ATOM   3222  H   VAL B 200      -1.049  -0.076  -5.626  1.00  0.00           H  
ATOM   3223  CA  VAL B 200       0.592   1.274  -5.944  1.00  0.00           C  
ATOM   3224  HA  VAL B 200       0.694   1.917  -6.817  1.00  0.00           H  
ATOM   3225  CB  VAL B 200       0.075   2.148  -4.778  1.00  0.00           C  
ATOM   3226  HB  VAL B 200       0.817   2.925  -4.590  1.00  0.00           H  
ATOM   3227  CG1 VAL B 200      -1.231   2.855  -5.153  1.00  0.00           C  
ATOM   3228 HG11 VAL B 200      -1.092   3.417  -6.075  1.00  0.00           H  
ATOM   3229 HG12 VAL B 200      -1.518   3.542  -4.356  1.00  0.00           H  
ATOM   3230 HG13 VAL B 200      -2.028   2.122  -5.287  1.00  0.00           H  
ATOM   3231  CG2 VAL B 200      -0.138   1.381  -3.464  1.00  0.00           C  
ATOM   3232 HG21 VAL B 200       0.799   0.937  -3.128  1.00  0.00           H  
ATOM   3233 HG22 VAL B 200      -0.473   2.071  -2.689  1.00  0.00           H  
ATOM   3234 HG23 VAL B 200      -0.888   0.601  -3.593  1.00  0.00           H  
ATOM   3235  C   VAL B 200       1.993   0.753  -5.603  1.00  0.00           C  
ATOM   3236  O   VAL B 200       2.153  -0.343  -5.054  1.00  0.00           O  
ATOM   3237  N   VAL B 201       3.013   1.575  -5.846  1.00  0.00           N  
ATOM   3238  H   VAL B 201       2.822   2.424  -6.374  1.00  0.00           H  
ATOM   3239  CA  VAL B 201       4.384   1.367  -5.353  1.00  0.00           C  
ATOM   3240  HA  VAL B 201       4.346   0.683  -4.503  1.00  0.00           H  
ATOM   3241  CB  VAL B 201       5.298   0.707  -6.406  1.00  0.00           C  
ATOM   3242  HB  VAL B 201       6.252   0.555  -5.915  1.00  0.00           H  
ATOM   3243  CG1 VAL B 201       4.822  -0.676  -6.871  1.00  0.00           C  
ATOM   3244 HG11 VAL B 201       5.570  -1.119  -7.532  1.00  0.00           H  
ATOM   3245 HG12 VAL B 201       4.693  -1.327  -6.009  1.00  0.00           H  
ATOM   3246 HG13 VAL B 201       3.877  -0.587  -7.405  1.00  0.00           H  
ATOM   3247  CG2 VAL B 201       5.552   1.567  -7.649  1.00  0.00           C  
ATOM   3248 HG21 VAL B 201       6.362   1.124  -8.229  1.00  0.00           H  
ATOM   3249 HG22 VAL B 201       4.649   1.614  -8.255  1.00  0.00           H  
ATOM   3250 HG23 VAL B 201       5.848   2.577  -7.371  1.00  0.00           H  
ATOM   3251  C   VAL B 201       5.008   2.665  -4.820  1.00  0.00           C  
ATOM   3252  O   VAL B 201       4.571   3.769  -5.142  1.00  0.00           O  
ATOM   3253  N   SER B 202       6.067   2.532  -4.023  1.00  0.00           N  
ATOM   3254  H   SER B 202       6.330   1.582  -3.771  1.00  0.00           H  
ATOM   3255  CA  SER B 202       6.800   3.626  -3.362  1.00  0.00           C  
ATOM   3256  HA  SER B 202       6.143   4.085  -2.629  1.00  0.00           H  
ATOM   3257  CB  SER B 202       8.005   3.036  -2.627  1.00  0.00           C  
ATOM   3258  HB2 SER B 202       8.616   3.846  -2.226  1.00  0.00           H  
ATOM   3259  HB3 SER B 202       7.631   2.437  -1.800  1.00  0.00           H  
ATOM   3260  OG  SER B 202       8.798   2.217  -3.475  1.00  0.00           O  
ATOM   3261  HG  SER B 202       8.272   1.402  -3.634  1.00  0.00           H  
ATOM   3262  C   SER B 202       7.292   4.728  -4.300  1.00  0.00           C  
ATOM   3263  O   SER B 202       7.400   5.890  -3.888  1.00  0.00           O  
ATOM   3264  N   ALA B 203       7.574   4.356  -5.547  1.00  0.00           N  
ATOM   3265  H   ALA B 203       7.501   3.370  -5.758  1.00  0.00           H  
ATOM   3266  CA  ALA B 203       8.051   5.237  -6.599  1.00  0.00           C  
ATOM   3267  HA  ALA B 203       8.737   5.960  -6.158  1.00  0.00           H  
ATOM   3268  CB  ALA B 203       8.859   4.348  -7.555  1.00  0.00           C  
ATOM   3269  HB1 ALA B 203       8.192   3.779  -8.208  1.00  0.00           H  
ATOM   3270  HB2 ALA B 203       9.523   4.972  -8.147  1.00  0.00           H  
ATOM   3271  HB3 ALA B 203       9.481   3.649  -6.991  1.00  0.00           H  
ATOM   3272  C   ALA B 203       6.934   6.045  -7.310  1.00  0.00           C  
ATOM   3273  O   ALA B 203       7.242   6.984  -8.043  1.00  0.00           O  
ATOM   3274  N   ASP B 204       5.649   5.716  -7.117  1.00  0.00           N  
ATOM   3275  H   ASP B 204       5.422   4.995  -6.442  1.00  0.00           H  
ATOM   3276  CA  ASP B 204       4.528   6.350  -7.828  1.00  0.00           C  
ATOM   3277  HA  ASP B 204       4.756   6.355  -8.896  1.00  0.00           H  
ATOM   3278  CB  ASP B 204       3.222   5.574  -7.615  1.00  0.00           C  
ATOM   3279  HB2 ASP B 204       3.039   5.468  -6.545  1.00  0.00           H  
ATOM   3280  HB3 ASP B 204       2.403   6.166  -8.028  1.00  0.00           H  
ATOM   3281  CG  ASP B 204       3.148   4.207  -8.273  1.00  0.00           C  
ATOM   3282  OD1 ASP B 204       2.193   3.477  -7.928  1.00  0.00           O  
ATOM   3283  OD2 ASP B 204       3.887   3.912  -9.237  1.00  0.00           O  
ATOM   3284  C   ASP B 204       4.244   7.789  -7.382  1.00  0.00           C  
ATOM   3285  O   ASP B 204       4.042   8.049  -6.198  1.00  0.00           O  
ATOM   3286  N   GLN B 205       4.063   8.698  -8.345  1.00  0.00           N  
ATOM   3287  H   GLN B 205       4.203   8.415  -9.303  1.00  0.00           H  
ATOM   3288  CA  GLN B 205       3.551  10.048  -8.108  1.00  0.00           C  
ATOM   3289  HA  GLN B 205       3.078  10.070  -7.125  1.00  0.00           H  
ATOM   3290  CB  GLN B 205       4.711  11.057  -8.067  1.00  0.00           C  
ATOM   3291  HB2 GLN B 205       5.412  10.747  -7.289  1.00  0.00           H  
ATOM   3292  HB3 GLN B 205       5.233  11.046  -9.025  1.00  0.00           H  
ATOM   3293  CG  GLN B 205       4.246  12.494  -7.766  1.00  0.00           C  
ATOM   3294  HG2 GLN B 205       3.624  12.866  -8.580  1.00  0.00           H  
ATOM   3295  HG3 GLN B 205       3.654  12.495  -6.850  1.00  0.00           H  
ATOM   3296  CD  GLN B 205       5.406  13.465  -7.583  1.00  0.00           C  
ATOM   3297  OE1 GLN B 205       6.552  13.178  -7.868  1.00  0.00           O  
ATOM   3298  NE2 GLN B 205       5.159  14.666  -7.120  1.00  0.00           N  
ATOM   3299 HE21 GLN B 205       5.953  15.273  -7.034  1.00  0.00           H  
ATOM   3300 HE22 GLN B 205       4.206  14.999  -7.024  1.00  0.00           H  
ATOM   3301  C   GLN B 205       2.476  10.426  -9.132  1.00  0.00           C  
ATOM   3302  O   GLN B 205       2.586  10.150 -10.329  1.00  0.00           O  
ATOM   3303  N   TYR B 206       1.445  11.117  -8.652  1.00  0.00           N  
ATOM   3304  H   TYR B 206       1.445  11.337  -7.661  1.00  0.00           H  
ATOM   3305  CA  TYR B 206       0.314  11.620  -9.429  1.00  0.00           C  
ATOM   3306  HA  TYR B 206       0.404  11.273 -10.456  1.00  0.00           H  
ATOM   3307  CB  TYR B 206      -0.991  11.043  -8.850  1.00  0.00           C  
ATOM   3308  HB2 TYR B 206      -1.077  11.333  -7.801  1.00  0.00           H  
ATOM   3309  HB3 TYR B 206      -1.834  11.493  -9.377  1.00  0.00           H  
ATOM   3310  CG  TYR B 206      -1.099   9.530  -8.960  1.00  0.00           C  
ATOM   3311  CD1 TYR B 206      -0.510   8.693  -7.989  1.00  0.00           C  
ATOM   3312  HD1 TYR B 206      -0.006   9.131  -7.138  1.00  0.00           H  
ATOM   3313  CE1 TYR B 206      -0.555   7.292  -8.137  1.00  0.00           C  
ATOM   3314  HE1 TYR B 206      -0.086   6.649  -7.406  1.00  0.00           H  
ATOM   3315  CZ  TYR B 206      -1.206   6.725  -9.254  1.00  0.00           C  
ATOM   3316  OH  TYR B 206      -1.253   5.376  -9.406  1.00  0.00           O  
ATOM   3317  HH  TYR B 206      -0.789   4.920  -8.700  1.00  0.00           H  
ATOM   3318  CE2 TYR B 206      -1.817   7.560 -10.212  1.00  0.00           C  
ATOM   3319  HE2 TYR B 206      -2.319   7.114 -11.059  1.00  0.00           H  
ATOM   3320  CD2 TYR B 206      -1.765   8.958 -10.060  1.00  0.00           C  
ATOM   3321  HD2 TYR B 206      -2.240   9.595 -10.792  1.00  0.00           H  
ATOM   3322  C   TYR B 206       0.294  13.156  -9.453  1.00  0.00           C  
ATOM   3323  O   TYR B 206       0.745  13.809  -8.509  1.00  0.00           O  
ATOM   3324  N   THR B 207      -0.259  13.744 -10.511  1.00  0.00           N  
ATOM   3325  H   THR B 207      -0.612  13.134 -11.244  1.00  0.00           H  
ATOM   3326  CA  THR B 207      -0.796  15.121 -10.497  1.00  0.00           C  
ATOM   3327  HA  THR B 207      -0.371  15.667  -9.658  1.00  0.00           H  
ATOM   3328  CB  THR B 207      -0.396  15.918 -11.754  1.00  0.00           C  
ATOM   3329  HB  THR B 207       0.693  15.994 -11.764  1.00  0.00           H  
ATOM   3330  CG2 THR B 207      -0.829  15.284 -13.067  1.00  0.00           C  
ATOM   3331 HG21 THR B 207      -0.512  15.912 -13.900  1.00  0.00           H  
ATOM   3332 HG22 THR B 207      -0.344  14.316 -13.167  1.00  0.00           H  
ATOM   3333 HG23 THR B 207      -1.912  15.161 -13.103  1.00  0.00           H  
ATOM   3334  OG1 THR B 207      -0.919  17.229 -11.742  1.00  0.00           O  
ATOM   3335  HG1 THR B 207      -1.880  17.181 -11.833  1.00  0.00           H  
ATOM   3336  C   THR B 207      -2.309  15.065 -10.275  1.00  0.00           C  
ATOM   3337  O   THR B 207      -2.957  14.091 -10.664  1.00  0.00           O  
ATOM   3338  N   LEU B 208      -2.849  16.093  -9.621  1.00  0.00           N  
ATOM   3339  H   LEU B 208      -2.252  16.884  -9.390  1.00  0.00           H  
ATOM   3340  CA  LEU B 208      -4.265  16.241  -9.291  1.00  0.00           C  
ATOM   3341  HA  LEU B 208      -4.835  15.419  -9.726  1.00  0.00           H  
ATOM   3342  CB  LEU B 208      -4.457  16.258  -7.764  1.00  0.00           C  
ATOM   3343  HB2 LEU B 208      -3.854  17.072  -7.357  1.00  0.00           H  
ATOM   3344  HB3 LEU B 208      -5.504  16.483  -7.557  1.00  0.00           H  
ATOM   3345  CG  LEU B 208      -4.093  14.963  -7.027  1.00  0.00           C  
ATOM   3346  HG  LEU B 208      -3.065  14.679  -7.254  1.00  0.00           H  
ATOM   3347  CD1 LEU B 208      -4.209  15.189  -5.520  1.00  0.00           C  
ATOM   3348 HD11 LEU B 208      -4.011  14.262  -4.984  1.00  0.00           H  
ATOM   3349 HD12 LEU B 208      -3.485  15.942  -5.206  1.00  0.00           H  
ATOM   3350 HD13 LEU B 208      -5.212  15.535  -5.265  1.00  0.00           H  
ATOM   3351  CD2 LEU B 208      -5.025  13.818  -7.415  1.00  0.00           C  
ATOM   3352 HD21 LEU B 208      -6.064  14.106  -7.247  1.00  0.00           H  
ATOM   3353 HD22 LEU B 208      -4.884  13.580  -8.466  1.00  0.00           H  
ATOM   3354 HD23 LEU B 208      -4.796  12.931  -6.824  1.00  0.00           H  
ATOM   3355  C   LEU B 208      -4.814  17.542  -9.870  1.00  0.00           C  
ATOM   3356  O   LEU B 208      -4.153  18.577  -9.800  1.00  0.00           O  
ATOM   3357  N   ASP B 209      -6.054  17.500 -10.342  1.00  0.00           N  
ATOM   3358  H   ASP B 209      -6.509  16.594 -10.411  1.00  0.00           H  
ATOM   3359  CA  ASP B 209      -6.762  18.656 -10.893  1.00  0.00           C  
ATOM   3360  HA  ASP B 209      -6.285  19.576 -10.555  1.00  0.00           H  
ATOM   3361  CB  ASP B 209      -6.691  18.634 -12.428  1.00  0.00           C  
ATOM   3362  HB2 ASP B 209      -6.963  17.644 -12.785  1.00  0.00           H  
ATOM   3363  HB3 ASP B 209      -7.426  19.336 -12.817  1.00  0.00           H  
ATOM   3364  CG  ASP B 209      -5.310  18.986 -12.986  1.00  0.00           C  
ATOM   3365  OD1 ASP B 209      -5.163  20.094 -13.562  1.00  0.00           O  
ATOM   3366  OD2 ASP B 209      -4.357  18.176 -12.893  1.00  0.00           O  
ATOM   3367  C   ASP B 209      -8.214  18.679 -10.401  1.00  0.00           C  
ATOM   3368  O   ASP B 209      -8.950  17.707 -10.562  1.00  0.00           O  
ATOM   3369  N   LEU B 210      -8.646  19.795  -9.807  1.00  0.00           N  
ATOM   3370  H   LEU B 210      -8.000  20.578  -9.753  1.00  0.00           H  
ATOM   3371  CA  LEU B 210     -10.026  20.032  -9.365  1.00  0.00           C  
ATOM   3372  HA  LEU B 210     -10.556  19.078  -9.353  1.00  0.00           H  
ATOM   3373  CB  LEU B 210     -10.021  20.591  -7.929  1.00  0.00           C  
ATOM   3374  HB2 LEU B 210      -9.561  19.851  -7.271  1.00  0.00           H  
ATOM   3375  HB3 LEU B 210      -9.396  21.481  -7.928  1.00  0.00           H  
ATOM   3376  CG  LEU B 210     -11.405  20.982  -7.361  1.00  0.00           C  
ATOM   3377  HG  LEU B 210     -11.867  21.734  -8.002  1.00  0.00           H  
ATOM   3378  CD1 LEU B 210     -12.352  19.790  -7.235  1.00  0.00           C  
ATOM   3379 HD11 LEU B 210     -12.602  19.408  -8.220  1.00  0.00           H  
ATOM   3380 HD12 LEU B 210     -11.883  19.001  -6.647  1.00  0.00           H  
ATOM   3381 HD13 LEU B 210     -13.276  20.103  -6.752  1.00  0.00           H  
ATOM   3382  CD2 LEU B 210     -11.234  21.591  -5.971  1.00  0.00           C  
ATOM   3383 HD21 LEU B 210     -10.558  22.440  -6.031  1.00  0.00           H  
ATOM   3384 HD22 LEU B 210     -12.196  21.932  -5.591  1.00  0.00           H  
ATOM   3385 HD23 LEU B 210     -10.822  20.851  -5.283  1.00  0.00           H  
ATOM   3386  C   LEU B 210     -10.750  20.957 -10.348  1.00  0.00           C  
ATOM   3387  O   LEU B 210     -10.270  22.046 -10.665  1.00  0.00           O  
ATOM   3388  N   TRP B 211     -11.935  20.551 -10.789  1.00  0.00           N  
ATOM   3389  H   TRP B 211     -12.285  19.662 -10.445  1.00  0.00           H  
ATOM   3390  CA  TRP B 211     -12.725  21.198 -11.834  1.00  0.00           C  
ATOM   3391  HA  TRP B 211     -12.270  22.150 -12.101  1.00  0.00           H  
ATOM   3392  CB  TRP B 211     -12.676  20.287 -13.067  1.00  0.00           C  
ATOM   3393  HB2 TRP B 211     -11.632  20.080 -13.305  1.00  0.00           H  
ATOM   3394  HB3 TRP B 211     -13.126  19.333 -12.802  1.00  0.00           H  
ATOM   3395  CG  TRP B 211     -13.343  20.776 -14.313  1.00  0.00           C  
ATOM   3396  CD1 TRP B 211     -12.703  21.281 -15.392  1.00  0.00           C  
ATOM   3397  HD1 TRP B 211     -11.629  21.400 -15.472  1.00  0.00           H  
ATOM   3398  NE1 TRP B 211     -13.626  21.605 -16.368  1.00  0.00           N  
ATOM   3399  HE1 TRP B 211     -13.386  22.014 -17.263  1.00  0.00           H  
ATOM   3400  CE2 TRP B 211     -14.908  21.287 -15.976  1.00  0.00           C  
ATOM   3401  CZ2 TRP B 211     -16.150  21.381 -16.617  1.00  0.00           C  
ATOM   3402  HZ2 TRP B 211     -16.210  21.763 -17.625  1.00  0.00           H  
ATOM   3403  CH2 TRP B 211     -17.306  20.979 -15.927  1.00  0.00           C  
ATOM   3404  HH2 TRP B 211     -18.276  21.064 -16.401  1.00  0.00           H  
ATOM   3405  CZ3 TRP B 211     -17.205  20.487 -14.614  1.00  0.00           C  
ATOM   3406  HZ3 TRP B 211     -18.099  20.194 -14.081  1.00  0.00           H  
ATOM   3407  CE3 TRP B 211     -15.948  20.376 -13.987  1.00  0.00           C  
ATOM   3408  HE3 TRP B 211     -15.883  19.982 -12.984  1.00  0.00           H  
ATOM   3409  CD2 TRP B 211     -14.766  20.777 -14.651  1.00  0.00           C  
ATOM   3410  C   TRP B 211     -14.145  21.489 -11.331  1.00  0.00           C  
ATOM   3411  O   TRP B 211     -14.699  20.706 -10.558  1.00  0.00           O  
ATOM   3412  N   ALA B 212     -14.729  22.613 -11.750  1.00  0.00           N  
ATOM   3413  H   ALA B 212     -14.219  23.189 -12.412  1.00  0.00           H  
ATOM   3414  CA  ALA B 212     -15.969  23.159 -11.207  1.00  0.00           C  
ATOM   3415  HA  ALA B 212     -16.563  22.349 -10.789  1.00  0.00           H  
ATOM   3416  CB  ALA B 212     -15.580  24.112 -10.069  1.00  0.00           C  
ATOM   3417  HB1 ALA B 212     -15.005  24.949 -10.466  1.00  0.00           H  
ATOM   3418  HB2 ALA B 212     -16.471  24.493  -9.577  1.00  0.00           H  
ATOM   3419  HB3 ALA B 212     -14.978  23.580  -9.333  1.00  0.00           H  
ATOM   3420  C   ALA B 212     -16.811  23.865 -12.287  1.00  0.00           C  
ATOM   3421  O   ALA B 212     -16.400  24.901 -12.822  1.00  0.00           O  
ATOM   3422  N   GLY B 213     -17.988  23.306 -12.598  1.00  0.00           N  
ATOM   3423  H   GLY B 213     -18.249  22.474 -12.074  1.00  0.00           H  
ATOM   3424  CA  GLY B 213     -19.024  23.830 -13.507  1.00  0.00           C  
ATOM   3425  HA2 GLY B 213     -19.921  23.217 -13.404  1.00  0.00           H  
ATOM   3426  HA3 GLY B 213     -19.277  24.839 -13.185  1.00  0.00           H  
ATOM   3427  C   GLY B 213     -18.661  23.906 -14.999  1.00  0.00           C  
ATOM   3428  O   GLY B 213     -19.423  23.459 -15.854  1.00  0.00           O  
ATOM   3429  N   GLN B 214     -17.508  24.501 -15.305  1.00  0.00           N  
ATOM   3430  H   GLN B 214     -16.968  24.818 -14.511  1.00  0.00           H  
ATOM   3431  CA  GLN B 214     -16.960  24.736 -16.645  1.00  0.00           C  
ATOM   3432  HA  GLN B 214     -17.325  23.968 -17.331  1.00  0.00           H  
ATOM   3433  CB  GLN B 214     -17.417  26.124 -17.146  1.00  0.00           C  
ATOM   3434  HB2 GLN B 214     -17.320  26.841 -16.329  1.00  0.00           H  
ATOM   3435  HB3 GLN B 214     -16.758  26.452 -17.952  1.00  0.00           H  
ATOM   3436  CG  GLN B 214     -18.854  26.143 -17.695  1.00  0.00           C  
ATOM   3437  HG2 GLN B 214     -19.524  25.617 -17.023  1.00  0.00           H  
ATOM   3438  HG3 GLN B 214     -18.863  25.620 -18.652  1.00  0.00           H  
ATOM   3439  CD  GLN B 214     -19.429  27.547 -17.866  1.00  0.00           C  
ATOM   3440  OE1 GLN B 214     -19.322  28.423 -17.019  1.00  0.00           O  
ATOM   3441  NE2 GLN B 214     -20.110  27.811 -18.964  1.00  0.00           N  
ATOM   3442 HE21 GLN B 214     -20.491  28.734 -19.048  1.00  0.00           H  
ATOM   3443 HE22 GLN B 214     -20.225  27.103 -19.667  1.00  0.00           H  
ATOM   3444  C   GLN B 214     -15.421  24.682 -16.685  1.00  0.00           C  
ATOM   3445  O   GLN B 214     -14.859  24.438 -17.750  1.00  0.00           O  
ATOM   3446  N   GLN B 215     -14.725  24.940 -15.570  1.00  0.00           N  
ATOM   3447  H   GLN B 215     -15.209  24.989 -14.683  1.00  0.00           H  
ATOM   3448  CA  GLN B 215     -13.295  25.285 -15.562  1.00  0.00           C  
ATOM   3449  HA  GLN B 215     -12.847  25.055 -16.529  1.00  0.00           H  
ATOM   3450  CB  GLN B 215     -13.131  26.792 -15.298  1.00  0.00           C  
ATOM   3451  HB2 GLN B 215     -13.566  27.003 -14.324  1.00  0.00           H  
ATOM   3452  HB3 GLN B 215     -12.068  27.028 -15.223  1.00  0.00           H  
ATOM   3453  CG  GLN B 215     -13.788  27.724 -16.334  1.00  0.00           C  
ATOM   3454  HG2 GLN B 215     -14.330  27.154 -17.085  1.00  0.00           H  
ATOM   3455  HG3 GLN B 215     -14.508  28.360 -15.820  1.00  0.00           H  
ATOM   3456  CD  GLN B 215     -12.772  28.597 -17.064  1.00  0.00           C  
ATOM   3457  OE1 GLN B 215     -11.768  28.138 -17.578  1.00  0.00           O  
ATOM   3458  NE2 GLN B 215     -12.994  29.889 -17.156  1.00  0.00           N  
ATOM   3459 HE21 GLN B 215     -12.290  30.417 -17.642  1.00  0.00           H  
ATOM   3460 HE22 GLN B 215     -13.775  30.304 -16.684  1.00  0.00           H  
ATOM   3461  C   GLN B 215     -12.512  24.522 -14.489  1.00  0.00           C  
ATOM   3462  O   GLN B 215     -13.085  24.073 -13.498  1.00  0.00           O  
ATOM   3463  N   LEU B 216     -11.186  24.455 -14.640  1.00  0.00           N  
ATOM   3464  H   LEU B 216     -10.784  24.899 -15.450  1.00  0.00           H  
ATOM   3465  CA  LEU B 216     -10.283  24.117 -13.530  1.00  0.00           C  
ATOM   3466  HA  LEU B 216     -10.599  23.169 -13.101  1.00  0.00           H  
ATOM   3467  CB  LEU B 216      -8.836  23.980 -14.040  1.00  0.00           C  
ATOM   3468  HB2 LEU B 216      -8.576  24.889 -14.586  1.00  0.00           H  
ATOM   3469  HB3 LEU B 216      -8.164  23.906 -13.182  1.00  0.00           H  
ATOM   3470  CG  LEU B 216      -8.598  22.762 -14.951  1.00  0.00           C  
ATOM   3471  HG  LEU B 216      -9.320  22.763 -15.769  1.00  0.00           H  
ATOM   3472  CD1 LEU B 216      -7.192  22.827 -15.549  1.00  0.00           C  
ATOM   3473 HD11 LEU B 216      -6.442  22.802 -14.755  1.00  0.00           H  
ATOM   3474 HD12 LEU B 216      -7.032  21.971 -16.204  1.00  0.00           H  
ATOM   3475 HD13 LEU B 216      -7.076  23.740 -16.131  1.00  0.00           H  
ATOM   3476  CD2 LEU B 216      -8.722  21.451 -14.175  1.00  0.00           C  
ATOM   3477 HD21 LEU B 216      -8.033  21.462 -13.329  1.00  0.00           H  
ATOM   3478 HD22 LEU B 216      -9.733  21.314 -13.805  1.00  0.00           H  
ATOM   3479 HD23 LEU B 216      -8.471  20.610 -14.821  1.00  0.00           H  
ATOM   3480  C   LEU B 216     -10.378  25.171 -12.411  1.00  0.00           C  
ATOM   3481  O   LEU B 216     -10.649  26.341 -12.678  1.00  0.00           O  
ATOM   3482  N   LEU B 217     -10.153  24.765 -11.163  1.00  0.00           N  
ATOM   3483  H   LEU B 217      -9.994  23.772 -11.026  1.00  0.00           H  
ATOM   3484  CA  LEU B 217     -10.322  25.593  -9.962  1.00  0.00           C  
ATOM   3485  HA  LEU B 217     -10.344  26.641 -10.265  1.00  0.00           H  
ATOM   3486  CB  LEU B 217     -11.687  25.232  -9.343  1.00  0.00           C  
ATOM   3487  HB2 LEU B 217     -12.466  25.409 -10.087  1.00  0.00           H  
ATOM   3488  HB3 LEU B 217     -11.685  24.165  -9.113  1.00  0.00           H  
ATOM   3489  CG  LEU B 217     -12.044  26.000  -8.057  1.00  0.00           C  
ATOM   3490  HG  LEU B 217     -11.287  25.817  -7.296  1.00  0.00           H  
ATOM   3491  CD1 LEU B 217     -12.165  27.509  -8.295  1.00  0.00           C  
ATOM   3492 HD11 LEU B 217     -11.200  27.914  -8.597  1.00  0.00           H  
ATOM   3493 HD12 LEU B 217     -12.464  27.999  -7.371  1.00  0.00           H  
ATOM   3494 HD13 LEU B 217     -12.904  27.705  -9.072  1.00  0.00           H  
ATOM   3495  CD2 LEU B 217     -13.381  25.501  -7.511  1.00  0.00           C  
ATOM   3496 HD21 LEU B 217     -13.585  25.960  -6.548  1.00  0.00           H  
ATOM   3497 HD22 LEU B 217     -13.348  24.419  -7.379  1.00  0.00           H  
ATOM   3498 HD23 LEU B 217     -14.189  25.757  -8.198  1.00  0.00           H  
ATOM   3499  C   LEU B 217      -9.163  25.456  -8.957  1.00  0.00           C  
ATOM   3500  O   LEU B 217      -8.866  26.409  -8.242  1.00  0.00           O  
ATOM   3501  N   TRP B 218      -8.489  24.304  -8.929  1.00  0.00           N  
ATOM   3502  H   TRP B 218      -8.795  23.561  -9.545  1.00  0.00           H  
ATOM   3503  CA  TRP B 218      -7.233  24.064  -8.205  1.00  0.00           C  
ATOM   3504  HA  TRP B 218      -6.620  24.965  -8.249  1.00  0.00           H  
ATOM   3505  CB  TRP B 218      -7.514  23.752  -6.723  1.00  0.00           C  
ATOM   3506  HB2 TRP B 218      -7.897  24.654  -6.243  1.00  0.00           H  
ATOM   3507  HB3 TRP B 218      -8.301  23.003  -6.667  1.00  0.00           H  
ATOM   3508  CG  TRP B 218      -6.357  23.233  -5.920  1.00  0.00           C  
ATOM   3509  CD1 TRP B 218      -5.538  23.971  -5.134  1.00  0.00           C  
ATOM   3510  HD1 TRP B 218      -5.612  25.039  -4.964  1.00  0.00           H  
ATOM   3511  NE1 TRP B 218      -4.583  23.153  -4.561  1.00  0.00           N  
ATOM   3512  HE1 TRP B 218      -3.881  23.481  -3.881  1.00  0.00           H  
ATOM   3513  CE2 TRP B 218      -4.760  21.835  -4.911  1.00  0.00           C  
ATOM   3514  CZ2 TRP B 218      -4.119  20.648  -4.533  1.00  0.00           C  
ATOM   3515  HZ2 TRP B 218      -3.329  20.679  -3.793  1.00  0.00           H  
ATOM   3516  CH2 TRP B 218      -4.541  19.432  -5.097  1.00  0.00           C  
ATOM   3517  HH2 TRP B 218      -4.079  18.505  -4.788  1.00  0.00           H  
ATOM   3518  CZ3 TRP B 218      -5.584  19.424  -6.042  1.00  0.00           C  
ATOM   3519  HZ3 TRP B 218      -5.914  18.489  -6.471  1.00  0.00           H  
ATOM   3520  CE3 TRP B 218      -6.236  20.622  -6.395  1.00  0.00           C  
ATOM   3521  HE3 TRP B 218      -7.052  20.597  -7.099  1.00  0.00           H  
ATOM   3522  CD2 TRP B 218      -5.857  21.857  -5.821  1.00  0.00           C  
ATOM   3523  C   TRP B 218      -6.451  22.937  -8.896  1.00  0.00           C  
ATOM   3524  O   TRP B 218      -7.045  22.125  -9.605  1.00  0.00           O  
ATOM   3525  N   LYS B 219      -5.130  22.881  -8.693  1.00  0.00           N  
ATOM   3526  H   LYS B 219      -4.727  23.534  -8.031  1.00  0.00           H  
ATOM   3527  CA  LYS B 219      -4.218  21.870  -9.251  1.00  0.00           C  
ATOM   3528  HA  LYS B 219      -4.759  20.933  -9.376  1.00  0.00           H  
ATOM   3529  CB  LYS B 219      -3.729  22.352 -10.627  1.00  0.00           C  
ATOM   3530  HB2 LYS B 219      -4.600  22.550 -11.255  1.00  0.00           H  
ATOM   3531  HB3 LYS B 219      -3.175  23.285 -10.502  1.00  0.00           H  
ATOM   3532  CG  LYS B 219      -2.836  21.330 -11.346  1.00  0.00           C  
ATOM   3533  HG2 LYS B 219      -1.944  21.125 -10.754  1.00  0.00           H  
ATOM   3534  HG3 LYS B 219      -3.394  20.405 -11.473  1.00  0.00           H  
ATOM   3535  CD  LYS B 219      -2.407  21.869 -12.717  1.00  0.00           C  
ATOM   3536  HD2 LYS B 219      -3.290  22.186 -13.276  1.00  0.00           H  
ATOM   3537  HD3 LYS B 219      -1.768  22.740 -12.562  1.00  0.00           H  
ATOM   3538  CE  LYS B 219      -1.638  20.830 -13.542  1.00  0.00           C  
ATOM   3539  HE2 LYS B 219      -1.215  21.339 -14.411  1.00  0.00           H  
ATOM   3540  HE3 LYS B 219      -0.819  20.423 -12.941  1.00  0.00           H  
ATOM   3541  NZ  LYS B 219      -2.526  19.737 -13.997  1.00  0.00           N  
ATOM   3542  HZ1 LYS B 219      -2.143  19.153 -14.722  1.00  0.00           H  
ATOM   3543  HZ2 LYS B 219      -2.827  19.127 -13.233  1.00  0.00           H  
ATOM   3544  HZ3 LYS B 219      -3.455  20.080 -14.259  1.00  0.00           H  
ATOM   3545  C   LYS B 219      -3.050  21.624  -8.293  1.00  0.00           C  
ATOM   3546  O   LYS B 219      -2.483  22.581  -7.774  1.00  0.00           O  
ATOM   3547  N   GLY B 220      -2.662  20.365  -8.101  1.00  0.00           N  
ATOM   3548  H   GLY B 220      -3.144  19.641  -8.625  1.00  0.00           H  
ATOM   3549  CA  GLY B 220      -1.598  19.959  -7.178  1.00  0.00           C  
ATOM   3550  HA2 GLY B 220      -0.807  20.711  -7.170  1.00  0.00           H  
ATOM   3551  HA3 GLY B 220      -2.010  19.900  -6.172  1.00  0.00           H  
ATOM   3552  C   GLY B 220      -0.974  18.610  -7.537  1.00  0.00           C  
ATOM   3553  O   GLY B 220      -1.095  18.132  -8.664  1.00  0.00           O  
ATOM   3554  N   SER B 221      -0.296  17.968  -6.582  1.00  0.00           N  
ATOM   3555  H   SER B 221      -0.267  18.364  -5.653  1.00  0.00           H  
ATOM   3556  CA  SER B 221       0.357  16.664  -6.779  1.00  0.00           C  
ATOM   3557  HA  SER B 221      -0.204  16.108  -7.527  1.00  0.00           H  
ATOM   3558  CB  SER B 221       1.785  16.861  -7.306  1.00  0.00           C  
ATOM   3559  HB2 SER B 221       1.747  17.377  -8.267  1.00  0.00           H  
ATOM   3560  HB3 SER B 221       2.347  17.476  -6.601  1.00  0.00           H  
ATOM   3561  OG  SER B 221       2.454  15.620  -7.467  1.00  0.00           O  
ATOM   3562  HG  SER B 221       1.897  15.043  -8.027  1.00  0.00           H  
ATOM   3563  C   SER B 221       0.344  15.829  -5.500  1.00  0.00           C  
ATOM   3564  O   SER B 221       0.272  16.371  -4.400  1.00  0.00           O  
ATOM   3565  N   PHE B 222       0.394  14.505  -5.649  1.00  0.00           N  
ATOM   3566  H   PHE B 222       0.473  14.134  -6.589  1.00  0.00           H  
ATOM   3567  CA  PHE B 222       0.230  13.546  -4.560  1.00  0.00           C  
ATOM   3568  HA  PHE B 222       0.515  14.014  -3.618  1.00  0.00           H  
ATOM   3569  CB  PHE B 222      -1.262  13.194  -4.479  1.00  0.00           C  
ATOM   3570  HB2 PHE B 222      -1.787  14.054  -4.061  1.00  0.00           H  
ATOM   3571  HB3 PHE B 222      -1.642  13.048  -5.492  1.00  0.00           H  
ATOM   3572  CG  PHE B 222      -1.628  11.974  -3.659  1.00  0.00           C  
ATOM   3573  CD1 PHE B 222      -1.557  12.009  -2.253  1.00  0.00           C  
ATOM   3574  HD1 PHE B 222      -1.207  12.896  -1.741  1.00  0.00           H  
ATOM   3575  CE1 PHE B 222      -1.988  10.900  -1.505  1.00  0.00           C  
ATOM   3576  HE1 PHE B 222      -1.958  10.938  -0.426  1.00  0.00           H  
ATOM   3577  CZ  PHE B 222      -2.496   9.764  -2.155  1.00  0.00           C  
ATOM   3578  HZ  PHE B 222      -2.867   8.931  -1.579  1.00  0.00           H  
ATOM   3579  CE2 PHE B 222      -2.553   9.723  -3.557  1.00  0.00           C  
ATOM   3580  HE2 PHE B 222      -2.954   8.851  -4.057  1.00  0.00           H  
ATOM   3581  CD2 PHE B 222      -2.111  10.823  -4.309  1.00  0.00           C  
ATOM   3582  HD2 PHE B 222      -2.175  10.791  -5.387  1.00  0.00           H  
ATOM   3583  C   PHE B 222       1.132  12.324  -4.766  1.00  0.00           C  
ATOM   3584  O   PHE B 222       1.191  11.764  -5.862  1.00  0.00           O  
ATOM   3585  N   LYS B 223       1.836  11.899  -3.711  1.00  0.00           N  
ATOM   3586  H   LYS B 223       1.719  12.380  -2.829  1.00  0.00           H  
ATOM   3587  CA  LYS B 223       2.728  10.733  -3.719  1.00  0.00           C  
ATOM   3588  HA  LYS B 223       2.672  10.233  -4.684  1.00  0.00           H  
ATOM   3589  CB  LYS B 223       4.186  11.205  -3.558  1.00  0.00           C  
ATOM   3590  HB2 LYS B 223       4.396  11.996  -4.280  1.00  0.00           H  
ATOM   3591  HB3 LYS B 223       4.344  11.597  -2.553  1.00  0.00           H  
ATOM   3592  CG  LYS B 223       5.136  10.034  -3.830  1.00  0.00           C  
ATOM   3593  HG2 LYS B 223       4.878   9.215  -3.157  1.00  0.00           H  
ATOM   3594  HG3 LYS B 223       4.989   9.718  -4.854  1.00  0.00           H  
ATOM   3595  CD  LYS B 223       6.623  10.355  -3.681  1.00  0.00           C  
ATOM   3596  HD2 LYS B 223       6.954  10.997  -4.498  1.00  0.00           H  
ATOM   3597  HD3 LYS B 223       6.787  10.871  -2.740  1.00  0.00           H  
ATOM   3598  CE  LYS B 223       7.383   9.021  -3.708  1.00  0.00           C  
ATOM   3599  HE2 LYS B 223       6.780   8.274  -3.187  1.00  0.00           H  
ATOM   3600  HE3 LYS B 223       7.501   8.685  -4.742  1.00  0.00           H  
ATOM   3601  NZ  LYS B 223       8.689   9.118  -3.024  1.00  0.00           N  
ATOM   3602  HZ1 LYS B 223       9.266   9.835  -3.427  1.00  0.00           H  
ATOM   3603  HZ2 LYS B 223       8.525   9.401  -2.050  1.00  0.00           H  
ATOM   3604  HZ3 LYS B 223       9.161   8.229  -3.005  1.00  0.00           H  
ATOM   3605  C   LYS B 223       2.254   9.769  -2.617  1.00  0.00           C  
ATOM   3606  O   LYS B 223       2.382  10.129  -1.446  1.00  0.00           O  
ATOM   3607  N   PRO B 224       1.627   8.616  -2.938  1.00  0.00           N  
ATOM   3608  CD  PRO B 224       1.383   8.091  -4.277  1.00  0.00           C  
ATOM   3609  HD2 PRO B 224       2.257   7.527  -4.602  1.00  0.00           H  
ATOM   3610  HD3 PRO B 224       1.147   8.876  -4.995  1.00  0.00           H  
ATOM   3611  CG  PRO B 224       0.190   7.148  -4.155  1.00  0.00           C  
ATOM   3612  HG2 PRO B 224       0.234   6.342  -4.888  1.00  0.00           H  
ATOM   3613  HG3 PRO B 224      -0.738   7.710  -4.254  1.00  0.00           H  
ATOM   3614  CB  PRO B 224       0.327   6.622  -2.730  1.00  0.00           C  
ATOM   3615  HB2 PRO B 224       1.055   5.809  -2.720  1.00  0.00           H  
ATOM   3616  HB3 PRO B 224      -0.627   6.280  -2.334  1.00  0.00           H  
ATOM   3617  CA  PRO B 224       0.868   7.830  -1.954  1.00  0.00           C  
ATOM   3618  HA  PRO B 224       0.030   8.434  -1.604  1.00  0.00           H  
ATOM   3619  C   PRO B 224       1.681   7.379  -0.734  1.00  0.00           C  
ATOM   3620  O   PRO B 224       1.177   7.425   0.385  1.00  0.00           O  
ATOM   3621  N   SER B 225       2.939   6.998  -0.965  1.00  0.00           N  
ATOM   3622  H   SER B 225       3.286   7.047  -1.911  1.00  0.00           H  
ATOM   3623  CA  SER B 225       3.903   6.513   0.025  1.00  0.00           C  
ATOM   3624  HA  SER B 225       3.443   5.701   0.587  1.00  0.00           H  
ATOM   3625  CB  SER B 225       5.113   5.942  -0.726  1.00  0.00           C  
ATOM   3626  HB2 SER B 225       5.914   5.712  -0.022  1.00  0.00           H  
ATOM   3627  HB3 SER B 225       4.801   5.017  -1.208  1.00  0.00           H  
ATOM   3628  OG  SER B 225       5.583   6.843  -1.723  1.00  0.00           O  
ATOM   3629  HG  SER B 225       6.174   6.371  -2.329  1.00  0.00           H  
ATOM   3630  C   SER B 225       4.352   7.556   1.055  1.00  0.00           C  
ATOM   3631  O   SER B 225       4.800   7.156   2.123  1.00  0.00           O  
ATOM   3632  N   GLU B 226       4.190   8.859   0.792  1.00  0.00           N  
ATOM   3633  H   GLU B 226       3.839   9.121  -0.117  1.00  0.00           H  
ATOM   3634  CA  GLU B 226       4.474   9.942   1.756  1.00  0.00           C  
ATOM   3635  HA  GLU B 226       5.281   9.637   2.429  1.00  0.00           H  
ATOM   3636  CB  GLU B 226       4.927  11.211   1.007  1.00  0.00           C  
ATOM   3637  HB2 GLU B 226       4.043  11.670   0.568  1.00  0.00           H  
ATOM   3638  HB3 GLU B 226       5.334  11.922   1.727  1.00  0.00           H  
ATOM   3639  CG  GLU B 226       5.933  11.028  -0.140  1.00  0.00           C  
ATOM   3640  HG2 GLU B 226       5.502  10.348  -0.878  1.00  0.00           H  
ATOM   3641  HG3 GLU B 226       6.048  11.997  -0.634  1.00  0.00           H  
ATOM   3642  CD  GLU B 226       7.327  10.520   0.249  1.00  0.00           C  
ATOM   3643  OE1 GLU B 226       8.118  10.274  -0.690  1.00  0.00           O  
ATOM   3644  OE2 GLU B 226       7.619  10.399   1.459  1.00  0.00           O  
ATOM   3645  C   GLU B 226       3.242  10.306   2.617  1.00  0.00           C  
ATOM   3646  O   GLU B 226       3.364  10.930   3.668  1.00  0.00           O  
ATOM   3647  N   HIE B 227       2.040   9.931   2.156  1.00  0.00           N  
ATOM   3648  H   HIE B 227       2.035   9.363   1.321  1.00  0.00           H  
ATOM   3649  CA  HIE B 227       0.732  10.370   2.675  1.00  0.00           C  
ATOM   3650  HA  HIE B 227       0.893  10.978   3.568  1.00  0.00           H  
ATOM   3651  CB  HIE B 227       0.050  11.264   1.628  1.00  0.00           C  
ATOM   3652  HB2 HIE B 227       0.024  10.738   0.675  1.00  0.00           H  
ATOM   3653  HB3 HIE B 227      -0.973  11.463   1.941  1.00  0.00           H  
ATOM   3654  CG  HIE B 227       0.698  12.609   1.439  1.00  0.00           C  
ATOM   3655  ND1 HIE B 227       0.491  13.714   2.264  1.00  0.00           N  
ATOM   3656  CE1 HIE B 227       1.271  14.686   1.777  1.00  0.00           C  
ATOM   3657  HE1 HIE B 227       1.356  15.674   2.213  1.00  0.00           H  
ATOM   3658  NE2 HIE B 227       1.940  14.255   0.693  1.00  0.00           N  
ATOM   3659  HE2 HIE B 227       2.621  14.795   0.182  1.00  0.00           H  
ATOM   3660  CD2 HIE B 227       1.588  12.943   0.462  1.00  0.00           C  
ATOM   3661  HD2 HIE B 227       1.970  12.280  -0.300  1.00  0.00           H  
ATOM   3662  C   HIE B 227      -0.151   9.183   3.106  1.00  0.00           C  
ATOM   3663  O   HIE B 227      -1.377   9.199   2.948  1.00  0.00           O  
ATOM   3664  N   VAL B 228       0.477   8.115   3.605  1.00  0.00           N  
ATOM   3665  H   VAL B 228       1.486   8.160   3.664  1.00  0.00           H  
ATOM   3666  CA  VAL B 228      -0.205   6.905   4.085  1.00  0.00           C  
ATOM   3667  HA  VAL B 228      -0.911   6.600   3.316  1.00  0.00           H  
ATOM   3668  CB  VAL B 228       0.774   5.730   4.300  1.00  0.00           C  
ATOM   3669  HB  VAL B 228       1.513   6.024   5.044  1.00  0.00           H  
ATOM   3670  CG1 VAL B 228       0.053   4.466   4.799  1.00  0.00           C  
ATOM   3671 HG11 VAL B 228      -0.748   4.192   4.110  1.00  0.00           H  
ATOM   3672 HG12 VAL B 228       0.760   3.640   4.871  1.00  0.00           H  
ATOM   3673 HG13 VAL B 228      -0.365   4.634   5.789  1.00  0.00           H  
ATOM   3674  CG2 VAL B 228       1.517   5.354   3.015  1.00  0.00           C  
ATOM   3675 HG21 VAL B 228       2.166   4.495   3.191  1.00  0.00           H  
ATOM   3676 HG22 VAL B 228       0.809   5.110   2.222  1.00  0.00           H  
ATOM   3677 HG23 VAL B 228       2.145   6.183   2.690  1.00  0.00           H  
ATOM   3678  C   VAL B 228      -0.981   7.191   5.374  1.00  0.00           C  
ATOM   3679  O   VAL B 228      -0.402   7.604   6.386  1.00  0.00           O  
ATOM   3680  N   LYS B 229      -2.282   6.881   5.372  1.00  0.00           N  
ATOM   3681  H   LYS B 229      -2.668   6.526   4.497  1.00  0.00           H  
ATOM   3682  CA  LYS B 229      -3.120   6.794   6.577  1.00  0.00           C  
ATOM   3683  HA  LYS B 229      -2.494   6.949   7.450  1.00  0.00           H  
ATOM   3684  CB  LYS B 229      -4.164   7.922   6.597  1.00  0.00           C  
ATOM   3685  HB2 LYS B 229      -3.646   8.879   6.502  1.00  0.00           H  
ATOM   3686  HB3 LYS B 229      -4.857   7.812   5.761  1.00  0.00           H  
ATOM   3687  CG  LYS B 229      -4.936   7.898   7.928  1.00  0.00           C  
ATOM   3688  HG2 LYS B 229      -5.538   6.990   7.978  1.00  0.00           H  
ATOM   3689  HG3 LYS B 229      -4.224   7.886   8.755  1.00  0.00           H  
ATOM   3690  CD  LYS B 229      -5.856   9.113   8.090  1.00  0.00           C  
ATOM   3691  HD2 LYS B 229      -5.257  10.024   8.081  1.00  0.00           H  
ATOM   3692  HD3 LYS B 229      -6.568   9.138   7.263  1.00  0.00           H  
ATOM   3693  CE  LYS B 229      -6.605   8.992   9.422  1.00  0.00           C  
ATOM   3694  HE2 LYS B 229      -7.195   8.070   9.407  1.00  0.00           H  
ATOM   3695  HE3 LYS B 229      -5.883   8.903  10.242  1.00  0.00           H  
ATOM   3696  NZ  LYS B 229      -7.514  10.137   9.664  1.00  0.00           N  
ATOM   3697  HZ1 LYS B 229      -7.021  10.987   9.885  1.00  0.00           H  
ATOM   3698  HZ2 LYS B 229      -8.144  10.280   8.889  1.00  0.00           H  
ATOM   3699  HZ3 LYS B 229      -8.113   9.911  10.469  1.00  0.00           H  
ATOM   3700  C   LYS B 229      -3.731   5.387   6.668  1.00  0.00           C  
ATOM   3701  O   LYS B 229      -4.648   5.078   5.907  1.00  0.00           O  
ATOM   3702  N   PRO B 230      -3.230   4.508   7.557  1.00  0.00           N  
ATOM   3703  CD  PRO B 230      -2.068   4.669   8.421  1.00  0.00           C  
ATOM   3704  HD2 PRO B 230      -2.402   5.031   9.393  1.00  0.00           H  
ATOM   3705  HD3 PRO B 230      -1.320   5.340   7.999  1.00  0.00           H  
ATOM   3706  CG  PRO B 230      -1.465   3.275   8.570  1.00  0.00           C  
ATOM   3707  HG2 PRO B 230      -0.915   3.169   9.505  1.00  0.00           H  
ATOM   3708  HG3 PRO B 230      -0.824   3.056   7.715  1.00  0.00           H  
ATOM   3709  CB  PRO B 230      -2.701   2.382   8.535  1.00  0.00           C  
ATOM   3710  HB2 PRO B 230      -3.146   2.345   9.530  1.00  0.00           H  
ATOM   3711  HB3 PRO B 230      -2.460   1.376   8.188  1.00  0.00           H  
ATOM   3712  CA  PRO B 230      -3.638   3.108   7.563  1.00  0.00           C  
ATOM   3713  HA  PRO B 230      -3.454   2.740   6.557  1.00  0.00           H  
ATOM   3714  C   PRO B 230      -5.111   2.876   7.925  1.00  0.00           C  
ATOM   3715  O   PRO B 230      -5.703   3.621   8.710  1.00  0.00           O  
ATOM   3716  N   ARG B 231      -5.678   1.782   7.405  1.00  0.00           N  
ATOM   3717  H   ARG B 231      -5.091   1.215   6.806  1.00  0.00           H  
ATOM   3718  CA  ARG B 231      -6.997   1.248   7.787  1.00  0.00           C  
ATOM   3719  HA  ARG B 231      -7.752   2.008   7.588  1.00  0.00           H  
ATOM   3720  CB  ARG B 231      -7.303  -0.008   6.946  1.00  0.00           C  
ATOM   3721  HB2 ARG B 231      -6.479  -0.714   7.051  1.00  0.00           H  
ATOM   3722  HB3 ARG B 231      -8.213  -0.475   7.329  1.00  0.00           H  
ATOM   3723  CG  ARG B 231      -7.497   0.288   5.451  1.00  0.00           C  
ATOM   3724  HG2 ARG B 231      -8.288   1.028   5.332  1.00  0.00           H  
ATOM   3725  HG3 ARG B 231      -6.570   0.684   5.038  1.00  0.00           H  
ATOM   3726  CD  ARG B 231      -7.879  -0.977   4.672  1.00  0.00           C  
ATOM   3727  HD2 ARG B 231      -7.039  -1.676   4.677  1.00  0.00           H  
ATOM   3728  HD3 ARG B 231      -8.722  -1.452   5.175  1.00  0.00           H  
ATOM   3729  NE  ARG B 231      -8.234  -0.646   3.276  1.00  0.00           N  
ATOM   3730  HE  ARG B 231      -7.601  -0.040   2.757  1.00  0.00           H  
ATOM   3731  CZ  ARG B 231      -9.274  -1.049   2.574  1.00  0.00           C  
ATOM   3732  NH1 ARG B 231     -10.165  -1.890   3.024  1.00  0.00           N  
ATOM   3733 HH11 ARG B 231      -9.983  -2.334   3.907  1.00  0.00           H  
ATOM   3734 HH12 ARG B 231     -10.900  -2.212   2.423  1.00  0.00           H  
ATOM   3735  NH2 ARG B 231      -9.417  -0.596   1.365  1.00  0.00           N  
ATOM   3736 HH21 ARG B 231      -8.714   0.087   1.059  1.00  0.00           H  
ATOM   3737 HH22 ARG B 231     -10.148  -0.888   0.747  1.00  0.00           H  
ATOM   3738  C   ARG B 231      -7.040   0.929   9.292  1.00  0.00           C  
ATOM   3739  O   ARG B 231      -6.054   0.456   9.852  1.00  0.00           O  
ATOM   3740  N   ALA B 232      -8.180   1.164   9.944  1.00  0.00           N  
ATOM   3741  H   ALA B 232      -8.964   1.531   9.432  1.00  0.00           H  
ATOM   3742  CA  ALA B 232      -8.366   0.854  11.366  1.00  0.00           C  
ATOM   3743  HA  ALA B 232      -7.566   1.338  11.922  1.00  0.00           H  
ATOM   3744  CB  ALA B 232      -9.687   1.470  11.841  1.00  0.00           C  
ATOM   3745  HB1 ALA B 232      -9.684   2.542  11.657  1.00  0.00           H  
ATOM   3746  HB2 ALA B 232     -10.526   1.013  11.315  1.00  0.00           H  
ATOM   3747  HB3 ALA B 232      -9.806   1.300  12.913  1.00  0.00           H  
ATOM   3748  C   ALA B 232      -8.347  -0.673  11.631  1.00  0.00           C  
ATOM   3749  O   ALA B 232      -9.039  -1.402  10.916  1.00  0.00           O  
ATOM   3750  N   PRO B 233      -7.616  -1.176  12.651  1.00  0.00           N  
ATOM   3751  CD  PRO B 233      -6.624  -0.461  13.440  1.00  0.00           C  
ATOM   3752  HD2 PRO B 233      -7.114   0.031  14.283  1.00  0.00           H  
ATOM   3753  HD3 PRO B 233      -6.064   0.259  12.843  1.00  0.00           H  
ATOM   3754  CG  PRO B 233      -5.671  -1.539  13.942  1.00  0.00           C  
ATOM   3755  HG2 PRO B 233      -5.161  -1.237  14.854  1.00  0.00           H  
ATOM   3756  HG3 PRO B 233      -4.941  -1.768  13.167  1.00  0.00           H  
ATOM   3757  CB  PRO B 233      -6.594  -2.738  14.153  1.00  0.00           C  
ATOM   3758  HB2 PRO B 233      -7.097  -2.657  15.117  1.00  0.00           H  
ATOM   3759  HB3 PRO B 233      -6.048  -3.680  14.087  1.00  0.00           H  
ATOM   3760  CA  PRO B 233      -7.621  -2.595  13.025  1.00  0.00           C  
ATOM   3761  HA  PRO B 233      -7.280  -3.178  12.172  1.00  0.00           H  
ATOM   3762  C   PRO B 233      -9.003  -3.111  13.454  1.00  0.00           C  
ATOM   3763  O   PRO B 233      -9.829  -2.358  13.970  1.00  0.00           O  
ATOM   3764  N   GLY B 234      -9.231  -4.417  13.285  1.00  0.00           N  
ATOM   3765  H   GLY B 234      -8.462  -4.992  12.963  1.00  0.00           H  
ATOM   3766  CA  GLY B 234     -10.511  -5.081  13.562  1.00  0.00           C  
ATOM   3767  HA2 GLY B 234     -11.263  -4.343  13.845  1.00  0.00           H  
ATOM   3768  HA3 GLY B 234     -10.859  -5.572  12.653  1.00  0.00           H  
ATOM   3769  C   GLY B 234     -10.441  -6.137  14.668  1.00  0.00           C  
ATOM   3770  O   GLY B 234      -9.370  -6.437  15.187  1.00  0.00           O  
ATOM   3771  N   ASN B 235     -11.593  -6.719  15.015  1.00  0.00           N  
ATOM   3772  H   ASN B 235     -12.406  -6.462  14.478  1.00  0.00           H  
ATOM   3773  CA  ASN B 235     -11.724  -7.908  15.879  1.00  0.00           C  
ATOM   3774  HA  ASN B 235     -12.793  -8.026  16.068  1.00  0.00           H  
ATOM   3775  CB  ASN B 235     -11.281  -9.177  15.113  1.00  0.00           C  
ATOM   3776  HB2 ASN B 235     -10.230  -9.098  14.850  1.00  0.00           H  
ATOM   3777  HB3 ASN B 235     -11.390 -10.043  15.764  1.00  0.00           H  
ATOM   3778  CG  ASN B 235     -12.077  -9.426  13.841  1.00  0.00           C  
ATOM   3779  OD1 ASN B 235     -12.091  -8.629  12.917  1.00  0.00           O  
ATOM   3780  ND2 ASN B 235     -12.797 -10.520  13.753  1.00  0.00           N  
ATOM   3781 HD21 ASN B 235     -13.292 -10.649  12.890  1.00  0.00           H  
ATOM   3782 HD22 ASN B 235     -12.770 -11.215  14.477  1.00  0.00           H  
ATOM   3783  C   ASN B 235     -11.109  -7.792  17.295  1.00  0.00           C  
ATOM   3784  O   ASN B 235     -10.714  -8.801  17.874  1.00  0.00           O  
ATOM   3785  N   LEU B 236     -11.048  -6.584  17.876  1.00  0.00           N  
ATOM   3786  H   LEU B 236     -11.381  -5.788  17.359  1.00  0.00           H  
ATOM   3787  CA  LEU B 236     -10.540  -6.361  19.238  1.00  0.00           C  
ATOM   3788  HA  LEU B 236      -9.544  -6.792  19.285  1.00  0.00           H  
ATOM   3789  CB  LEU B 236     -10.417  -4.849  19.508  1.00  0.00           C  
ATOM   3790  HB2 LEU B 236      -9.712  -4.417  18.796  1.00  0.00           H  
ATOM   3791  HB3 LEU B 236     -11.394  -4.393  19.337  1.00  0.00           H  
ATOM   3792  CG  LEU B 236      -9.971  -4.492  20.943  1.00  0.00           C  
ATOM   3793  HG  LEU B 236     -10.658  -4.928  21.665  1.00  0.00           H  
ATOM   3794  CD1 LEU B 236      -8.552  -4.956  21.272  1.00  0.00           C  
ATOM   3795 HD11 LEU B 236      -8.277  -4.634  22.276  1.00  0.00           H  
ATOM   3796 HD12 LEU B 236      -8.497  -6.042  21.244  1.00  0.00           H  
ATOM   3797 HD13 LEU B 236      -7.843  -4.539  20.555  1.00  0.00           H  
ATOM   3798  CD2 LEU B 236     -10.003  -2.981  21.134  1.00  0.00           C  
ATOM   3799 HD21 LEU B 236      -9.700  -2.732  22.151  1.00  0.00           H  
ATOM   3800 HD22 LEU B 236      -9.326  -2.508  20.423  1.00  0.00           H  
ATOM   3801 HD23 LEU B 236     -11.017  -2.621  20.967  1.00  0.00           H  
ATOM   3802  C   LEU B 236     -11.388  -7.068  20.312  1.00  0.00           C  
ATOM   3803  O   LEU B 236     -12.595  -6.846  20.424  1.00  0.00           O  
ATOM   3804  N   THR B 237     -10.726  -7.857  21.155  1.00  0.00           N  
ATOM   3805  H   THR B 237      -9.740  -8.019  20.966  1.00  0.00           H  
ATOM   3806  CA  THR B 237     -11.306  -8.573  22.297  1.00  0.00           C  
ATOM   3807  HA  THR B 237     -12.189  -8.032  22.637  1.00  0.00           H  
ATOM   3808  CB  THR B 237     -11.783  -9.963  21.841  1.00  0.00           C  
ATOM   3809  HB  THR B 237     -12.361  -9.851  20.923  1.00  0.00           H  
ATOM   3810  CG2 THR B 237     -10.653 -10.962  21.582  1.00  0.00           C  
ATOM   3811 HG21 THR B 237     -10.088 -11.157  22.495  1.00  0.00           H  
ATOM   3812 HG22 THR B 237      -9.980 -10.559  20.825  1.00  0.00           H  
ATOM   3813 HG23 THR B 237     -11.067 -11.899  21.211  1.00  0.00           H  
ATOM   3814  OG1 THR B 237     -12.631 -10.510  22.824  1.00  0.00           O  
ATOM   3815  HG1 THR B 237     -12.843 -11.410  22.568  1.00  0.00           H  
ATOM   3816  C   THR B 237     -10.337  -8.618  23.489  1.00  0.00           C  
ATOM   3817  O   THR B 237      -9.211  -8.116  23.409  1.00  0.00           O  
ATOM   3818  N   VAL B 238     -10.775  -9.191  24.612  1.00  0.00           N  
ATOM   3819  H   VAL B 238     -11.686  -9.640  24.582  1.00  0.00           H  
ATOM   3820  CA  VAL B 238     -10.035  -9.243  25.881  1.00  0.00           C  
ATOM   3821  HA  VAL B 238      -8.973  -9.210  25.649  1.00  0.00           H  
ATOM   3822  CB  VAL B 238     -10.341  -7.996  26.740  1.00  0.00           C  
ATOM   3823  HB  VAL B 238     -10.035  -7.119  26.169  1.00  0.00           H  
ATOM   3824  CG1 VAL B 238     -11.827  -7.825  27.085  1.00  0.00           C  
ATOM   3825 HG11 VAL B 238     -12.423  -7.772  26.174  1.00  0.00           H  
ATOM   3826 HG12 VAL B 238     -12.178  -8.660  27.693  1.00  0.00           H  
ATOM   3827 HG13 VAL B 238     -11.968  -6.902  27.642  1.00  0.00           H  
ATOM   3828  CG2 VAL B 238      -9.539  -7.991  28.047  1.00  0.00           C  
ATOM   3829 HG21 VAL B 238      -9.675  -7.036  28.556  1.00  0.00           H  
ATOM   3830 HG22 VAL B 238      -9.883  -8.788  28.707  1.00  0.00           H  
ATOM   3831 HG23 VAL B 238      -8.479  -8.131  27.834  1.00  0.00           H  
ATOM   3832  C   VAL B 238     -10.277 -10.562  26.627  1.00  0.00           C  
ATOM   3833  O   VAL B 238     -11.411 -11.006  26.783  1.00  0.00           O  
ATOM   3834  N   HIE B 239      -9.189 -11.172  27.097  1.00  0.00           N  
ATOM   3835  H   HIE B 239      -8.295 -10.741  26.888  1.00  0.00           H  
ATOM   3836  CA  HIE B 239      -9.143 -12.436  27.834  1.00  0.00           C  
ATOM   3837  HA  HIE B 239     -10.154 -12.833  27.941  1.00  0.00           H  
ATOM   3838  CB  HIE B 239      -8.306 -13.460  27.055  1.00  0.00           C  
ATOM   3839  HB2 HIE B 239      -8.115 -14.322  27.697  1.00  0.00           H  
ATOM   3840  HB3 HIE B 239      -7.343 -13.018  26.798  1.00  0.00           H  
ATOM   3841  CG  HIE B 239      -8.967 -13.970  25.803  1.00  0.00           C  
ATOM   3842  ND1 HIE B 239     -10.020 -14.883  25.779  1.00  0.00           N  
ATOM   3843  CE1 HIE B 239     -10.261 -15.129  24.484  1.00  0.00           C  
ATOM   3844  HE1 HIE B 239     -11.016 -15.816  24.125  1.00  0.00           H  
ATOM   3845  NE2 HIE B 239      -9.418 -14.424  23.707  1.00  0.00           N  
ATOM   3846  HE2 HIE B 239      -9.378 -14.463  22.699  1.00  0.00           H  
ATOM   3847  CD2 HIE B 239      -8.593 -13.682  24.522  1.00  0.00           C  
ATOM   3848  HD2 HIE B 239      -7.787 -13.024  24.221  1.00  0.00           H  
ATOM   3849  C   HIE B 239      -8.545 -12.258  29.231  1.00  0.00           C  
ATOM   3850  O   HIE B 239      -7.613 -11.479  29.431  1.00  0.00           O  
ATOM   3851  N   THR B 240      -9.030 -13.044  30.192  1.00  0.00           N  
ATOM   3852  H   THR B 240      -9.790 -13.666  29.961  1.00  0.00           H  
ATOM   3853  CA  THR B 240      -8.393 -13.199  31.512  1.00  0.00           C  
ATOM   3854  HA  THR B 240      -7.993 -12.231  31.819  1.00  0.00           H  
ATOM   3855  CB  THR B 240      -9.445 -13.613  32.553  1.00  0.00           C  
ATOM   3856  HB  THR B 240     -10.381 -13.104  32.318  1.00  0.00           H  
ATOM   3857  CG2 THR B 240      -9.055 -13.227  33.977  1.00  0.00           C  
ATOM   3858 HG21 THR B 240      -8.973 -12.142  34.051  1.00  0.00           H  
ATOM   3859 HG22 THR B 240      -9.831 -13.565  34.664  1.00  0.00           H  
ATOM   3860 HG23 THR B 240      -8.107 -13.684  34.255  1.00  0.00           H  
ATOM   3861  OG1 THR B 240      -9.677 -15.004  32.529  1.00  0.00           O  
ATOM   3862  HG1 THR B 240      -9.467 -15.336  31.652  1.00  0.00           H  
ATOM   3863  C   THR B 240      -7.220 -14.190  31.449  1.00  0.00           C  
ATOM   3864  O   THR B 240      -7.256 -15.146  30.667  1.00  0.00           O  
ATOM   3865  N   GLN B 241      -6.180 -13.980  32.256  1.00  0.00           N  
ATOM   3866  H   GLN B 241      -6.179 -13.158  32.855  1.00  0.00           H  
ATOM   3867  CA  GLN B 241      -5.002 -14.847  32.363  1.00  0.00           C  
ATOM   3868  HA  GLN B 241      -5.227 -15.813  31.908  1.00  0.00           H  
ATOM   3869  CB  GLN B 241      -3.800 -14.229  31.617  1.00  0.00           C  
ATOM   3870  HB2 GLN B 241      -3.511 -13.318  32.137  1.00  0.00           H  
ATOM   3871  HB3 GLN B 241      -2.954 -14.914  31.695  1.00  0.00           H  
ATOM   3872  CG  GLN B 241      -4.027 -13.877  30.133  1.00  0.00           C  
ATOM   3873  HG2 GLN B 241      -5.063 -14.028  29.842  1.00  0.00           H  
ATOM   3874  HG3 GLN B 241      -3.807 -12.820  29.989  1.00  0.00           H  
ATOM   3875  CD  GLN B 241      -3.133 -14.687  29.203  1.00  0.00           C  
ATOM   3876  OE1 GLN B 241      -1.937 -14.452  29.077  1.00  0.00           O  
ATOM   3877  NE2 GLN B 241      -3.671 -15.676  28.522  1.00  0.00           N  
ATOM   3878 HE21 GLN B 241      -3.094 -16.176  27.871  1.00  0.00           H  
ATOM   3879 HE22 GLN B 241      -4.658 -15.863  28.607  1.00  0.00           H  
ATOM   3880  C   GLN B 241      -4.636 -15.107  33.836  1.00  0.00           C  
ATOM   3881  O   GLN B 241      -5.057 -14.388  34.741  1.00  0.00           O  
ATOM   3882  N   VAL B 242      -3.811 -16.134  34.065  1.00  0.00           N  
ATOM   3883  H   VAL B 242      -3.494 -16.670  33.276  1.00  0.00           H  
ATOM   3884  CA  VAL B 242      -3.194 -16.427  35.372  1.00  0.00           C  
ATOM   3885  HA  VAL B 242      -3.995 -16.561  36.100  1.00  0.00           H  
ATOM   3886  CB  VAL B 242      -2.365 -17.729  35.325  1.00  0.00           C  
ATOM   3887  HB  VAL B 242      -2.046 -17.957  36.343  1.00  0.00           H  
ATOM   3888  CG1 VAL B 242      -3.207 -18.910  34.829  1.00  0.00           C  
ATOM   3889 HG11 VAL B 242      -2.642 -19.835  34.952  1.00  0.00           H  
ATOM   3890 HG12 VAL B 242      -4.125 -18.979  35.413  1.00  0.00           H  
ATOM   3891 HG13 VAL B 242      -3.459 -18.790  33.775  1.00  0.00           H  
ATOM   3892  CG2 VAL B 242      -1.105 -17.630  34.450  1.00  0.00           C  
ATOM   3893 HG21 VAL B 242      -1.365 -17.358  33.428  1.00  0.00           H  
ATOM   3894 HG22 VAL B 242      -0.584 -18.588  34.449  1.00  0.00           H  
ATOM   3895 HG23 VAL B 242      -0.424 -16.881  34.856  1.00  0.00           H  
ATOM   3896  C   VAL B 242      -2.313 -15.268  35.857  1.00  0.00           C  
ATOM   3897  O   VAL B 242      -1.815 -14.493  35.041  1.00  0.00           O  
ATOM   3898  N   SER B 243      -2.080 -15.192  37.174  1.00  0.00           N  
ATOM   3899  H   SER B 243      -2.486 -15.893  37.772  1.00  0.00           H  
ATOM   3900  CA  SER B 243      -1.280 -14.139  37.826  1.00  0.00           C  
ATOM   3901  HA  SER B 243      -1.394 -14.255  38.903  1.00  0.00           H  
ATOM   3902  CB  SER B 243       0.214 -14.300  37.509  1.00  0.00           C  
ATOM   3903  HB2 SER B 243       0.373 -14.184  36.436  1.00  0.00           H  
ATOM   3904  HB3 SER B 243       0.781 -13.526  38.027  1.00  0.00           H  
ATOM   3905  OG  SER B 243       0.681 -15.576  37.916  1.00  0.00           O  
ATOM   3906  HG  SER B 243       0.815 -15.567  38.868  1.00  0.00           H  
ATOM   3907  C   SER B 243      -1.796 -12.729  37.507  1.00  0.00           C  
ATOM   3908  O   SER B 243      -1.108 -11.930  36.873  1.00  0.00           O  
ATOM   3909  N   ASP B 244      -3.035 -12.459  37.923  1.00  0.00           N  
ATOM   3910  H   ASP B 244      -3.452 -13.113  38.577  1.00  0.00           H  
ATOM   3911  CA  ASP B 244      -3.688 -11.141  37.929  1.00  0.00           C  
ATOM   3912  HA  ASP B 244      -4.757 -11.336  38.007  1.00  0.00           H  
ATOM   3913  CB  ASP B 244      -3.309 -10.344  39.197  1.00  0.00           C  
ATOM   3914  HB2 ASP B 244      -2.268 -10.029  39.108  1.00  0.00           H  
ATOM   3915  HB3 ASP B 244      -3.928  -9.445  39.235  1.00  0.00           H  
ATOM   3916  CG  ASP B 244      -3.467 -11.089  40.536  1.00  0.00           C  
ATOM   3917  OD1 ASP B 244      -3.167 -10.440  41.562  1.00  0.00           O  
ATOM   3918  OD2 ASP B 244      -3.852 -12.284  40.535  1.00  0.00           O  
ATOM   3919  C   ASP B 244      -3.507 -10.343  36.622  1.00  0.00           C  
ATOM   3920  O   ASP B 244      -3.194  -9.151  36.637  1.00  0.00           O  
ATOM   3921  N   THR B 245      -3.663 -11.004  35.469  1.00  0.00           N  
ATOM   3922  H   THR B 245      -3.937 -11.977  35.521  1.00  0.00           H  
ATOM   3923  CA  THR B 245      -3.290 -10.461  34.151  1.00  0.00           C  
ATOM   3924  HA  THR B 245      -3.015  -9.414  34.260  1.00  0.00           H  
ATOM   3925  CB  THR B 245      -2.040 -11.183  33.614  1.00  0.00           C  
ATOM   3926  HB  THR B 245      -2.187 -12.260  33.682  1.00  0.00           H  
ATOM   3927  CG2 THR B 245      -1.665 -10.830  32.171  1.00  0.00           C  
ATOM   3928 HG21 THR B 245      -1.562  -9.749  32.068  1.00  0.00           H  
ATOM   3929 HG22 THR B 245      -2.426 -11.192  31.483  1.00  0.00           H  
ATOM   3930 HG23 THR B 245      -0.718 -11.307  31.919  1.00  0.00           H  
ATOM   3931  OG1 THR B 245      -0.915 -10.822  34.381  1.00  0.00           O  
ATOM   3932  HG1 THR B 245      -1.022 -11.200  35.277  1.00  0.00           H  
ATOM   3933  C   THR B 245      -4.445 -10.507  33.150  1.00  0.00           C  
ATOM   3934  O   THR B 245      -5.154 -11.503  33.037  1.00  0.00           O  
ATOM   3935  N   LEU B 246      -4.597  -9.441  32.365  1.00  0.00           N  
ATOM   3936  H   LEU B 246      -3.985  -8.648  32.531  1.00  0.00           H  
ATOM   3937  CA  LEU B 246      -5.427  -9.376  31.160  1.00  0.00           C  
ATOM   3938  HA  LEU B 246      -6.164 -10.180  31.175  1.00  0.00           H  
ATOM   3939  CB  LEU B 246      -6.155  -8.023  31.104  1.00  0.00           C  
ATOM   3940  HB2 LEU B 246      -5.402  -7.237  31.184  1.00  0.00           H  
ATOM   3941  HB3 LEU B 246      -6.644  -7.916  30.134  1.00  0.00           H  
ATOM   3942  CG  LEU B 246      -7.204  -7.828  32.212  1.00  0.00           C  
ATOM   3943  HG  LEU B 246      -6.794  -8.142  33.170  1.00  0.00           H  
ATOM   3944  CD1 LEU B 246      -7.564  -6.349  32.311  1.00  0.00           C  
ATOM   3945 HD11 LEU B 246      -7.999  -6.004  31.372  1.00  0.00           H  
ATOM   3946 HD12 LEU B 246      -6.671  -5.770  32.538  1.00  0.00           H  
ATOM   3947 HD13 LEU B 246      -8.283  -6.211  33.118  1.00  0.00           H  
ATOM   3948  CD2 LEU B 246      -8.481  -8.619  31.931  1.00  0.00           C  
ATOM   3949 HD21 LEU B 246      -8.265  -9.685  31.924  1.00  0.00           H  
ATOM   3950 HD22 LEU B 246      -8.907  -8.329  30.971  1.00  0.00           H  
ATOM   3951 HD23 LEU B 246      -9.210  -8.420  32.718  1.00  0.00           H  
ATOM   3952  C   LEU B 246      -4.568  -9.538  29.901  1.00  0.00           C  
ATOM   3953  O   LEU B 246      -3.435  -9.059  29.855  1.00  0.00           O  
ATOM   3954  N   LEU B 247      -5.136 -10.141  28.858  1.00  0.00           N  
ATOM   3955  H   LEU B 247      -6.072 -10.518  28.992  1.00  0.00           H  
ATOM   3956  CA  LEU B 247      -4.593 -10.190  27.495  1.00  0.00           C  
ATOM   3957  HA  LEU B 247      -3.693  -9.578  27.437  1.00  0.00           H  
ATOM   3958  CB  LEU B 247      -4.218 -11.649  27.161  1.00  0.00           C  
ATOM   3959  HB2 LEU B 247      -3.390 -11.952  27.800  1.00  0.00           H  
ATOM   3960  HB3 LEU B 247      -5.078 -12.276  27.401  1.00  0.00           H  
ATOM   3961  CG  LEU B 247      -3.837 -11.913  25.689  1.00  0.00           C  
ATOM   3962  HG  LEU B 247      -4.612 -11.535  25.024  1.00  0.00           H  
ATOM   3963  CD1 LEU B 247      -2.506 -11.261  25.323  1.00  0.00           C  
ATOM   3964 HD11 LEU B 247      -2.258 -11.498  24.288  1.00  0.00           H  
ATOM   3965 HD12 LEU B 247      -2.582 -10.179  25.414  1.00  0.00           H  
ATOM   3966 HD13 LEU B 247      -1.714 -11.638  25.966  1.00  0.00           H  
ATOM   3967  CD2 LEU B 247      -3.704 -13.417  25.451  1.00  0.00           C  
ATOM   3968 HD21 LEU B 247      -2.921 -13.835  26.080  1.00  0.00           H  
ATOM   3969 HD22 LEU B 247      -4.655 -13.906  25.665  1.00  0.00           H  
ATOM   3970 HD23 LEU B 247      -3.462 -13.594  24.402  1.00  0.00           H  
ATOM   3971  C   LEU B 247      -5.624  -9.618  26.513  1.00  0.00           C  
ATOM   3972  O   LEU B 247      -6.675 -10.221  26.312  1.00  0.00           O  
ATOM   3973  N   LEU B 248      -5.325  -8.483  25.883  1.00  0.00           N  
ATOM   3974  H   LEU B 248      -4.407  -8.083  26.045  1.00  0.00           H  
ATOM   3975  CA  LEU B 248      -6.078  -7.976  24.733  1.00  0.00           C  
ATOM   3976  HA  LEU B 248      -7.124  -8.264  24.831  1.00  0.00           H  
ATOM   3977  CB  LEU B 248      -6.006  -6.442  24.680  1.00  0.00           C  
ATOM   3978  HB2 LEU B 248      -4.959  -6.131  24.663  1.00  0.00           H  
ATOM   3979  HB3 LEU B 248      -6.461  -6.117  23.743  1.00  0.00           H  
ATOM   3980  CG  LEU B 248      -6.745  -5.788  25.867  1.00  0.00           C  
ATOM   3981  HG  LEU B 248      -7.257  -6.549  26.456  1.00  0.00           H  
ATOM   3982  CD1 LEU B 248      -5.774  -5.044  26.789  1.00  0.00           C  
ATOM   3983 HD11 LEU B 248      -5.291  -4.229  26.251  1.00  0.00           H  
ATOM   3984 HD12 LEU B 248      -6.316  -4.644  27.644  1.00  0.00           H  
ATOM   3985 HD13 LEU B 248      -5.012  -5.736  27.148  1.00  0.00           H  
ATOM   3986  CD2 LEU B 248      -7.800  -4.802  25.367  1.00  0.00           C  
ATOM   3987 HD21 LEU B 248      -8.320  -4.376  26.223  1.00  0.00           H  
ATOM   3988 HD22 LEU B 248      -7.332  -4.013  24.779  1.00  0.00           H  
ATOM   3989 HD23 LEU B 248      -8.527  -5.338  24.755  1.00  0.00           H  
ATOM   3990  C   LEU B 248      -5.550  -8.611  23.445  1.00  0.00           C  
ATOM   3991  O   LEU B 248      -4.368  -8.944  23.360  1.00  0.00           O  
ATOM   3992  N   THR B 249      -6.411  -8.773  22.443  1.00  0.00           N  
ATOM   3993  H   THR B 249      -7.381  -8.509  22.596  1.00  0.00           H  
ATOM   3994  CA  THR B 249      -6.085  -9.420  21.159  1.00  0.00           C  
ATOM   3995  HA  THR B 249      -5.040  -9.232  20.907  1.00  0.00           H  
ATOM   3996  CB  THR B 249      -6.313 -10.944  21.226  1.00  0.00           C  
ATOM   3997  HB  THR B 249      -7.385 -11.146  21.185  1.00  0.00           H  
ATOM   3998  CG2 THR B 249      -5.629 -11.683  20.080  1.00  0.00           C  
ATOM   3999 HG21 THR B 249      -6.070 -11.398  19.125  1.00  0.00           H  
ATOM   4000 HG22 THR B 249      -4.565 -11.449  20.064  1.00  0.00           H  
ATOM   4001 HG23 THR B 249      -5.754 -12.757  20.213  1.00  0.00           H  
ATOM   4002  OG1 THR B 249      -5.817 -11.499  22.424  1.00  0.00           O  
ATOM   4003  HG1 THR B 249      -5.038 -10.988  22.673  1.00  0.00           H  
ATOM   4004  C   THR B 249      -6.955  -8.840  20.046  1.00  0.00           C  
ATOM   4005  O   THR B 249      -8.125  -8.549  20.287  1.00  0.00           O  
ATOM   4006  N   TRP B 250      -6.416  -8.651  18.842  1.00  0.00           N  
ATOM   4007  H   TRP B 250      -5.427  -8.862  18.711  1.00  0.00           H  
ATOM   4008  CA  TRP B 250      -7.125  -8.082  17.688  1.00  0.00           C  
ATOM   4009  HA  TRP B 250      -8.178  -8.362  17.745  1.00  0.00           H  
ATOM   4010  CB  TRP B 250      -7.045  -6.542  17.764  1.00  0.00           C  
ATOM   4011  HB2 TRP B 250      -7.584  -6.103  16.928  1.00  0.00           H  
ATOM   4012  HB3 TRP B 250      -7.564  -6.222  18.664  1.00  0.00           H  
ATOM   4013  CG  TRP B 250      -5.682  -5.929  17.817  1.00  0.00           C  
ATOM   4014  CD1 TRP B 250      -4.961  -5.525  16.747  1.00  0.00           C  
ATOM   4015  HD1 TRP B 250      -5.284  -5.607  15.715  1.00  0.00           H  
ATOM   4016  NE1 TRP B 250      -3.744  -5.031  17.174  1.00  0.00           N  
ATOM   4017  HE1 TRP B 250      -3.020  -4.707  16.544  1.00  0.00           H  
ATOM   4018  CE2 TRP B 250      -3.618  -5.097  18.544  1.00  0.00           C  
ATOM   4019  CZ2 TRP B 250      -2.587  -4.750  19.429  1.00  0.00           C  
ATOM   4020  HZ2 TRP B 250      -1.650  -4.371  19.053  1.00  0.00           H  
ATOM   4021  CH2 TRP B 250      -2.769  -4.950  20.807  1.00  0.00           C  
ATOM   4022  HH2 TRP B 250      -1.968  -4.717  21.493  1.00  0.00           H  
ATOM   4023  CZ3 TRP B 250      -3.978  -5.487  21.286  1.00  0.00           C  
ATOM   4024  HZ3 TRP B 250      -4.105  -5.650  22.346  1.00  0.00           H  
ATOM   4025  CE3 TRP B 250      -5.003  -5.843  20.386  1.00  0.00           C  
ATOM   4026  HE3 TRP B 250      -5.919  -6.274  20.759  1.00  0.00           H  
ATOM   4027  CD2 TRP B 250      -4.848  -5.664  18.991  1.00  0.00           C  
ATOM   4028  C   TRP B 250      -6.599  -8.652  16.353  1.00  0.00           C  
ATOM   4029  O   TRP B 250      -5.764  -9.552  16.328  1.00  0.00           O  
ATOM   4030  N   SER B 251      -7.116  -8.156  15.225  1.00  0.00           N  
ATOM   4031  H   SER B 251      -7.818  -7.430  15.306  1.00  0.00           H  
ATOM   4032  CA  SER B 251      -6.691  -8.532  13.870  1.00  0.00           C  
ATOM   4033  HA  SER B 251      -6.023  -9.392  13.929  1.00  0.00           H  
ATOM   4034  CB  SER B 251      -7.905  -8.954  13.036  1.00  0.00           C  
ATOM   4035  HB2 SER B 251      -8.401  -9.783  13.542  1.00  0.00           H  
ATOM   4036  HB3 SER B 251      -8.606  -8.123  12.949  1.00  0.00           H  
ATOM   4037  OG  SER B 251      -7.517  -9.387  11.744  1.00  0.00           O  
ATOM   4038  HG  SER B 251      -7.342  -8.635  11.158  1.00  0.00           H  
ATOM   4039  C   SER B 251      -5.943  -7.395  13.171  1.00  0.00           C  
ATOM   4040  O   SER B 251      -6.330  -6.227  13.271  1.00  0.00           O  
ATOM   4041  N   ASN B 252      -4.919  -7.742  12.385  1.00  0.00           N  
ATOM   4042  H   ASN B 252      -4.693  -8.720  12.316  1.00  0.00           H  
ATOM   4043  CA  ASN B 252      -4.288  -6.825  11.434  1.00  0.00           C  
ATOM   4044  HA  ASN B 252      -3.916  -5.977  12.008  1.00  0.00           H  
ATOM   4045  CB  ASN B 252      -3.078  -7.539  10.787  1.00  0.00           C  
ATOM   4046  HB2 ASN B 252      -2.455  -7.955  11.577  1.00  0.00           H  
ATOM   4047  HB3 ASN B 252      -3.432  -8.360  10.166  1.00  0.00           H  
ATOM   4048  CG  ASN B 252      -2.212  -6.641   9.907  1.00  0.00           C  
ATOM   4049  OD1 ASN B 252      -2.689  -5.970   9.007  1.00  0.00           O  
ATOM   4050  ND2 ASN B 252      -0.911  -6.612  10.105  1.00  0.00           N  
ATOM   4051 HD21 ASN B 252      -0.360  -6.078   9.459  1.00  0.00           H  
ATOM   4052 HD22 ASN B 252      -0.472  -7.211  10.782  1.00  0.00           H  
ATOM   4053  C   ASN B 252      -5.343  -6.352  10.395  1.00  0.00           C  
ATOM   4054  O   ASN B 252      -6.134  -7.177   9.926  1.00  0.00           O  
ATOM   4055  N   PRO B 253      -5.387  -5.054  10.032  1.00  0.00           N  
ATOM   4056  CD  PRO B 253      -4.682  -3.983  10.725  1.00  0.00           C  
ATOM   4057  HD2 PRO B 253      -3.602  -4.120  10.681  1.00  0.00           H  
ATOM   4058  HD3 PRO B 253      -5.008  -3.950  11.766  1.00  0.00           H  
ATOM   4059  CG  PRO B 253      -5.067  -2.682  10.034  1.00  0.00           C  
ATOM   4060  HG2 PRO B 253      -4.307  -2.426   9.302  1.00  0.00           H  
ATOM   4061  HG3 PRO B 253      -5.182  -1.870  10.751  1.00  0.00           H  
ATOM   4062  CB  PRO B 253      -6.382  -3.008   9.331  1.00  0.00           C  
ATOM   4063  HB2 PRO B 253      -6.501  -2.417   8.427  1.00  0.00           H  
ATOM   4064  HB3 PRO B 253      -7.210  -2.813  10.003  1.00  0.00           H  
ATOM   4065  CA  PRO B 253      -6.335  -4.512   9.047  1.00  0.00           C  
ATOM   4066  HA  PRO B 253      -7.325  -4.923   9.251  1.00  0.00           H  
ATOM   4067  C   PRO B 253      -6.045  -4.813   7.557  1.00  0.00           C  
ATOM   4068  O   PRO B 253      -6.811  -4.365   6.699  1.00  0.00           O  
ATOM   4069  N   TYR B 254      -4.976  -5.552   7.233  1.00  0.00           N  
ATOM   4070  H   TYR B 254      -4.386  -5.892   7.984  1.00  0.00           H  
ATOM   4071  CA  TYR B 254      -4.524  -5.842   5.865  1.00  0.00           C  
ATOM   4072  HA  TYR B 254      -5.264  -5.451   5.168  1.00  0.00           H  
ATOM   4073  CB  TYR B 254      -3.200  -5.108   5.599  1.00  0.00           C  
ATOM   4074  HB2 TYR B 254      -2.461  -5.420   6.338  1.00  0.00           H  
ATOM   4075  HB3 TYR B 254      -2.819  -5.407   4.623  1.00  0.00           H  
ATOM   4076  CG  TYR B 254      -3.316  -3.599   5.625  1.00  0.00           C  
ATOM   4077  CD1 TYR B 254      -3.598  -2.897   4.439  1.00  0.00           C  
ATOM   4078  HD1 TYR B 254      -3.721  -3.431   3.509  1.00  0.00           H  
ATOM   4079  CE1 TYR B 254      -3.722  -1.498   4.465  1.00  0.00           C  
ATOM   4080  HE1 TYR B 254      -3.929  -0.945   3.566  1.00  0.00           H  
ATOM   4081  CZ  TYR B 254      -3.572  -0.803   5.676  1.00  0.00           C  
ATOM   4082  OH  TYR B 254      -3.699   0.545   5.674  1.00  0.00           O  
ATOM   4083  HH  TYR B 254      -3.545   0.903   4.778  1.00  0.00           H  
ATOM   4084  CE2 TYR B 254      -3.296  -1.500   6.869  1.00  0.00           C  
ATOM   4085  HE2 TYR B 254      -3.181  -0.955   7.794  1.00  0.00           H  
ATOM   4086  CD2 TYR B 254      -3.164  -2.901   6.838  1.00  0.00           C  
ATOM   4087  HD2 TYR B 254      -2.951  -3.453   7.744  1.00  0.00           H  
ATOM   4088  C   TYR B 254      -4.357  -7.350   5.586  1.00  0.00           C  
ATOM   4089  O   TYR B 254      -4.052  -8.116   6.503  1.00  0.00           O  
ATOM   4090  N   PRO B 255      -4.495  -7.790   4.315  1.00  0.00           N  
ATOM   4091  CD  PRO B 255      -4.937  -7.019   3.159  1.00  0.00           C  
ATOM   4092  HD2 PRO B 255      -4.408  -6.069   3.077  1.00  0.00           H  
ATOM   4093  HD3 PRO B 255      -6.010  -6.844   3.238  1.00  0.00           H  
ATOM   4094  CG  PRO B 255      -4.643  -7.885   1.933  1.00  0.00           C  
ATOM   4095  HG2 PRO B 255      -3.635  -7.683   1.569  1.00  0.00           H  
ATOM   4096  HG3 PRO B 255      -5.374  -7.726   1.140  1.00  0.00           H  
ATOM   4097  CB  PRO B 255      -4.712  -9.305   2.491  1.00  0.00           C  
ATOM   4098  HB2 PRO B 255      -4.146 -10.010   1.882  1.00  0.00           H  
ATOM   4099  HB3 PRO B 255      -5.755  -9.620   2.563  1.00  0.00           H  
ATOM   4100  CA  PRO B 255      -4.128  -9.143   3.897  1.00  0.00           C  
ATOM   4101  HA  PRO B 255      -4.602  -9.854   4.570  1.00  0.00           H  
ATOM   4102  C   PRO B 255      -2.594  -9.344   3.900  1.00  0.00           C  
ATOM   4103  O   PRO B 255      -1.860  -8.361   3.738  1.00  0.00           O  
ATOM   4104  N   PRO B 256      -2.090 -10.590   4.039  1.00  0.00           N  
ATOM   4105  CD  PRO B 256      -2.850 -11.818   4.241  1.00  0.00           C  
ATOM   4106  HD2 PRO B 256      -3.125 -12.237   3.272  1.00  0.00           H  
ATOM   4107  HD3 PRO B 256      -3.738 -11.667   4.852  1.00  0.00           H  
ATOM   4108  CG  PRO B 256      -1.906 -12.770   4.970  1.00  0.00           C  
ATOM   4109  HG2 PRO B 256      -2.151 -13.814   4.773  1.00  0.00           H  
ATOM   4110  HG3 PRO B 256      -1.926 -12.562   6.041  1.00  0.00           H  
ATOM   4111  CB  PRO B 256      -0.549 -12.384   4.394  1.00  0.00           C  
ATOM   4112  HB2 PRO B 256      -0.418 -12.871   3.425  1.00  0.00           H  
ATOM   4113  HB3 PRO B 256       0.266 -12.650   5.069  1.00  0.00           H  
ATOM   4114  CA  PRO B 256      -0.660 -10.865   4.214  1.00  0.00           C  
ATOM   4115  HA  PRO B 256      -0.339 -10.385   5.134  1.00  0.00           H  
ATOM   4116  C   PRO B 256       0.264 -10.389   3.087  1.00  0.00           C  
ATOM   4117  O   PRO B 256       1.444 -10.153   3.343  1.00  0.00           O  
ATOM   4118  N   ASP B 257      -0.228 -10.244   1.855  1.00  0.00           N  
ATOM   4119  H   ASP B 257      -1.197 -10.515   1.681  1.00  0.00           H  
ATOM   4120  CA  ASP B 257       0.538  -9.809   0.676  1.00  0.00           C  
ATOM   4121  HA  ASP B 257       1.470 -10.378   0.663  1.00  0.00           H  
ATOM   4122  CB  ASP B 257      -0.197 -10.110  -0.658  1.00  0.00           C  
ATOM   4123  HB2 ASP B 257      -0.641  -9.183  -1.025  1.00  0.00           H  
ATOM   4124  HB3 ASP B 257       0.556 -10.407  -1.392  1.00  0.00           H  
ATOM   4125  CG  ASP B 257      -1.328 -11.148  -0.641  1.00  0.00           C  
ATOM   4126  OD1 ASP B 257      -2.224 -11.020   0.226  1.00  0.00           O  
ATOM   4127  OD2 ASP B 257      -1.318 -12.014  -1.543  1.00  0.00           O  
ATOM   4128  C   ASP B 257       0.902  -8.312   0.705  1.00  0.00           C  
ATOM   4129  O   ASP B 257       1.840  -7.892   0.023  1.00  0.00           O  
ATOM   4130  N   ASN B 258       0.171  -7.508   1.487  1.00  0.00           N  
ATOM   4131  H   ASN B 258      -0.520  -7.941   2.091  1.00  0.00           H  
ATOM   4132  CA  ASN B 258       0.264  -6.050   1.497  1.00  0.00           C  
ATOM   4133  HA  ASN B 258       0.159  -5.704   0.468  1.00  0.00           H  
ATOM   4134  CB  ASN B 258      -0.916  -5.494   2.307  1.00  0.00           C  
ATOM   4135  HB2 ASN B 258      -1.852  -5.886   1.908  1.00  0.00           H  
ATOM   4136  HB3 ASN B 258      -0.830  -5.814   3.347  1.00  0.00           H  
ATOM   4137  CG  ASN B 258      -0.934  -3.984   2.261  1.00  0.00           C  
ATOM   4138  OD1 ASN B 258      -0.113  -3.317   2.856  1.00  0.00           O  
ATOM   4139  ND2 ASN B 258      -1.795  -3.394   1.477  1.00  0.00           N  
ATOM   4140 HD21 ASN B 258      -1.703  -2.380   1.399  1.00  0.00           H  
ATOM   4141 HD22 ASN B 258      -2.372  -3.918   0.848  1.00  0.00           H  
ATOM   4142  C   ASN B 258       1.626  -5.538   2.014  1.00  0.00           C  
ATOM   4143  O   ASN B 258       2.192  -6.075   2.969  1.00  0.00           O  
ATOM   4144  N   TYR B 259       2.149  -4.466   1.408  1.00  0.00           N  
ATOM   4145  H   TYR B 259       1.628  -4.026   0.664  1.00  0.00           H  
ATOM   4146  CA  TYR B 259       3.457  -3.891   1.741  1.00  0.00           C  
ATOM   4147  HA  TYR B 259       4.212  -4.665   1.642  1.00  0.00           H  
ATOM   4148  CB  TYR B 259       3.783  -2.779   0.731  1.00  0.00           C  
ATOM   4149  HB2 TYR B 259       3.001  -2.020   0.790  1.00  0.00           H  
ATOM   4150  HB3 TYR B 259       4.712  -2.308   1.052  1.00  0.00           H  
ATOM   4151  CG  TYR B 259       3.970  -3.166  -0.736  1.00  0.00           C  
ATOM   4152  CD1 TYR B 259       4.137  -4.506  -1.158  1.00  0.00           C  
ATOM   4153  HD1 TYR B 259       4.048  -5.321  -0.460  1.00  0.00           H  
ATOM   4154  CE1 TYR B 259       4.431  -4.798  -2.505  1.00  0.00           C  
ATOM   4155  HE1 TYR B 259       4.572  -5.821  -2.820  1.00  0.00           H  
ATOM   4156  CZ  TYR B 259       4.541  -3.754  -3.447  1.00  0.00           C  
ATOM   4157  OH  TYR B 259       4.870  -4.024  -4.737  1.00  0.00           O  
ATOM   4158  HH  TYR B 259       5.351  -4.865  -4.809  1.00  0.00           H  
ATOM   4159  CE2 TYR B 259       4.333  -2.423  -3.041  1.00  0.00           C  
ATOM   4160  HE2 TYR B 259       4.433  -1.618  -3.752  1.00  0.00           H  
ATOM   4161  CD2 TYR B 259       4.049  -2.137  -1.695  1.00  0.00           C  
ATOM   4162  HD2 TYR B 259       3.932  -1.106  -1.397  1.00  0.00           H  
ATOM   4163  C   TYR B 259       3.579  -3.376   3.190  1.00  0.00           C  
ATOM   4164  O   TYR B 259       4.641  -3.523   3.791  1.00  0.00           O  
ATOM   4165  N   LEU B 260       2.506  -2.856   3.800  1.00  0.00           N  
ATOM   4166  H   LEU B 260       1.629  -2.819   3.289  1.00  0.00           H  
ATOM   4167  CA  LEU B 260       2.487  -2.430   5.208  1.00  0.00           C  
ATOM   4168  HA  LEU B 260       3.388  -1.851   5.416  1.00  0.00           H  
ATOM   4169  CB  LEU B 260       1.247  -1.550   5.478  1.00  0.00           C  
ATOM   4170  HB2 LEU B 260       0.354  -2.158   5.324  1.00  0.00           H  
ATOM   4171  HB3 LEU B 260       1.262  -1.254   6.530  1.00  0.00           H  
ATOM   4172  CG  LEU B 260       1.113  -0.273   4.625  1.00  0.00           C  
ATOM   4173  HG  LEU B 260       1.084  -0.538   3.569  1.00  0.00           H  
ATOM   4174  CD1 LEU B 260      -0.195   0.427   4.990  1.00  0.00           C  
ATOM   4175 HD11 LEU B 260      -0.276   1.380   4.469  1.00  0.00           H  
ATOM   4176 HD12 LEU B 260      -0.241   0.608   6.063  1.00  0.00           H  
ATOM   4177 HD13 LEU B 260      -1.031  -0.203   4.692  1.00  0.00           H  
ATOM   4178  CD2 LEU B 260       2.253   0.720   4.858  1.00  0.00           C  
ATOM   4179 HD21 LEU B 260       2.115   1.599   4.227  1.00  0.00           H  
ATOM   4180 HD22 LEU B 260       2.282   1.025   5.903  1.00  0.00           H  
ATOM   4181 HD23 LEU B 260       3.202   0.263   4.588  1.00  0.00           H  
ATOM   4182  C   LEU B 260       2.481  -3.614   6.194  1.00  0.00           C  
ATOM   4183  O   LEU B 260       2.829  -3.440   7.361  1.00  0.00           O  
ATOM   4184  N   TYR B 261       2.078  -4.813   5.747  1.00  0.00           N  
ATOM   4185  H   TYR B 261       1.855  -4.899   4.763  1.00  0.00           H  
ATOM   4186  CA  TYR B 261       1.665  -5.909   6.637  1.00  0.00           C  
ATOM   4187  HA  TYR B 261       0.793  -5.575   7.199  1.00  0.00           H  
ATOM   4188  CB  TYR B 261       1.242  -7.121   5.793  1.00  0.00           C  
ATOM   4189  HB2 TYR B 261       0.478  -6.802   5.083  1.00  0.00           H  
ATOM   4190  HB3 TYR B 261       2.099  -7.472   5.217  1.00  0.00           H  
ATOM   4191  CG  TYR B 261       0.684  -8.287   6.590  1.00  0.00           C  
ATOM   4192  CD1 TYR B 261       1.508  -9.376   6.942  1.00  0.00           C  
ATOM   4193  HD1 TYR B 261       2.550  -9.381   6.659  1.00  0.00           H  
ATOM   4194  CE1 TYR B 261       0.969 -10.467   7.654  1.00  0.00           C  
ATOM   4195  HE1 TYR B 261       1.588 -11.311   7.923  1.00  0.00           H  
ATOM   4196  CZ  TYR B 261      -0.395 -10.474   8.016  1.00  0.00           C  
ATOM   4197  OH  TYR B 261      -0.912 -11.530   8.695  1.00  0.00           O  
ATOM   4198  HH  TYR B 261      -1.833 -11.396   8.925  1.00  0.00           H  
ATOM   4199  CE2 TYR B 261      -1.219  -9.387   7.658  1.00  0.00           C  
ATOM   4200  HE2 TYR B 261      -2.269  -9.393   7.910  1.00  0.00           H  
ATOM   4201  CD2 TYR B 261      -0.677  -8.297   6.953  1.00  0.00           C  
ATOM   4202  HD2 TYR B 261      -1.321  -7.473   6.676  1.00  0.00           H  
ATOM   4203  C   TYR B 261       2.743  -6.303   7.656  1.00  0.00           C  
ATOM   4204  O   TYR B 261       2.438  -6.508   8.827  1.00  0.00           O  
ATOM   4205  N   ASN B 262       4.007  -6.354   7.225  1.00  0.00           N  
ATOM   4206  H   ASN B 262       4.182  -6.087   6.268  1.00  0.00           H  
ATOM   4207  CA  ASN B 262       5.147  -6.728   8.065  1.00  0.00           C  
ATOM   4208  HA  ASN B 262       4.799  -7.454   8.802  1.00  0.00           H  
ATOM   4209  CB  ASN B 262       6.210  -7.416   7.185  1.00  0.00           C  
ATOM   4210  HB2 ASN B 262       6.511  -6.745   6.379  1.00  0.00           H  
ATOM   4211  HB3 ASN B 262       7.093  -7.622   7.789  1.00  0.00           H  
ATOM   4212  CG  ASN B 262       5.729  -8.727   6.591  1.00  0.00           C  
ATOM   4213  OD1 ASN B 262       5.375  -8.824   5.423  1.00  0.00           O  
ATOM   4214  ND2 ASN B 262       5.700  -9.789   7.360  1.00  0.00           N  
ATOM   4215 HD21 ASN B 262       5.398 -10.654   6.951  1.00  0.00           H  
ATOM   4216 HD22 ASN B 262       5.997  -9.731   8.319  1.00  0.00           H  
ATOM   4217  C   ASN B 262       5.740  -5.571   8.901  1.00  0.00           C  
ATOM   4218  O   ASN B 262       6.709  -5.806   9.616  1.00  0.00           O  
ATOM   4219  N   HIE B 263       5.178  -4.357   8.834  1.00  0.00           N  
ATOM   4220  H   HIE B 263       4.367  -4.236   8.237  1.00  0.00           H  
ATOM   4221  CA  HIE B 263       5.741  -3.139   9.445  1.00  0.00           C  
ATOM   4222  HA  HIE B 263       6.601  -3.406  10.064  1.00  0.00           H  
ATOM   4223  CB  HIE B 263       6.245  -2.219   8.324  1.00  0.00           C  
ATOM   4224  HB2 HIE B 263       5.410  -1.932   7.684  1.00  0.00           H  
ATOM   4225  HB3 HIE B 263       6.645  -1.314   8.779  1.00  0.00           H  
ATOM   4226  CG  HIE B 263       7.336  -2.827   7.479  1.00  0.00           C  
ATOM   4227  ND1 HIE B 263       8.655  -3.008   7.895  1.00  0.00           N  
ATOM   4228  CE1 HIE B 263       9.289  -3.575   6.862  1.00  0.00           C  
ATOM   4229  HE1 HIE B 263      10.327  -3.874   6.871  1.00  0.00           H  
ATOM   4230  NE2 HIE B 263       8.460  -3.722   5.817  1.00  0.00           N  
ATOM   4231  HE2 HIE B 263       8.731  -4.125   4.926  1.00  0.00           H  
ATOM   4232  CD2 HIE B 263       7.219  -3.249   6.186  1.00  0.00           C  
ATOM   4233  HD2 HIE B 263       6.325  -3.207   5.580  1.00  0.00           H  
ATOM   4234  C   HIE B 263       4.784  -2.370  10.374  1.00  0.00           C  
ATOM   4235  O   HIE B 263       5.161  -1.333  10.917  1.00  0.00           O  
ATOM   4236  N   LEU B 264       3.547  -2.843  10.544  1.00  0.00           N  
ATOM   4237  H   LEU B 264       3.309  -3.714  10.096  1.00  0.00           H  
ATOM   4238  CA  LEU B 264       2.540  -2.221  11.407  1.00  0.00           C  
ATOM   4239  HA  LEU B 264       2.548  -1.147  11.217  1.00  0.00           H  
ATOM   4240  CB  LEU B 264       1.150  -2.772  11.035  1.00  0.00           C  
ATOM   4241  HB2 LEU B 264       1.233  -3.851  10.896  1.00  0.00           H  
ATOM   4242  HB3 LEU B 264       0.451  -2.600  11.855  1.00  0.00           H  
ATOM   4243  CG  LEU B 264       0.601  -2.115   9.755  1.00  0.00           C  
ATOM   4244  HG  LEU B 264       1.418  -1.868   9.077  1.00  0.00           H  
ATOM   4245  CD1 LEU B 264      -0.353  -3.059   9.029  1.00  0.00           C  
ATOM   4246 HD11 LEU B 264      -0.730  -2.563   8.137  1.00  0.00           H  
ATOM   4247 HD12 LEU B 264       0.193  -3.948   8.723  1.00  0.00           H  
ATOM   4248 HD13 LEU B 264      -1.180  -3.343   9.681  1.00  0.00           H  
ATOM   4249  CD2 LEU B 264      -0.166  -0.833  10.085  1.00  0.00           C  
ATOM   4250 HD21 LEU B 264      -0.463  -0.335   9.164  1.00  0.00           H  
ATOM   4251 HD22 LEU B 264       0.470  -0.159  10.658  1.00  0.00           H  
ATOM   4252 HD23 LEU B 264      -1.054  -1.071  10.669  1.00  0.00           H  
ATOM   4253  C   LEU B 264       2.847  -2.413  12.903  1.00  0.00           C  
ATOM   4254  O   LEU B 264       3.181  -3.508  13.347  1.00  0.00           O  
ATOM   4255  N   THR B 265       2.670  -1.341  13.679  1.00  0.00           N  
ATOM   4256  H   THR B 265       2.445  -0.469  13.212  1.00  0.00           H  
ATOM   4257  CA  THR B 265       2.823  -1.273  15.146  1.00  0.00           C  
ATOM   4258  HA  THR B 265       2.745  -2.291  15.531  1.00  0.00           H  
ATOM   4259  CB  THR B 265       4.225  -0.755  15.573  1.00  0.00           C  
ATOM   4260  HB  THR B 265       4.823  -1.628  15.838  1.00  0.00           H  
ATOM   4261  CG2 THR B 265       5.006   0.005  14.496  1.00  0.00           C  
ATOM   4262 HG21 THR B 265       5.265  -0.674  13.682  1.00  0.00           H  
ATOM   4263 HG22 THR B 265       4.406   0.826  14.105  1.00  0.00           H  
ATOM   4264 HG23 THR B 265       5.931   0.395  14.920  1.00  0.00           H  
ATOM   4265  OG1 THR B 265       4.203   0.096  16.705  1.00  0.00           O  
ATOM   4266  HG1 THR B 265       3.999  -0.462  17.480  1.00  0.00           H  
ATOM   4267  C   THR B 265       1.647  -0.489  15.748  1.00  0.00           C  
ATOM   4268  O   THR B 265       1.107   0.435  15.130  1.00  0.00           O  
ATOM   4269  N   TYR B 266       1.184  -0.908  16.931  1.00  0.00           N  
ATOM   4270  H   TYR B 266       1.711  -1.612  17.427  1.00  0.00           H  
ATOM   4271  CA  TYR B 266      -0.133  -0.537  17.470  1.00  0.00           C  
ATOM   4272  HA  TYR B 266      -0.693  -0.033  16.687  1.00  0.00           H  
ATOM   4273  CB  TYR B 266      -0.922  -1.810  17.827  1.00  0.00           C  
ATOM   4274  HB2 TYR B 266      -0.416  -2.329  18.640  1.00  0.00           H  
ATOM   4275  HB3 TYR B 266      -1.908  -1.524  18.196  1.00  0.00           H  
ATOM   4276  CG  TYR B 266      -1.123  -2.783  16.679  1.00  0.00           C  
ATOM   4277  CD1 TYR B 266      -2.173  -2.574  15.764  1.00  0.00           C  
ATOM   4278  HD1 TYR B 266      -2.830  -1.724  15.887  1.00  0.00           H  
ATOM   4279  CE1 TYR B 266      -2.367  -3.471  14.694  1.00  0.00           C  
ATOM   4280  HE1 TYR B 266      -3.154  -3.313  13.973  1.00  0.00           H  
ATOM   4281  CZ  TYR B 266      -1.513  -4.583  14.546  1.00  0.00           C  
ATOM   4282  OH  TYR B 266      -1.695  -5.443  13.513  1.00  0.00           O  
ATOM   4283  HH  TYR B 266      -0.918  -6.001  13.420  1.00  0.00           H  
ATOM   4284  CE2 TYR B 266      -0.466  -4.794  15.466  1.00  0.00           C  
ATOM   4285  HE2 TYR B 266       0.204  -5.636  15.347  1.00  0.00           H  
ATOM   4286  CD2 TYR B 266      -0.275  -3.899  16.534  1.00  0.00           C  
ATOM   4287  HD2 TYR B 266       0.534  -4.079  17.234  1.00  0.00           H  
ATOM   4288  C   TYR B 266      -0.077   0.430  18.666  1.00  0.00           C  
ATOM   4289  O   TYR B 266       0.947   0.598  19.325  1.00  0.00           O  
ATOM   4290  N   ALA B 267      -1.222   1.022  19.001  1.00  0.00           N  
ATOM   4291  H   ALA B 267      -2.017   0.882  18.385  1.00  0.00           H  
ATOM   4292  CA  ALA B 267      -1.471   1.700  20.272  1.00  0.00           C  
ATOM   4293  HA  ALA B 267      -0.749   1.329  21.000  1.00  0.00           H  
ATOM   4294  CB  ALA B 267      -1.244   3.210  20.121  1.00  0.00           C  
ATOM   4295  HB1 ALA B 267      -1.913   3.615  19.361  1.00  0.00           H  
ATOM   4296  HB2 ALA B 267      -1.434   3.705  21.074  1.00  0.00           H  
ATOM   4297  HB3 ALA B 267      -0.209   3.396  19.834  1.00  0.00           H  
ATOM   4298  C   ALA B 267      -2.874   1.367  20.813  1.00  0.00           C  
ATOM   4299  O   ALA B 267      -3.847   1.310  20.062  1.00  0.00           O  
ATOM   4300  N   VAL B 268      -2.974   1.153  22.125  1.00  0.00           N  
ATOM   4301  H   VAL B 268      -2.123   1.259  22.669  1.00  0.00           H  
ATOM   4302  CA  VAL B 268      -4.168   0.710  22.857  1.00  0.00           C  
ATOM   4303  HA  VAL B 268      -4.969   0.494  22.150  1.00  0.00           H  
ATOM   4304  CB  VAL B 268      -3.877  -0.578  23.669  1.00  0.00           C  
ATOM   4305  HB  VAL B 268      -3.230  -0.329  24.509  1.00  0.00           H  
ATOM   4306  CG1 VAL B 268      -5.175  -1.169  24.234  1.00  0.00           C  
ATOM   4307 HG11 VAL B 268      -5.831  -1.485  23.424  1.00  0.00           H  
ATOM   4308 HG12 VAL B 268      -4.943  -2.031  24.860  1.00  0.00           H  
ATOM   4309 HG13 VAL B 268      -5.690  -0.431  24.845  1.00  0.00           H  
ATOM   4310  CG2 VAL B 268      -3.154  -1.666  22.862  1.00  0.00           C  
ATOM   4311 HG21 VAL B 268      -3.709  -1.914  21.966  1.00  0.00           H  
ATOM   4312 HG22 VAL B 268      -2.153  -1.334  22.589  1.00  0.00           H  
ATOM   4313 HG23 VAL B 268      -3.062  -2.575  23.453  1.00  0.00           H  
ATOM   4314  C   VAL B 268      -4.619   1.828  23.800  1.00  0.00           C  
ATOM   4315  O   VAL B 268      -3.919   2.152  24.758  1.00  0.00           O  
ATOM   4316  N   ASN B 269      -5.784   2.428  23.557  1.00  0.00           N  
ATOM   4317  H   ASN B 269      -6.342   2.081  22.782  1.00  0.00           H  
ATOM   4318  CA  ASN B 269      -6.438   3.324  24.514  1.00  0.00           C  
ATOM   4319  HA  ASN B 269      -5.683   3.757  25.168  1.00  0.00           H  
ATOM   4320  CB  ASN B 269      -7.125   4.475  23.755  1.00  0.00           C  
ATOM   4321  HB2 ASN B 269      -6.360   5.061  23.252  1.00  0.00           H  
ATOM   4322  HB3 ASN B 269      -7.784   4.053  22.998  1.00  0.00           H  
ATOM   4323  CG  ASN B 269      -7.949   5.430  24.611  1.00  0.00           C  
ATOM   4324  OD1 ASN B 269      -8.935   5.980  24.136  1.00  0.00           O  
ATOM   4325  ND2 ASN B 269      -7.626   5.665  25.862  1.00  0.00           N  
ATOM   4326 HD21 ASN B 269      -8.182   6.335  26.371  1.00  0.00           H  
ATOM   4327 HD22 ASN B 269      -6.811   5.260  26.310  1.00  0.00           H  
ATOM   4328  C   ASN B 269      -7.416   2.526  25.388  1.00  0.00           C  
ATOM   4329  O   ASN B 269      -8.317   1.869  24.868  1.00  0.00           O  
ATOM   4330  N   ILE B 270      -7.258   2.623  26.707  1.00  0.00           N  
ATOM   4331  H   ILE B 270      -6.524   3.232  27.056  1.00  0.00           H  
ATOM   4332  CA  ILE B 270      -8.139   2.037  27.724  1.00  0.00           C  
ATOM   4333  HA  ILE B 270      -8.953   1.514  27.232  1.00  0.00           H  
ATOM   4334  CB  ILE B 270      -7.348   1.022  28.581  1.00  0.00           C  
ATOM   4335  HB  ILE B 270      -6.364   1.447  28.787  1.00  0.00           H  
ATOM   4336  CG2 ILE B 270      -8.008   0.694  29.935  1.00  0.00           C  
ATOM   4337 HG21 ILE B 270      -7.415  -0.037  30.483  1.00  0.00           H  
ATOM   4338 HG22 ILE B 270      -8.077   1.588  30.557  1.00  0.00           H  
ATOM   4339 HG23 ILE B 270      -9.008   0.287  29.778  1.00  0.00           H  
ATOM   4340  CG1 ILE B 270      -7.175  -0.266  27.751  1.00  0.00           C  
ATOM   4341 HG12 ILE B 270      -8.122  -0.798  27.738  1.00  0.00           H  
ATOM   4342 HG13 ILE B 270      -6.919  -0.008  26.725  1.00  0.00           H  
ATOM   4343  CD1 ILE B 270      -6.084  -1.206  28.263  1.00  0.00           C  
ATOM   4344 HD11 ILE B 270      -5.976  -2.037  27.566  1.00  0.00           H  
ATOM   4345 HD12 ILE B 270      -5.137  -0.672  28.324  1.00  0.00           H  
ATOM   4346 HD13 ILE B 270      -6.348  -1.604  29.242  1.00  0.00           H  
ATOM   4347  C   ILE B 270      -8.766   3.153  28.555  1.00  0.00           C  
ATOM   4348  O   ILE B 270      -8.104   4.148  28.844  1.00  0.00           O  
ATOM   4349  N   TRP B 271     -10.024   2.994  28.958  1.00  0.00           N  
ATOM   4350  H   TRP B 271     -10.527   2.149  28.707  1.00  0.00           H  
ATOM   4351  CA  TRP B 271     -10.677   3.920  29.881  1.00  0.00           C  
ATOM   4352  HA  TRP B 271      -9.918   4.262  30.576  1.00  0.00           H  
ATOM   4353  CB  TRP B 271     -11.206   5.148  29.125  1.00  0.00           C  
ATOM   4354  HB2 TRP B 271     -11.444   5.916  29.864  1.00  0.00           H  
ATOM   4355  HB3 TRP B 271     -10.406   5.549  28.504  1.00  0.00           H  
ATOM   4356  CG  TRP B 271     -12.413   4.945  28.258  1.00  0.00           C  
ATOM   4357  CD1 TRP B 271     -13.663   5.327  28.595  1.00  0.00           C  
ATOM   4358  HD1 TRP B 271     -13.934   5.803  29.534  1.00  0.00           H  
ATOM   4359  NE1 TRP B 271     -14.541   5.008  27.581  1.00  0.00           N  
ATOM   4360  HE1 TRP B 271     -15.536   5.168  27.663  1.00  0.00           H  
ATOM   4361  CE2 TRP B 271     -13.898   4.402  26.525  1.00  0.00           C  
ATOM   4362  CZ2 TRP B 271     -14.346   3.915  25.287  1.00  0.00           C  
ATOM   4363  HZ2 TRP B 271     -15.382   4.033  25.005  1.00  0.00           H  
ATOM   4364  CH2 TRP B 271     -13.442   3.245  24.449  1.00  0.00           C  
ATOM   4365  HH2 TRP B 271     -13.778   2.836  23.508  1.00  0.00           H  
ATOM   4366  CZ3 TRP B 271     -12.102   3.095  24.848  1.00  0.00           C  
ATOM   4367  HZ3 TRP B 271     -11.414   2.550  24.224  1.00  0.00           H  
ATOM   4368  CE3 TRP B 271     -11.648   3.644  26.063  1.00  0.00           C  
ATOM   4369  HE3 TRP B 271     -10.611   3.543  26.343  1.00  0.00           H  
ATOM   4370  CD2 TRP B 271     -12.535   4.305  26.944  1.00  0.00           C  
ATOM   4371  C   TRP B 271     -11.767   3.227  30.704  1.00  0.00           C  
ATOM   4372  O   TRP B 271     -12.292   2.192  30.285  1.00  0.00           O  
ATOM   4373  N   SER B 272     -12.095   3.752  31.885  1.00  0.00           N  
ATOM   4374  H   SER B 272     -11.595   4.573  32.215  1.00  0.00           H  
ATOM   4375  CA  SER B 272     -13.204   3.217  32.684  1.00  0.00           C  
ATOM   4376  HA  SER B 272     -13.128   2.133  32.669  1.00  0.00           H  
ATOM   4377  CB  SER B 272     -13.089   3.631  34.149  1.00  0.00           C  
ATOM   4378  HB2 SER B 272     -12.119   3.328  34.544  1.00  0.00           H  
ATOM   4379  HB3 SER B 272     -13.183   4.712  34.226  1.00  0.00           H  
ATOM   4380  OG  SER B 272     -14.118   3.013  34.903  1.00  0.00           O  
ATOM   4381  HG  SER B 272     -13.985   2.052  34.879  1.00  0.00           H  
ATOM   4382  C   SER B 272     -14.576   3.596  32.111  1.00  0.00           C  
ATOM   4383  O   SER B 272     -14.777   4.688  31.586  1.00  0.00           O  
ATOM   4384  N   GLU B 273     -15.544   2.697  32.267  1.00  0.00           N  
ATOM   4385  H   GLU B 273     -15.310   1.830  32.739  1.00  0.00           H  
ATOM   4386  CA  GLU B 273     -16.965   2.974  32.033  1.00  0.00           C  
ATOM   4387  HA  GLU B 273     -17.076   3.561  31.120  1.00  0.00           H  
ATOM   4388  CB  GLU B 273     -17.666   1.616  31.855  1.00  0.00           C  
ATOM   4389  HB2 GLU B 273     -17.065   0.974  31.207  1.00  0.00           H  
ATOM   4390  HB3 GLU B 273     -17.701   1.138  32.834  1.00  0.00           H  
ATOM   4391  CG  GLU B 273     -19.095   1.662  31.293  1.00  0.00           C  
ATOM   4392  HG2 GLU B 273     -19.577   0.723  31.571  1.00  0.00           H  
ATOM   4393  HG3 GLU B 273     -19.674   2.455  31.757  1.00  0.00           H  
ATOM   4394  CD  GLU B 273     -19.132   1.807  29.767  1.00  0.00           C  
ATOM   4395  OE1 GLU B 273     -19.964   1.119  29.120  1.00  0.00           O  
ATOM   4396  OE2 GLU B 273     -18.292   2.504  29.168  1.00  0.00           O  
ATOM   4397  C   GLU B 273     -17.606   3.767  33.192  1.00  0.00           C  
ATOM   4398  O   GLU B 273     -18.678   4.343  33.037  1.00  0.00           O  
ATOM   4399  N   ASN B 274     -16.975   3.773  34.373  1.00  0.00           N  
ATOM   4400  H   ASN B 274     -16.072   3.317  34.422  1.00  0.00           H  
ATOM   4401  CA  ASN B 274     -17.511   4.341  35.614  1.00  0.00           C  
ATOM   4402  HA  ASN B 274     -18.546   4.649  35.457  1.00  0.00           H  
ATOM   4403  CB  ASN B 274     -17.472   3.244  36.691  1.00  0.00           C  
ATOM   4404  HB2 ASN B 274     -16.436   2.966  36.868  1.00  0.00           H  
ATOM   4405  HB3 ASN B 274     -17.877   3.642  37.621  1.00  0.00           H  
ATOM   4406  CG  ASN B 274     -18.257   2.002  36.318  1.00  0.00           C  
ATOM   4407  OD1 ASN B 274     -17.721   0.943  36.033  1.00  0.00           O  
ATOM   4408  ND2 ASN B 274     -19.565   2.086  36.313  1.00  0.00           N  
ATOM   4409 HD21 ASN B 274     -20.065   1.256  36.061  1.00  0.00           H  
ATOM   4410 HD22 ASN B 274     -20.013   2.957  36.532  1.00  0.00           H  
ATOM   4411  C   ASN B 274     -16.764   5.589  36.111  1.00  0.00           C  
ATOM   4412  O   ASN B 274     -17.305   6.324  36.932  1.00  0.00           O  
ATOM   4413  N   ASP B 275     -15.534   5.819  35.648  1.00  0.00           N  
ATOM   4414  H   ASP B 275     -15.145   5.167  34.983  1.00  0.00           H  
ATOM   4415  CA  ASP B 275     -14.654   6.889  36.123  1.00  0.00           C  
ATOM   4416  HA  ASP B 275     -15.223   7.588  36.734  1.00  0.00           H  
ATOM   4417  CB  ASP B 275     -13.602   6.292  37.064  1.00  0.00           C  
ATOM   4418  HB2 ASP B 275     -14.112   5.776  37.880  1.00  0.00           H  
ATOM   4419  HB3 ASP B 275     -13.008   5.552  36.526  1.00  0.00           H  
ATOM   4420  CG  ASP B 275     -12.652   7.334  37.664  1.00  0.00           C  
ATOM   4421  OD1 ASP B 275     -11.922   6.929  38.598  1.00  0.00           O  
ATOM   4422  OD2 ASP B 275     -12.603   8.491  37.195  1.00  0.00           O  
ATOM   4423  C   ASP B 275     -14.027   7.653  34.940  1.00  0.00           C  
ATOM   4424  O   ASP B 275     -13.082   7.154  34.320  1.00  0.00           O  
ATOM   4425  N   PRO B 276     -14.526   8.865  34.619  1.00  0.00           N  
ATOM   4426  CD  PRO B 276     -15.724   9.472  35.184  1.00  0.00           C  
ATOM   4427  HD2 PRO B 276     -15.459  10.016  36.093  1.00  0.00           H  
ATOM   4428  HD3 PRO B 276     -16.495   8.731  35.397  1.00  0.00           H  
ATOM   4429  CG  PRO B 276     -16.230  10.441  34.122  1.00  0.00           C  
ATOM   4430  HG2 PRO B 276     -16.792  11.265  34.562  1.00  0.00           H  
ATOM   4431  HG3 PRO B 276     -16.838   9.902  33.393  1.00  0.00           H  
ATOM   4432  CB  PRO B 276     -14.934  10.914  33.470  1.00  0.00           C  
ATOM   4433  HB2 PRO B 276     -14.499  11.709  34.079  1.00  0.00           H  
ATOM   4434  HB3 PRO B 276     -15.100  11.264  32.452  1.00  0.00           H  
ATOM   4435  CA  PRO B 276     -14.033   9.672  33.501  1.00  0.00           C  
ATOM   4436  HA  PRO B 276     -14.176   9.102  32.582  1.00  0.00           H  
ATOM   4437  C   PRO B 276     -12.557  10.089  33.587  1.00  0.00           C  
ATOM   4438  O   PRO B 276     -11.984  10.468  32.566  1.00  0.00           O  
ATOM   4439  N   ALA B 277     -11.936  10.050  34.773  1.00  0.00           N  
ATOM   4440  H   ALA B 277     -12.421   9.662  35.581  1.00  0.00           H  
ATOM   4441  CA  ALA B 277     -10.524  10.390  34.944  1.00  0.00           C  
ATOM   4442  HA  ALA B 277     -10.253  11.156  34.217  1.00  0.00           H  
ATOM   4443  CB  ALA B 277     -10.338  10.982  36.346  1.00  0.00           C  
ATOM   4444  HB1 ALA B 277      -9.303  11.303  36.472  1.00  0.00           H  
ATOM   4445  HB2 ALA B 277     -10.997  11.841  36.474  1.00  0.00           H  
ATOM   4446  HB3 ALA B 277     -10.575  10.232  37.101  1.00  0.00           H  
ATOM   4447  C   ALA B 277      -9.586   9.192  34.703  1.00  0.00           C  
ATOM   4448  O   ALA B 277      -8.382   9.373  34.526  1.00  0.00           O  
ATOM   4449  N   ASP B 278     -10.105   7.962  34.695  1.00  0.00           N  
ATOM   4450  H   ASP B 278     -11.112   7.864  34.802  1.00  0.00           H  
ATOM   4451  CA  ASP B 278      -9.316   6.741  34.524  1.00  0.00           C  
ATOM   4452  HA  ASP B 278      -8.313   6.932  34.910  1.00  0.00           H  
ATOM   4453  CB  ASP B 278      -9.914   5.633  35.395  1.00  0.00           C  
ATOM   4454  HB2 ASP B 278     -10.210   6.069  36.349  1.00  0.00           H  
ATOM   4455  HB3 ASP B 278     -10.809   5.227  34.926  1.00  0.00           H  
ATOM   4456  CG  ASP B 278      -8.913   4.516  35.677  1.00  0.00           C  
ATOM   4457  OD1 ASP B 278      -9.031   3.889  36.754  1.00  0.00           O  
ATOM   4458  OD2 ASP B 278      -7.968   4.268  34.899  1.00  0.00           O  
ATOM   4459  C   ASP B 278      -9.149   6.371  33.040  1.00  0.00           C  
ATOM   4460  O   ASP B 278      -9.732   5.407  32.542  1.00  0.00           O  
ATOM   4461  N   PHE B 279      -8.373   7.197  32.331  1.00  0.00           N  
ATOM   4462  H   PHE B 279      -7.974   7.983  32.832  1.00  0.00           H  
ATOM   4463  CA  PHE B 279      -8.096   7.118  30.894  1.00  0.00           C  
ATOM   4464  HA  PHE B 279      -8.633   6.269  30.468  1.00  0.00           H  
ATOM   4465  CB  PHE B 279      -8.630   8.398  30.232  1.00  0.00           C  
ATOM   4466  HB2 PHE B 279      -9.705   8.456  30.413  1.00  0.00           H  
ATOM   4467  HB3 PHE B 279      -8.180   9.261  30.726  1.00  0.00           H  
ATOM   4468  CG  PHE B 279      -8.375   8.520  28.740  1.00  0.00           C  
ATOM   4469  CD1 PHE B 279      -7.128   8.975  28.270  1.00  0.00           C  
ATOM   4470  HD1 PHE B 279      -6.347   9.228  28.976  1.00  0.00           H  
ATOM   4471  CE1 PHE B 279      -6.902   9.127  26.891  1.00  0.00           C  
ATOM   4472  HE1 PHE B 279      -5.946   9.490  26.542  1.00  0.00           H  
ATOM   4473  CZ  PHE B 279      -7.928   8.840  25.974  1.00  0.00           C  
ATOM   4474  HZ  PHE B 279      -7.757   8.974  24.916  1.00  0.00           H  
ATOM   4475  CE2 PHE B 279      -9.177   8.388  26.438  1.00  0.00           C  
ATOM   4476  HE2 PHE B 279      -9.973   8.172  25.741  1.00  0.00           H  
ATOM   4477  CD2 PHE B 279      -9.398   8.228  27.818  1.00  0.00           C  
ATOM   4478  HD2 PHE B 279     -10.368   7.910  28.175  1.00  0.00           H  
ATOM   4479  C   PHE B 279      -6.594   6.911  30.643  1.00  0.00           C  
ATOM   4480  O   PHE B 279      -5.757   7.584  31.240  1.00  0.00           O  
ATOM   4481  N   ARG B 280      -6.229   5.963  29.771  1.00  0.00           N  
ATOM   4482  H   ARG B 280      -6.977   5.441  29.324  1.00  0.00           H  
ATOM   4483  CA  ARG B 280      -4.859   5.436  29.619  1.00  0.00           C  
ATOM   4484  HA  ARG B 280      -4.153   6.197  29.959  1.00  0.00           H  
ATOM   4485  CB  ARG B 280      -4.687   4.173  30.490  1.00  0.00           C  
ATOM   4486  HB2 ARG B 280      -5.238   3.354  30.026  1.00  0.00           H  
ATOM   4487  HB3 ARG B 280      -3.629   3.905  30.509  1.00  0.00           H  
ATOM   4488  CG  ARG B 280      -5.191   4.326  31.936  1.00  0.00           C  
ATOM   4489  HG2 ARG B 280      -4.708   5.184  32.408  1.00  0.00           H  
ATOM   4490  HG3 ARG B 280      -6.270   4.484  31.930  1.00  0.00           H  
ATOM   4491  CD  ARG B 280      -4.909   3.070  32.762  1.00  0.00           C  
ATOM   4492  HD2 ARG B 280      -5.235   2.191  32.201  1.00  0.00           H  
ATOM   4493  HD3 ARG B 280      -3.833   3.001  32.933  1.00  0.00           H  
ATOM   4494  NE  ARG B 280      -5.634   3.118  34.043  1.00  0.00           N  
ATOM   4495  HE  ARG B 280      -6.485   3.687  34.089  1.00  0.00           H  
ATOM   4496  CZ  ARG B 280      -5.353   2.474  35.156  1.00  0.00           C  
ATOM   4497  NH1 ARG B 280      -4.327   1.680  35.253  1.00  0.00           N  
ATOM   4498 HH11 ARG B 280      -3.782   1.491  34.436  1.00  0.00           H  
ATOM   4499 HH12 ARG B 280      -4.221   1.144  36.106  1.00  0.00           H  
ATOM   4500  NH2 ARG B 280      -6.129   2.584  36.192  1.00  0.00           N  
ATOM   4501 HH21 ARG B 280      -6.973   3.156  36.086  1.00  0.00           H  
ATOM   4502 HH22 ARG B 280      -5.931   2.059  37.026  1.00  0.00           H  
ATOM   4503  C   ARG B 280      -4.533   5.110  28.161  1.00  0.00           C  
ATOM   4504  O   ARG B 280      -5.416   4.703  27.403  1.00  0.00           O  
ATOM   4505  N   ILE B 281      -3.266   5.234  27.768  1.00  0.00           N  
ATOM   4506  H   ILE B 281      -2.580   5.538  28.445  1.00  0.00           H  
ATOM   4507  CA  ILE B 281      -2.759   4.847  26.441  1.00  0.00           C  
ATOM   4508  HA  ILE B 281      -3.485   4.190  25.969  1.00  0.00           H  
ATOM   4509  CB  ILE B 281      -2.574   6.077  25.515  1.00  0.00           C  
ATOM   4510  HB  ILE B 281      -1.998   6.829  26.057  1.00  0.00           H  
ATOM   4511  CG2 ILE B 281      -1.790   5.714  24.233  1.00  0.00           C  
ATOM   4512 HG21 ILE B 281      -1.661   6.591  23.601  1.00  0.00           H  
ATOM   4513 HG22 ILE B 281      -0.785   5.369  24.485  1.00  0.00           H  
ATOM   4514 HG23 ILE B 281      -2.311   4.933  23.677  1.00  0.00           H  
ATOM   4515  CG1 ILE B 281      -3.951   6.680  25.149  1.00  0.00           C  
ATOM   4516 HG12 ILE B 281      -4.522   5.949  24.578  1.00  0.00           H  
ATOM   4517 HG13 ILE B 281      -4.502   6.896  26.062  1.00  0.00           H  
ATOM   4518  CD1 ILE B 281      -3.895   7.991  24.354  1.00  0.00           C  
ATOM   4519 HD11 ILE B 281      -3.502   7.818  23.352  1.00  0.00           H  
ATOM   4520 HD12 ILE B 281      -4.904   8.396  24.261  1.00  0.00           H  
ATOM   4521 HD13 ILE B 281      -3.268   8.714  24.878  1.00  0.00           H  
ATOM   4522  C   ILE B 281      -1.468   4.041  26.607  1.00  0.00           C  
ATOM   4523  O   ILE B 281      -0.579   4.443  27.352  1.00  0.00           O  
ATOM   4524  N   TYR B 282      -1.366   2.937  25.867  1.00  0.00           N  
ATOM   4525  H   TYR B 282      -2.173   2.668  25.315  1.00  0.00           H  
ATOM   4526  CA  TYR B 282      -0.207   2.044  25.806  1.00  0.00           C  
ATOM   4527  HA  TYR B 282       0.617   2.478  26.373  1.00  0.00           H  
ATOM   4528  CB  TYR B 282      -0.567   0.688  26.440  1.00  0.00           C  
ATOM   4529  HB2 TYR B 282      -1.317   0.200  25.817  1.00  0.00           H  
ATOM   4530  HB3 TYR B 282       0.320   0.053  26.424  1.00  0.00           H  
ATOM   4531  CG  TYR B 282      -1.102   0.747  27.864  1.00  0.00           C  
ATOM   4532  CD1 TYR B 282      -0.234   0.544  28.956  1.00  0.00           C  
ATOM   4533  HD1 TYR B 282       0.819   0.370  28.784  1.00  0.00           H  
ATOM   4534  CE1 TYR B 282      -0.737   0.554  30.273  1.00  0.00           C  
ATOM   4535  HE1 TYR B 282      -0.067   0.392  31.103  1.00  0.00           H  
ATOM   4536  CZ  TYR B 282      -2.112   0.778  30.504  1.00  0.00           C  
ATOM   4537  OH  TYR B 282      -2.603   0.746  31.772  1.00  0.00           O  
ATOM   4538  HH  TYR B 282      -2.004   0.263  32.346  1.00  0.00           H  
ATOM   4539  CE2 TYR B 282      -2.978   1.002  29.413  1.00  0.00           C  
ATOM   4540  HE2 TYR B 282      -4.029   1.159  29.599  1.00  0.00           H  
ATOM   4541  CD2 TYR B 282      -2.475   0.975  28.097  1.00  0.00           C  
ATOM   4542  HD2 TYR B 282      -3.142   1.122  27.258  1.00  0.00           H  
ATOM   4543  C   TYR B 282       0.234   1.875  24.343  1.00  0.00           C  
ATOM   4544  O   TYR B 282      -0.609   1.688  23.466  1.00  0.00           O  
ATOM   4545  N   GLN B 283       1.534   1.943  24.054  1.00  0.00           N  
ATOM   4546  H   GLN B 283       2.196   2.049  24.809  1.00  0.00           H  
ATOM   4547  CA  GLN B 283       2.090   1.766  22.704  1.00  0.00           C  
ATOM   4548  HA  GLN B 283       1.282   1.795  21.972  1.00  0.00           H  
ATOM   4549  CB  GLN B 283       3.020   2.950  22.391  1.00  0.00           C  
ATOM   4550  HB2 GLN B 283       2.449   3.867  22.548  1.00  0.00           H  
ATOM   4551  HB3 GLN B 283       3.863   2.953  23.083  1.00  0.00           H  
ATOM   4552  CG  GLN B 283       3.553   2.958  20.950  1.00  0.00           C  
ATOM   4553  HG2 GLN B 283       4.367   2.238  20.850  1.00  0.00           H  
ATOM   4554  HG3 GLN B 283       2.756   2.672  20.264  1.00  0.00           H  
ATOM   4555  CD  GLN B 283       4.027   4.354  20.550  1.00  0.00           C  
ATOM   4556  OE1 GLN B 283       3.244   5.261  20.323  1.00  0.00           O  
ATOM   4557  NE2 GLN B 283       5.319   4.591  20.456  1.00  0.00           N  
ATOM   4558 HE21 GLN B 283       5.576   5.506  20.129  1.00  0.00           H  
ATOM   4559 HE22 GLN B 283       5.989   3.871  20.652  1.00  0.00           H  
ATOM   4560  C   GLN B 283       2.776   0.397  22.571  1.00  0.00           C  
ATOM   4561  O   GLN B 283       3.440  -0.051  23.504  1.00  0.00           O  
ATOM   4562  N   VAL B 284       2.616  -0.266  21.422  1.00  0.00           N  
ATOM   4563  H   VAL B 284       2.060   0.164  20.687  1.00  0.00           H  
ATOM   4564  CA  VAL B 284       3.070  -1.645  21.180  1.00  0.00           C  
ATOM   4565  HA  VAL B 284       3.541  -2.032  22.084  1.00  0.00           H  
ATOM   4566  CB  VAL B 284       1.873  -2.567  20.857  1.00  0.00           C  
ATOM   4567  HB  VAL B 284       1.395  -2.213  19.946  1.00  0.00           H  
ATOM   4568  CG1 VAL B 284       2.320  -4.017  20.632  1.00  0.00           C  
ATOM   4569 HG11 VAL B 284       2.865  -4.391  21.498  1.00  0.00           H  
ATOM   4570 HG12 VAL B 284       2.943  -4.085  19.741  1.00  0.00           H  
ATOM   4571 HG13 VAL B 284       1.449  -4.653  20.465  1.00  0.00           H  
ATOM   4572  CG2 VAL B 284       0.827  -2.548  21.982  1.00  0.00           C  
ATOM   4573 HG21 VAL B 284       0.383  -1.558  22.069  1.00  0.00           H  
ATOM   4574 HG22 VAL B 284       0.033  -3.261  21.758  1.00  0.00           H  
ATOM   4575 HG23 VAL B 284       1.299  -2.819  22.925  1.00  0.00           H  
ATOM   4576  C   VAL B 284       4.111  -1.662  20.062  1.00  0.00           C  
ATOM   4577  O   VAL B 284       3.790  -1.445  18.894  1.00  0.00           O  
ATOM   4578  N   THR B 285       5.372  -1.914  20.424  1.00  0.00           N  
ATOM   4579  H   THR B 285       5.576  -2.058  21.403  1.00  0.00           H  
ATOM   4580  CA  THR B 285       6.519  -1.999  19.494  1.00  0.00           C  
ATOM   4581  HA  THR B 285       6.365  -1.289  18.681  1.00  0.00           H  
ATOM   4582  CB  THR B 285       7.827  -1.613  20.211  1.00  0.00           C  
ATOM   4583  HB  THR B 285       8.668  -1.750  19.531  1.00  0.00           H  
ATOM   4584  CG2 THR B 285       7.815  -0.154  20.669  1.00  0.00           C  
ATOM   4585 HG21 THR B 285       8.775   0.086  21.129  1.00  0.00           H  
ATOM   4586 HG22 THR B 285       7.664   0.498  19.808  1.00  0.00           H  
ATOM   4587 HG23 THR B 285       7.022   0.014  21.398  1.00  0.00           H  
ATOM   4588  OG1 THR B 285       8.032  -2.413  21.355  1.00  0.00           O  
ATOM   4589  HG1 THR B 285       8.762  -3.013  21.171  1.00  0.00           H  
ATOM   4590  C   THR B 285       6.667  -3.376  18.830  1.00  0.00           C  
ATOM   4591  O   THR B 285       7.581  -3.578  18.035  1.00  0.00           O  
ATOM   4592  N   TYR B 286       5.797  -4.332  19.159  1.00  0.00           N  
ATOM   4593  H   TYR B 286       5.073  -4.098  19.817  1.00  0.00           H  
ATOM   4594  CA  TYR B 286       5.653  -5.604  18.450  1.00  0.00           C  
ATOM   4595  HA  TYR B 286       6.629  -5.938  18.101  1.00  0.00           H  
ATOM   4596  CB  TYR B 286       5.074  -6.656  19.412  1.00  0.00           C  
ATOM   4597  HB2 TYR B 286       4.353  -6.179  20.078  1.00  0.00           H  
ATOM   4598  HB3 TYR B 286       4.509  -7.362  18.810  1.00  0.00           H  
ATOM   4599  CG  TYR B 286       6.032  -7.492  20.251  1.00  0.00           C  
ATOM   4600  CD1 TYR B 286       5.498  -8.604  20.932  1.00  0.00           C  
ATOM   4601  HD1 TYR B 286       4.433  -8.797  20.890  1.00  0.00           H  
ATOM   4602  CE1 TYR B 286       6.335  -9.480  21.648  1.00  0.00           C  
ATOM   4603  HE1 TYR B 286       5.910 -10.335  22.149  1.00  0.00           H  
ATOM   4604  CZ  TYR B 286       7.724  -9.240  21.696  1.00  0.00           C  
ATOM   4605  OH  TYR B 286       8.534 -10.099  22.368  1.00  0.00           O  
ATOM   4606  HH  TYR B 286       8.076 -10.912  22.585  1.00  0.00           H  
ATOM   4607  CE2 TYR B 286       8.264  -8.112  21.041  1.00  0.00           C  
ATOM   4608  HE2 TYR B 286       9.329  -7.939  21.086  1.00  0.00           H  
ATOM   4609  CD2 TYR B 286       7.421  -7.237  20.323  1.00  0.00           C  
ATOM   4610  HD2 TYR B 286       7.854  -6.381  19.825  1.00  0.00           H  
ATOM   4611  C   TYR B 286       4.757  -5.484  17.202  1.00  0.00           C  
ATOM   4612  O   TYR B 286       3.860  -4.643  17.133  1.00  0.00           O  
ATOM   4613  N   LEU B 287       4.980  -6.405  16.255  1.00  0.00           N  
ATOM   4614  H   LEU B 287       5.757  -7.028  16.401  1.00  0.00           H  
ATOM   4615  CA  LEU B 287       4.108  -6.683  15.098  1.00  0.00           C  
ATOM   4616  HA  LEU B 287       3.739  -5.743  14.682  1.00  0.00           H  
ATOM   4617  CB  LEU B 287       4.926  -7.438  14.030  1.00  0.00           C  
ATOM   4618  HB2 LEU B 287       5.178  -8.419  14.436  1.00  0.00           H  
ATOM   4619  HB3 LEU B 287       4.286  -7.598  13.160  1.00  0.00           H  
ATOM   4620  CG  LEU B 287       6.230  -6.763  13.568  1.00  0.00           C  
ATOM   4621  HG  LEU B 287       6.870  -6.567  14.429  1.00  0.00           H  
ATOM   4622  CD1 LEU B 287       6.986  -7.713  12.638  1.00  0.00           C  
ATOM   4623 HD11 LEU B 287       7.919  -7.245  12.321  1.00  0.00           H  
ATOM   4624 HD12 LEU B 287       7.220  -8.638  13.165  1.00  0.00           H  
ATOM   4625 HD13 LEU B 287       6.382  -7.934  11.758  1.00  0.00           H  
ATOM   4626  CD2 LEU B 287       5.976  -5.450  12.833  1.00  0.00           C  
ATOM   4627 HD21 LEU B 287       5.302  -5.612  11.992  1.00  0.00           H  
ATOM   4628 HD22 LEU B 287       6.917  -5.041  12.467  1.00  0.00           H  
ATOM   4629 HD23 LEU B 287       5.527  -4.729  13.515  1.00  0.00           H  
ATOM   4630  C   LEU B 287       2.889  -7.557  15.471  1.00  0.00           C  
ATOM   4631  O   LEU B 287       1.889  -7.592  14.757  1.00  0.00           O  
ATOM   4632  N   GLU B 288       3.009  -8.289  16.581  1.00  0.00           N  
ATOM   4633  H   GLU B 288       3.870  -8.198  17.089  1.00  0.00           H  
ATOM   4634  CA  GLU B 288       1.989  -9.141  17.200  1.00  0.00           C  
ATOM   4635  HA  GLU B 288       1.688  -9.906  16.487  1.00  0.00           H  
ATOM   4636  CB  GLU B 288       2.681  -9.854  18.381  1.00  0.00           C  
ATOM   4637  HB2 GLU B 288       3.394 -10.573  17.974  1.00  0.00           H  
ATOM   4638  HB3 GLU B 288       3.253  -9.123  18.945  1.00  0.00           H  
ATOM   4639  CG  GLU B 288       1.785 -10.569  19.395  1.00  0.00           C  
ATOM   4640  HG2 GLU B 288       2.419 -11.144  20.074  1.00  0.00           H  
ATOM   4641  HG3 GLU B 288       1.278  -9.806  19.989  1.00  0.00           H  
ATOM   4642  CD  GLU B 288       0.753 -11.498  18.756  1.00  0.00           C  
ATOM   4643  OE1 GLU B 288       1.075 -12.090  17.703  1.00  0.00           O  
ATOM   4644  OE2 GLU B 288      -0.355 -11.584  19.335  1.00  0.00           O  
ATOM   4645  C   GLU B 288       0.751  -8.323  17.649  1.00  0.00           C  
ATOM   4646  O   GLU B 288       0.908  -7.392  18.445  1.00  0.00           O  
ATOM   4647  N   PRO B 289      -0.471  -8.628  17.161  1.00  0.00           N  
ATOM   4648  CD  PRO B 289      -0.767  -9.631  16.142  1.00  0.00           C  
ATOM   4649  HD2 PRO B 289      -0.500 -10.634  16.472  1.00  0.00           H  
ATOM   4650  HD3 PRO B 289      -0.230  -9.384  15.225  1.00  0.00           H  
ATOM   4651  CG  PRO B 289      -2.272  -9.564  15.886  1.00  0.00           C  
ATOM   4652  HG2 PRO B 289      -2.794 -10.242  16.563  1.00  0.00           H  
ATOM   4653  HG3 PRO B 289      -2.518  -9.789  14.848  1.00  0.00           H  
ATOM   4654  CB  PRO B 289      -2.599  -8.120  16.247  1.00  0.00           C  
ATOM   4655  HB2 PRO B 289      -3.655  -7.979  16.464  1.00  0.00           H  
ATOM   4656  HB3 PRO B 289      -2.296  -7.466  15.429  1.00  0.00           H  
ATOM   4657  CA  PRO B 289      -1.692  -7.870  17.458  1.00  0.00           C  
ATOM   4658  HA  PRO B 289      -1.451  -6.808  17.498  1.00  0.00           H  
ATOM   4659  C   PRO B 289      -2.330  -8.244  18.815  1.00  0.00           C  
ATOM   4660  O   PRO B 289      -3.521  -8.564  18.907  1.00  0.00           O  
ATOM   4661  N   SER B 290      -1.545  -8.181  19.892  1.00  0.00           N  
ATOM   4662  H   SER B 290      -0.577  -7.900  19.767  1.00  0.00           H  
ATOM   4663  CA  SER B 290      -2.009  -8.415  21.263  1.00  0.00           C  
ATOM   4664  HA  SER B 290      -3.043  -8.081  21.325  1.00  0.00           H  
ATOM   4665  CB  SER B 290      -1.999  -9.917  21.587  1.00  0.00           C  
ATOM   4666  HB2 SER B 290      -2.444 -10.079  22.563  1.00  0.00           H  
ATOM   4667  HB3 SER B 290      -2.596 -10.449  20.846  1.00  0.00           H  
ATOM   4668  OG  SER B 290      -0.708 -10.467  21.616  1.00  0.00           O  
ATOM   4669  HG  SER B 290      -0.566 -10.885  20.724  1.00  0.00           H  
ATOM   4670  C   SER B 290      -1.221  -7.594  22.295  1.00  0.00           C  
ATOM   4671  O   SER B 290      -0.171  -7.021  21.999  1.00  0.00           O  
ATOM   4672  N   LEU B 291      -1.761  -7.472  23.514  1.00  0.00           N  
ATOM   4673  H   LEU B 291      -2.648  -7.937  23.671  1.00  0.00           H  
ATOM   4674  CA  LEU B 291      -1.108  -6.782  24.640  1.00  0.00           C  
ATOM   4675  HA  LEU B 291      -0.032  -6.928  24.534  1.00  0.00           H  
ATOM   4676  CB  LEU B 291      -1.395  -5.263  24.571  1.00  0.00           C  
ATOM   4677  HB2 LEU B 291      -0.985  -4.869  23.640  1.00  0.00           H  
ATOM   4678  HB3 LEU B 291      -2.476  -5.124  24.551  1.00  0.00           H  
ATOM   4679  CG  LEU B 291      -0.825  -4.441  25.748  1.00  0.00           C  
ATOM   4680  HG  LEU B 291      -1.198  -4.850  26.684  1.00  0.00           H  
ATOM   4681  CD1 LEU B 291       0.704  -4.446  25.788  1.00  0.00           C  
ATOM   4682 HD11 LEU B 291       1.107  -4.018  24.872  1.00  0.00           H  
ATOM   4683 HD12 LEU B 291       1.047  -3.860  26.641  1.00  0.00           H  
ATOM   4684 HD13 LEU B 291       1.081  -5.458  25.904  1.00  0.00           H  
ATOM   4685  CD2 LEU B 291      -1.291  -2.987  25.677  1.00  0.00           C  
ATOM   4686 HD21 LEU B 291      -0.923  -2.443  26.546  1.00  0.00           H  
ATOM   4687 HD22 LEU B 291      -0.914  -2.517  24.768  1.00  0.00           H  
ATOM   4688 HD23 LEU B 291      -2.380  -2.954  25.690  1.00  0.00           H  
ATOM   4689  C   LEU B 291      -1.528  -7.374  25.995  1.00  0.00           C  
ATOM   4690  O   LEU B 291      -2.717  -7.491  26.287  1.00  0.00           O  
ATOM   4691  N   ARG B 292      -0.551  -7.686  26.855  1.00  0.00           N  
ATOM   4692  H   ARG B 292       0.398  -7.530  26.551  1.00  0.00           H  
ATOM   4693  CA  ARG B 292      -0.773  -8.013  28.277  1.00  0.00           C  
ATOM   4694  HA  ARG B 292      -1.763  -8.450  28.372  1.00  0.00           H  
ATOM   4695  CB  ARG B 292       0.262  -9.030  28.779  1.00  0.00           C  
ATOM   4696  HB2 ARG B 292       1.238  -8.808  28.342  1.00  0.00           H  
ATOM   4697  HB3 ARG B 292       0.350  -8.943  29.864  1.00  0.00           H  
ATOM   4698  CG  ARG B 292      -0.145 -10.473  28.460  1.00  0.00           C  
ATOM   4699  HG2 ARG B 292      -1.089 -10.698  28.960  1.00  0.00           H  
ATOM   4700  HG3 ARG B 292      -0.267 -10.590  27.383  1.00  0.00           H  
ATOM   4701  CD  ARG B 292       0.941 -11.432  28.957  1.00  0.00           C  
ATOM   4702  HD2 ARG B 292       1.836 -11.272  28.353  1.00  0.00           H  
ATOM   4703  HD3 ARG B 292       1.174 -11.196  29.998  1.00  0.00           H  
ATOM   4704  NE  ARG B 292       0.515 -12.842  28.875  1.00  0.00           N  
ATOM   4705  HE  ARG B 292      -0.480 -13.038  28.913  1.00  0.00           H  
ATOM   4706  CZ  ARG B 292       1.295 -13.903  28.807  1.00  0.00           C  
ATOM   4707  NH1 ARG B 292       2.593 -13.818  28.718  1.00  0.00           N  
ATOM   4708 HH11 ARG B 292       3.010 -12.906  28.686  1.00  0.00           H  
ATOM   4709 HH12 ARG B 292       3.156 -14.645  28.658  1.00  0.00           H  
ATOM   4710  NH2 ARG B 292       0.759 -15.086  28.836  1.00  0.00           N  
ATOM   4711 HH21 ARG B 292      -0.254 -15.128  28.933  1.00  0.00           H  
ATOM   4712 HH22 ARG B 292       1.314 -15.918  28.792  1.00  0.00           H  
ATOM   4713  C   ARG B 292      -0.753  -6.771  29.171  1.00  0.00           C  
ATOM   4714  O   ARG B 292       0.094  -5.901  28.991  1.00  0.00           O  
ATOM   4715  N   ILE B 293      -1.617  -6.745  30.190  1.00  0.00           N  
ATOM   4716  H   ILE B 293      -2.258  -7.529  30.277  1.00  0.00           H  
ATOM   4717  CA  ILE B 293      -1.679  -5.714  31.247  1.00  0.00           C  
ATOM   4718  HA  ILE B 293      -0.707  -5.226  31.328  1.00  0.00           H  
ATOM   4719  CB  ILE B 293      -2.738  -4.627  30.912  1.00  0.00           C  
ATOM   4720  HB  ILE B 293      -3.689  -5.129  30.721  1.00  0.00           H  
ATOM   4721  CG2 ILE B 293      -2.960  -3.656  32.095  1.00  0.00           C  
ATOM   4722 HG21 ILE B 293      -3.331  -4.192  32.967  1.00  0.00           H  
ATOM   4723 HG22 ILE B 293      -2.031  -3.145  32.349  1.00  0.00           H  
ATOM   4724 HG23 ILE B 293      -3.721  -2.917  31.850  1.00  0.00           H  
ATOM   4725  CG1 ILE B 293      -2.336  -3.859  29.630  1.00  0.00           C  
ATOM   4726 HG12 ILE B 293      -1.347  -3.417  29.761  1.00  0.00           H  
ATOM   4727 HG13 ILE B 293      -2.289  -4.562  28.801  1.00  0.00           H  
ATOM   4728  CD1 ILE B 293      -3.313  -2.761  29.204  1.00  0.00           C  
ATOM   4729 HD11 ILE B 293      -3.273  -1.922  29.898  1.00  0.00           H  
ATOM   4730 HD12 ILE B 293      -3.043  -2.398  28.212  1.00  0.00           H  
ATOM   4731 HD13 ILE B 293      -4.322  -3.170  29.174  1.00  0.00           H  
ATOM   4732  C   ILE B 293      -1.974  -6.387  32.594  1.00  0.00           C  
ATOM   4733  O   ILE B 293      -2.872  -7.221  32.678  1.00  0.00           O  
ATOM   4734  N   ALA B 294      -1.259  -6.014  33.660  1.00  0.00           N  
ATOM   4735  H   ALA B 294      -0.545  -5.314  33.549  1.00  0.00           H  
ATOM   4736  CA  ALA B 294      -1.580  -6.447  35.023  1.00  0.00           C  
ATOM   4737  HA  ALA B 294      -1.710  -7.533  35.032  1.00  0.00           H  
ATOM   4738  CB  ALA B 294      -0.394  -6.115  35.937  1.00  0.00           C  
ATOM   4739  HB1 ALA B 294      -0.629  -6.417  36.958  1.00  0.00           H  
ATOM   4740  HB2 ALA B 294       0.491  -6.659  35.606  1.00  0.00           H  
ATOM   4741  HB3 ALA B 294      -0.191  -5.044  35.918  1.00  0.00           H  
ATOM   4742  C   ALA B 294      -2.890  -5.794  35.511  1.00  0.00           C  
ATOM   4743  O   ALA B 294      -2.982  -4.565  35.626  1.00  0.00           O  
ATOM   4744  N   ALA B 295      -3.908  -6.610  35.794  1.00  0.00           N  
ATOM   4745  H   ALA B 295      -3.724  -7.608  35.799  1.00  0.00           H  
ATOM   4746  CA  ALA B 295      -5.254  -6.187  36.191  1.00  0.00           C  
ATOM   4747  HA  ALA B 295      -5.652  -5.511  35.434  1.00  0.00           H  
ATOM   4748  CB  ALA B 295      -6.147  -7.433  36.249  1.00  0.00           C  
ATOM   4749  HB1 ALA B 295      -5.834  -8.083  37.068  1.00  0.00           H  
ATOM   4750  HB2 ALA B 295      -7.184  -7.134  36.412  1.00  0.00           H  
ATOM   4751  HB3 ALA B 295      -6.081  -7.988  35.314  1.00  0.00           H  
ATOM   4752  C   ALA B 295      -5.263  -5.444  37.538  1.00  0.00           C  
ATOM   4753  O   ALA B 295      -6.083  -4.560  37.749  1.00  0.00           O  
ATOM   4754  N   SER B 296      -4.292  -5.728  38.408  1.00  0.00           N  
ATOM   4755  H   SER B 296      -3.656  -6.481  38.180  1.00  0.00           H  
ATOM   4756  CA  SER B 296      -4.034  -5.014  39.666  1.00  0.00           C  
ATOM   4757  HA  SER B 296      -4.947  -5.027  40.262  1.00  0.00           H  
ATOM   4758  CB  SER B 296      -2.956  -5.783  40.442  1.00  0.00           C  
ATOM   4759  HB2 SER B 296      -2.705  -5.243  41.357  1.00  0.00           H  
ATOM   4760  HB3 SER B 296      -3.353  -6.763  40.715  1.00  0.00           H  
ATOM   4761  OG  SER B 296      -1.787  -5.963  39.652  1.00  0.00           O  
ATOM   4762  HG  SER B 296      -1.248  -6.643  40.077  1.00  0.00           H  
ATOM   4763  C   SER B 296      -3.640  -3.534  39.491  1.00  0.00           C  
ATOM   4764  O   SER B 296      -3.664  -2.778  40.461  1.00  0.00           O  
ATOM   4765  N   THR B 297      -3.329  -3.072  38.271  1.00  0.00           N  
ATOM   4766  H   THR B 297      -3.279  -3.746  37.520  1.00  0.00           H  
ATOM   4767  CA  THR B 297      -3.219  -1.628  37.955  1.00  0.00           C  
ATOM   4768  HA  THR B 297      -2.774  -1.128  38.815  1.00  0.00           H  
ATOM   4769  CB  THR B 297      -2.301  -1.357  36.750  1.00  0.00           C  
ATOM   4770  HB  THR B 297      -2.171  -0.277  36.666  1.00  0.00           H  
ATOM   4771  CG2 THR B 297      -0.912  -1.978  36.881  1.00  0.00           C  
ATOM   4772 HG21 THR B 297      -0.314  -1.721  36.006  1.00  0.00           H  
ATOM   4773 HG22 THR B 297      -0.421  -1.589  37.772  1.00  0.00           H  
ATOM   4774 HG23 THR B 297      -0.983  -3.061  36.960  1.00  0.00           H  
ATOM   4775  OG1 THR B 297      -2.859  -1.810  35.540  1.00  0.00           O  
ATOM   4776  HG1 THR B 297      -2.907  -2.783  35.585  1.00  0.00           H  
ATOM   4777  C   THR B 297      -4.578  -0.947  37.717  1.00  0.00           C  
ATOM   4778  O   THR B 297      -4.640   0.283  37.611  1.00  0.00           O  
ATOM   4779  N   LEU B 298      -5.663  -1.715  37.598  1.00  0.00           N  
ATOM   4780  H   LEU B 298      -5.561  -2.715  37.747  1.00  0.00           H  
ATOM   4781  CA  LEU B 298      -7.037  -1.239  37.414  1.00  0.00           C  
ATOM   4782  HA  LEU B 298      -7.026  -0.207  37.066  1.00  0.00           H  
ATOM   4783  CB  LEU B 298      -7.746  -2.095  36.348  1.00  0.00           C  
ATOM   4784  HB2 LEU B 298      -7.897  -3.090  36.761  1.00  0.00           H  
ATOM   4785  HB3 LEU B 298      -8.733  -1.673  36.159  1.00  0.00           H  
ATOM   4786  CG  LEU B 298      -7.010  -2.252  35.004  1.00  0.00           C  
ATOM   4787  HG  LEU B 298      -6.021  -2.684  35.165  1.00  0.00           H  
ATOM   4788  CD1 LEU B 298      -7.801  -3.198  34.108  1.00  0.00           C  
ATOM   4789 HD11 LEU B 298      -7.929  -4.155  34.615  1.00  0.00           H  
ATOM   4790 HD12 LEU B 298      -8.785  -2.777  33.893  1.00  0.00           H  
ATOM   4791 HD13 LEU B 298      -7.254  -3.362  33.181  1.00  0.00           H  
ATOM   4792  CD2 LEU B 298      -6.857  -0.922  34.264  1.00  0.00           C  
ATOM   4793 HD21 LEU B 298      -6.263  -0.240  34.863  1.00  0.00           H  
ATOM   4794 HD22 LEU B 298      -6.350  -1.090  33.314  1.00  0.00           H  
ATOM   4795 HD23 LEU B 298      -7.837  -0.481  34.078  1.00  0.00           H  
ATOM   4796  C   LEU B 298      -7.810  -1.273  38.744  1.00  0.00           C  
ATOM   4797  O   LEU B 298      -7.467  -2.007  39.670  1.00  0.00           O  
ATOM   4798  N   LYS B 299      -8.881  -0.485  38.844  1.00  0.00           N  
ATOM   4799  H   LYS B 299      -9.150   0.069  38.038  1.00  0.00           H  
ATOM   4800  CA  LYS B 299      -9.801  -0.528  39.991  1.00  0.00           C  
ATOM   4801  HA  LYS B 299      -9.222  -0.564  40.915  1.00  0.00           H  
ATOM   4802  CB  LYS B 299     -10.679   0.734  39.993  1.00  0.00           C  
ATOM   4803  HB2 LYS B 299     -11.177   0.817  39.025  1.00  0.00           H  
ATOM   4804  HB3 LYS B 299     -11.441   0.647  40.769  1.00  0.00           H  
ATOM   4805  CG  LYS B 299      -9.836   1.992  40.262  1.00  0.00           C  
ATOM   4806  HG2 LYS B 299      -9.606   2.049  41.327  1.00  0.00           H  
ATOM   4807  HG3 LYS B 299      -8.895   1.933  39.713  1.00  0.00           H  
ATOM   4808  CD  LYS B 299     -10.547   3.271  39.814  1.00  0.00           C  
ATOM   4809  HD2 LYS B 299     -10.794   3.174  38.755  1.00  0.00           H  
ATOM   4810  HD3 LYS B 299     -11.469   3.418  40.378  1.00  0.00           H  
ATOM   4811  CE  LYS B 299      -9.602   4.460  40.025  1.00  0.00           C  
ATOM   4812  HE2 LYS B 299      -9.800   4.911  41.002  1.00  0.00           H  
ATOM   4813  HE3 LYS B 299      -8.573   4.093  40.014  1.00  0.00           H  
ATOM   4814  NZ  LYS B 299      -9.755   5.454  38.945  1.00  0.00           N  
ATOM   4815  HZ1 LYS B 299     -10.702   5.842  38.921  1.00  0.00           H  
ATOM   4816  HZ2 LYS B 299      -9.147   6.249  39.047  1.00  0.00           H  
ATOM   4817  HZ3 LYS B 299      -9.596   5.012  38.038  1.00  0.00           H  
ATOM   4818  C   LYS B 299     -10.640  -1.805  39.918  1.00  0.00           C  
ATOM   4819  O   LYS B 299     -11.128  -2.151  38.844  1.00  0.00           O  
ATOM   4820  N   SER B 300     -10.797  -2.516  41.034  1.00  0.00           N  
ATOM   4821  H   SER B 300     -10.368  -2.197  41.885  1.00  0.00           H  
ATOM   4822  CA  SER B 300     -11.684  -3.686  41.097  1.00  0.00           C  
ATOM   4823  HA  SER B 300     -11.718  -4.111  40.100  1.00  0.00           H  
ATOM   4824  CB  SER B 300     -11.105  -4.773  42.007  1.00  0.00           C  
ATOM   4825  HB2 SER B 300     -10.088  -5.005  41.687  1.00  0.00           H  
ATOM   4826  HB3 SER B 300     -11.082  -4.412  43.036  1.00  0.00           H  
ATOM   4827  OG  SER B 300     -11.884  -5.949  41.945  1.00  0.00           O  
ATOM   4828  HG  SER B 300     -12.062  -6.165  40.992  1.00  0.00           H  
ATOM   4829  C   SER B 300     -13.124  -3.295  41.458  1.00  0.00           C  
ATOM   4830  O   SER B 300     -13.347  -2.248  42.070  1.00  0.00           O  
ATOM   4831  N   GLY B 301     -14.103  -4.096  41.035  1.00  0.00           N  
ATOM   4832  H   GLY B 301     -13.843  -4.946  40.527  1.00  0.00           H  
ATOM   4833  CA  GLY B 301     -15.536  -3.789  41.081  1.00  0.00           C  
ATOM   4834  HA2 GLY B 301     -16.084  -4.724  40.967  1.00  0.00           H  
ATOM   4835  HA3 GLY B 301     -15.783  -3.354  42.049  1.00  0.00           H  
ATOM   4836  C   GLY B 301     -16.008  -2.826  39.980  1.00  0.00           C  
ATOM   4837  O   GLY B 301     -17.177  -2.448  39.969  1.00  0.00           O  
ATOM   4838  N   ILE B 302     -15.118  -2.424  39.068  1.00  0.00           N  
ATOM   4839  H   ILE B 302     -14.222  -2.892  39.074  1.00  0.00           H  
ATOM   4840  CA  ILE B 302     -15.313  -1.362  38.073  1.00  0.00           C  
ATOM   4841  HA  ILE B 302     -16.304  -0.926  38.197  1.00  0.00           H  
ATOM   4842  CB  ILE B 302     -14.251  -0.258  38.305  1.00  0.00           C  
ATOM   4843  HB  ILE B 302     -13.279  -0.749  38.358  1.00  0.00           H  
ATOM   4844  CG2 ILE B 302     -14.156   0.751  37.150  1.00  0.00           C  
ATOM   4845 HG21 ILE B 302     -13.478   1.564  37.411  1.00  0.00           H  
ATOM   4846 HG22 ILE B 302     -13.761   0.261  36.262  1.00  0.00           H  
ATOM   4847 HG23 ILE B 302     -15.138   1.155  36.919  1.00  0.00           H  
ATOM   4848  CG1 ILE B 302     -14.448   0.491  39.644  1.00  0.00           C  
ATOM   4849 HG12 ILE B 302     -14.430  -0.228  40.462  1.00  0.00           H  
ATOM   4850 HG13 ILE B 302     -13.602   1.162  39.790  1.00  0.00           H  
ATOM   4851  CD1 ILE B 302     -15.729   1.330  39.764  1.00  0.00           C  
ATOM   4852 HD11 ILE B 302     -15.733   2.122  39.017  1.00  0.00           H  
ATOM   4853 HD12 ILE B 302     -16.612   0.704  39.642  1.00  0.00           H  
ATOM   4854 HD13 ILE B 302     -15.762   1.788  40.752  1.00  0.00           H  
ATOM   4855  C   ILE B 302     -15.254  -1.942  36.654  1.00  0.00           C  
ATOM   4856  O   ILE B 302     -14.474  -2.849  36.378  1.00  0.00           O  
ATOM   4857  N   SER B 303     -16.039  -1.393  35.727  1.00  0.00           N  
ATOM   4858  H   SER B 303     -16.625  -0.605  35.988  1.00  0.00           H  
ATOM   4859  CA  SER B 303     -15.988  -1.761  34.309  1.00  0.00           C  
ATOM   4860  HA  SER B 303     -15.600  -2.774  34.241  1.00  0.00           H  
ATOM   4861  CB  SER B 303     -17.411  -1.795  33.743  1.00  0.00           C  
ATOM   4862  HB2 SER B 303     -18.010  -2.484  34.339  1.00  0.00           H  
ATOM   4863  HB3 SER B 303     -17.854  -0.803  33.827  1.00  0.00           H  
ATOM   4864  OG  SER B 303     -17.443  -2.218  32.390  1.00  0.00           O  
ATOM   4865  HG  SER B 303     -16.853  -2.997  32.312  1.00  0.00           H  
ATOM   4866  C   SER B 303     -15.028  -0.865  33.514  1.00  0.00           C  
ATOM   4867  O   SER B 303     -14.898   0.334  33.779  1.00  0.00           O  
ATOM   4868  N   TYR B 304     -14.371  -1.443  32.505  1.00  0.00           N  
ATOM   4869  H   TYR B 304     -14.571  -2.416  32.302  1.00  0.00           H  
ATOM   4870  CA  TYR B 304     -13.397  -0.778  31.633  1.00  0.00           C  
ATOM   4871  HA  TYR B 304     -13.513   0.301  31.713  1.00  0.00           H  
ATOM   4872  CB  TYR B 304     -11.963  -1.137  32.064  1.00  0.00           C  
ATOM   4873  HB2 TYR B 304     -11.904  -2.213  32.223  1.00  0.00           H  
ATOM   4874  HB3 TYR B 304     -11.283  -0.905  31.243  1.00  0.00           H  
ATOM   4875  CG  TYR B 304     -11.437  -0.430  33.304  1.00  0.00           C  
ATOM   4876  CD1 TYR B 304     -10.668   0.745  33.164  1.00  0.00           C  
ATOM   4877  HD1 TYR B 304     -10.495   1.160  32.182  1.00  0.00           H  
ATOM   4878  CE1 TYR B 304     -10.102   1.369  34.294  1.00  0.00           C  
ATOM   4879  HE1 TYR B 304      -9.498   2.256  34.174  1.00  0.00           H  
ATOM   4880  CZ  TYR B 304     -10.303   0.815  35.578  1.00  0.00           C  
ATOM   4881  OH  TYR B 304      -9.724   1.366  36.680  1.00  0.00           O  
ATOM   4882  HH  TYR B 304      -9.502   2.316  36.568  1.00  0.00           H  
ATOM   4883  CE2 TYR B 304     -11.086  -0.351  35.718  1.00  0.00           C  
ATOM   4884  HE2 TYR B 304     -11.246  -0.773  36.699  1.00  0.00           H  
ATOM   4885  CD2 TYR B 304     -11.651  -0.972  34.586  1.00  0.00           C  
ATOM   4886  HD2 TYR B 304     -12.237  -1.875  34.707  1.00  0.00           H  
ATOM   4887  C   TYR B 304     -13.628  -1.136  30.158  1.00  0.00           C  
ATOM   4888  O   TYR B 304     -14.231  -2.163  29.833  1.00  0.00           O  
ATOM   4889  N   ARG B 305     -13.140  -0.277  29.256  1.00  0.00           N  
ATOM   4890  H   ARG B 305     -12.677   0.551  29.623  1.00  0.00           H  
ATOM   4891  CA  ARG B 305     -13.137  -0.439  27.797  1.00  0.00           C  
ATOM   4892  HA  ARG B 305     -13.523  -1.423  27.544  1.00  0.00           H  
ATOM   4893  CB  ARG B 305     -14.007   0.641  27.138  1.00  0.00           C  
ATOM   4894  HB2 ARG B 305     -13.693   1.623  27.498  1.00  0.00           H  
ATOM   4895  HB3 ARG B 305     -13.844   0.608  26.060  1.00  0.00           H  
ATOM   4896  CG  ARG B 305     -15.506   0.468  27.392  1.00  0.00           C  
ATOM   4897  HG2 ARG B 305     -15.806  -0.544  27.131  1.00  0.00           H  
ATOM   4898  HG3 ARG B 305     -15.730   0.657  28.443  1.00  0.00           H  
ATOM   4899  CD  ARG B 305     -16.255   1.466  26.506  1.00  0.00           C  
ATOM   4900  HD2 ARG B 305     -15.910   2.465  26.771  1.00  0.00           H  
ATOM   4901  HD3 ARG B 305     -16.019   1.274  25.459  1.00  0.00           H  
ATOM   4902  NE  ARG B 305     -17.700   1.428  26.748  1.00  0.00           N  
ATOM   4903  HE  ARG B 305     -17.975   1.705  27.695  1.00  0.00           H  
ATOM   4904  CZ  ARG B 305     -18.693   1.315  25.894  1.00  0.00           C  
ATOM   4905  NH1 ARG B 305     -18.516   1.104  24.615  1.00  0.00           N  
ATOM   4906 HH11 ARG B 305     -17.579   1.025  24.255  1.00  0.00           H  
ATOM   4907 HH12 ARG B 305     -19.298   1.019  23.998  1.00  0.00           H  
ATOM   4908  NH2 ARG B 305     -19.908   1.402  26.344  1.00  0.00           N  
ATOM   4909 HH21 ARG B 305     -20.015   1.512  27.361  1.00  0.00           H  
ATOM   4910 HH22 ARG B 305     -20.704   1.396  25.742  1.00  0.00           H  
ATOM   4911  C   ARG B 305     -11.726  -0.350  27.222  1.00  0.00           C  
ATOM   4912  O   ARG B 305     -10.840   0.240  27.836  1.00  0.00           O  
ATOM   4913  N   ALA B 306     -11.554  -0.865  26.006  1.00  0.00           N  
ATOM   4914  H   ALA B 306     -12.353  -1.322  25.581  1.00  0.00           H  
ATOM   4915  CA  ALA B 306     -10.361  -0.663  25.185  1.00  0.00           C  
ATOM   4916  HA  ALA B 306      -9.841   0.214  25.562  1.00  0.00           H  
ATOM   4917  CB  ALA B 306      -9.424  -1.864  25.332  1.00  0.00           C  
ATOM   4918  HB1 ALA B 306      -8.477  -1.659  24.833  1.00  0.00           H  
ATOM   4919  HB2 ALA B 306      -9.233  -2.067  26.382  1.00  0.00           H  
ATOM   4920  HB3 ALA B 306      -9.875  -2.748  24.886  1.00  0.00           H  
ATOM   4921  C   ALA B 306     -10.701  -0.411  23.705  1.00  0.00           C  
ATOM   4922  O   ALA B 306     -11.740  -0.865  23.227  1.00  0.00           O  
ATOM   4923  N   ARG B 307      -9.812   0.279  22.981  1.00  0.00           N  
ATOM   4924  H   ARG B 307      -9.024   0.675  23.489  1.00  0.00           H  
ATOM   4925  CA  ARG B 307      -9.822   0.467  21.515  1.00  0.00           C  
ATOM   4926  HA  ARG B 307     -10.243  -0.424  21.053  1.00  0.00           H  
ATOM   4927  CB  ARG B 307     -10.725   1.643  21.115  1.00  0.00           C  
ATOM   4928  HB2 ARG B 307     -10.807   1.673  20.027  1.00  0.00           H  
ATOM   4929  HB3 ARG B 307     -11.721   1.469  21.524  1.00  0.00           H  
ATOM   4930  CG  ARG B 307     -10.198   2.995  21.617  1.00  0.00           C  
ATOM   4931  HG2 ARG B 307      -9.955   2.929  22.676  1.00  0.00           H  
ATOM   4932  HG3 ARG B 307      -9.289   3.256  21.080  1.00  0.00           H  
ATOM   4933  CD  ARG B 307     -11.230   4.102  21.408  1.00  0.00           C  
ATOM   4934  HD2 ARG B 307     -11.349   4.275  20.337  1.00  0.00           H  
ATOM   4935  HD3 ARG B 307     -12.187   3.786  21.826  1.00  0.00           H  
ATOM   4936  NE  ARG B 307     -10.798   5.330  22.090  1.00  0.00           N  
ATOM   4937  HE  ARG B 307     -10.152   5.233  22.869  1.00  0.00           H
[truncated: 31,429 more chars]
