# Supplementary material for: Insights into receptor structure and dynamics at the surface of living cells
Source: Nat Commun. 2023 Mar 22;14:1596. doi: 10.1038/s41467-023-37284-4 (PMC10033668; doi:10.1038/s41467-023-37284-4)
Supplement: Supplementary file 15 — Source Data [file 41467_2023_37284_MOESM15_ESM.zip › Source data/SI/Supplementary Fig. 24/MD_average_3bpn_T18B.pdb]

ATOM      1  N   CYS     1      17.711   1.366   4.469  1.00  0.00           N  
ATOM      2  H1  CYS     1      16.903   1.652   5.009  1.00  0.00           H  
ATOM      3  H2  CYS     1      18.195   2.201   4.171  1.00  0.00           H  
ATOM      4  H3  CYS     1      18.330   0.793   5.037  1.00  0.00           H  
ATOM      5  CA  CYS     1      17.252   0.598   3.291  1.00  0.00           C  
ATOM      6  HA  CYS     1      18.120   0.337   2.684  1.00  0.00           H  
ATOM      7  CB  CYS     1      16.575  -0.703   3.755  1.00  0.00           C  
ATOM      8  HB2 CYS     1      17.239  -1.226   4.451  1.00  0.00           H  
ATOM      9  HB3 CYS     1      15.629  -0.478   4.257  1.00  0.00           H  
ATOM     10  SG  CYS     1      16.266  -1.804   2.345  1.00  0.00           S  
ATOM     11  HG  CYS     1      15.299  -1.109   1.717  1.00  0.00           H  
ATOM     12  C   CYS     1      16.286   1.439   2.449  1.00  0.00           C  
ATOM     13  O   CYS     1      15.499   2.176   3.035  1.00  0.00           O  
ATOM     14  N   ASP     2      16.310   1.312   1.118  1.00  0.00           N  
ATOM     15  H   ASP     2      16.977   0.676   0.707  1.00  0.00           H  
ATOM     16  CA  ASP     2      15.185   1.682   0.239  1.00  0.00           C  
ATOM     17  HA  ASP     2      14.779   2.658   0.518  1.00  0.00           H  
ATOM     18  CB  ASP     2      15.686   1.772  -1.220  1.00  0.00           C  
ATOM     19  HB2 ASP     2      16.402   2.592  -1.290  1.00  0.00           H  
ATOM     20  HB3 ASP     2      16.216   0.851  -1.469  1.00  0.00           H  
ATOM     21  CG  ASP     2      14.596   1.994  -2.282  1.00  0.00           C  
ATOM     22  OD1 ASP     2      13.421   2.237  -1.915  1.00  0.00           O  
ATOM     23  OD2 ASP     2      14.941   1.904  -3.474  1.00  0.00           O  
ATOM     24  C   ASP     2      14.073   0.626   0.397  1.00  0.00           C  
ATOM     25  O   ASP     2      14.338  -0.574   0.286  1.00  0.00           O  
ATOM     26  N   ILE     3      12.843   1.045   0.697  1.00  0.00           N  
ATOM     27  H   ILE     3      12.668   2.039   0.720  1.00  0.00           H  
ATOM     28  CA  ILE     3      11.713   0.125   0.887  1.00  0.00           C  
ATOM     29  HA  ILE     3      12.055  -0.653   1.564  1.00  0.00           H  
ATOM     30  CB  ILE     3      10.548   0.877   1.570  1.00  0.00           C  
ATOM     31  HB  ILE     3      10.970   1.549   2.320  1.00  0.00           H  
ATOM     32  CG2 ILE     3       9.775   1.748   0.573  1.00  0.00           C  
ATOM     33 HG21 ILE     3      10.448   2.406   0.021  1.00  0.00           H  
ATOM     34 HG22 ILE     3       9.054   2.366   1.114  1.00  0.00           H  
ATOM     35 HG23 ILE     3       9.227   1.117  -0.131  1.00  0.00           H  
ATOM     36  CG1 ILE     3       9.560  -0.062   2.292  1.00  0.00           C  
ATOM     37 HG12 ILE     3       8.668   0.504   2.552  1.00  0.00           H  
ATOM     38 HG13 ILE     3       9.267  -0.882   1.639  1.00  0.00           H  
ATOM     39  CD1 ILE     3      10.125  -0.625   3.602  1.00  0.00           C  
ATOM     40 HD11 ILE     3      10.395   0.195   4.272  1.00  0.00           H  
ATOM     41 HD12 ILE     3       9.366  -1.239   4.093  1.00  0.00           H  
ATOM     42 HD13 ILE     3      11.006  -1.243   3.415  1.00  0.00           H  
ATOM     43  C   ILE     3      11.315  -0.580  -0.425  1.00  0.00           C  
ATOM     44  O   ILE     3      10.858  -1.723  -0.388  1.00  0.00           O  
ATOM     45  N   THR     4      11.591   0.034  -1.585  1.00  0.00           N  
ATOM     46  H   THR     4      12.032   0.950  -1.547  1.00  0.00           H  
ATOM     47  CA  THR     4      11.288  -0.490  -2.930  1.00  0.00           C  
ATOM     48  HA  THR     4      10.207  -0.552  -3.047  1.00  0.00           H  
ATOM     49  CB  THR     4      11.831   0.452  -4.026  1.00  0.00           C  
ATOM     50  HB  THR     4      12.917   0.391  -4.044  1.00  0.00           H  
ATOM     51  CG2 THR     4      11.302   0.114  -5.417  1.00  0.00           C  
ATOM     52 HG21 THR     4      11.652  -0.867  -5.728  1.00  0.00           H  
ATOM     53 HG22 THR     4      10.212   0.127  -5.405  1.00  0.00           H  
ATOM     54 HG23 THR     4      11.658   0.857  -6.131  1.00  0.00           H  
ATOM     55  OG1 THR     4      11.453   1.785  -3.762  1.00  0.00           O  
ATOM     56  HG1 THR     4      12.150   2.154  -3.182  1.00  0.00           H  
ATOM     57  C   THR     4      11.866  -1.892  -3.141  1.00  0.00           C  
ATOM     58  O   THR     4      11.265  -2.719  -3.817  1.00  0.00           O  
ATOM     59  N   LEU     5      13.007  -2.205  -2.509  1.00  0.00           N  
ATOM     60  H   LEU     5      13.431  -1.489  -1.933  1.00  0.00           H  
ATOM     61  CA  LEU     5      13.642  -3.533  -2.540  1.00  0.00           C  
ATOM     62  HA  LEU     5      13.742  -3.847  -3.577  1.00  0.00           H  
ATOM     63  CB  LEU     5      15.033  -3.458  -1.881  1.00  0.00           C  
ATOM     64  HB2 LEU     5      14.933  -2.956  -0.917  1.00  0.00           H  
ATOM     65  HB3 LEU     5      15.390  -4.471  -1.688  1.00  0.00           H  
ATOM     66  CG  LEU     5      16.097  -2.727  -2.720  1.00  0.00           C  
ATOM     67  HG  LEU     5      15.705  -1.774  -3.074  1.00  0.00           H  
ATOM     68  CD1 LEU     5      17.329  -2.459  -1.858  1.00  0.00           C  
ATOM     69 HD11 LEU     5      18.083  -1.936  -2.447  1.00  0.00           H  
ATOM     70 HD12 LEU     5      17.054  -1.831  -1.011  1.00  0.00           H  
ATOM     71 HD13 LEU     5      17.744  -3.397  -1.492  1.00  0.00           H  
ATOM     72  CD2 LEU     5      16.538  -3.574  -3.917  1.00  0.00           C  
ATOM     73 HD21 LEU     5      15.696  -3.766  -4.578  1.00  0.00           H  
ATOM     74 HD22 LEU     5      17.291  -3.031  -4.486  1.00  0.00           H  
ATOM     75 HD23 LEU     5      16.951  -4.526  -3.579  1.00  0.00           H  
ATOM     76  C   LEU     5      12.808  -4.613  -1.838  1.00  0.00           C  
ATOM     77  O   LEU     5      12.683  -5.728  -2.349  1.00  0.00           O  
ATOM     78  N   GLN     6      12.215  -4.295  -0.682  1.00  0.00           N  
ATOM     79  H   GLN     6      12.268  -3.338  -0.359  1.00  0.00           H  
ATOM     80  CA  GLN     6      11.296  -5.201   0.007  1.00  0.00           C  
ATOM     81  HA  GLN     6      11.732  -6.200   0.024  1.00  0.00           H  
ATOM     82  CB  GLN     6      11.054  -4.755   1.457  1.00  0.00           C  
ATOM     83  HB2 GLN     6      10.757  -3.705   1.489  1.00  0.00           H  
ATOM     84  HB3 GLN     6      10.219  -5.355   1.824  1.00  0.00           H  
ATOM     85  CG  GLN     6      12.262  -4.976   2.391  1.00  0.00           C  
ATOM     86  HG2 GLN     6      12.797  -5.878   2.094  1.00  0.00           H  
ATOM     87  HG3 GLN     6      12.951  -4.137   2.295  1.00  0.00           H  
ATOM     88  CD  GLN     6      11.864  -5.147   3.859  1.00  0.00           C  
ATOM     89  OE1 GLN     6      10.706  -5.267   4.226  1.00  0.00           O  
ATOM     90  NE2 GLN     6      12.805  -5.198   4.777  1.00  0.00           N  
ATOM     91 HE21 GLN     6      12.507  -5.387   5.713  1.00  0.00           H  
ATOM     92 HE22 GLN     6      13.782  -5.263   4.520  1.00  0.00           H  
ATOM     93  C   GLN     6       9.963  -5.313  -0.738  1.00  0.00           C  
ATOM     94  O   GLN     6       9.418  -6.413  -0.816  1.00  0.00           O  
ATOM     95  N   GLU     7       9.458  -4.230  -1.335  1.00  0.00           N  
ATOM     96  H   GLU     7       9.933  -3.339  -1.219  1.00  0.00           H  
ATOM     97  CA  GLU     7       8.258  -4.278  -2.175  1.00  0.00           C  
ATOM     98  HA  GLU     7       7.459  -4.770  -1.621  1.00  0.00           H  
ATOM     99  CB  GLU     7       7.768  -2.865  -2.516  1.00  0.00           C  
ATOM    100  HB2 GLU     7       8.554  -2.301  -3.015  1.00  0.00           H  
ATOM    101  HB3 GLU     7       6.917  -2.957  -3.191  1.00  0.00           H  
ATOM    102  CG  GLU     7       7.333  -2.114  -1.248  1.00  0.00           C  
ATOM    103  HG2 GLU     7       6.654  -2.745  -0.672  1.00  0.00           H  
ATOM    104  HG3 GLU     7       8.207  -1.923  -0.627  1.00  0.00           H  
ATOM    105  CD  GLU     7       6.636  -0.782  -1.535  1.00  0.00           C  
ATOM    106  OE1 GLU     7       6.520   0.044  -0.596  1.00  0.00           O  
ATOM    107  OE2 GLU     7       6.160  -0.541  -2.658  1.00  0.00           O  
ATOM    108  C   GLU     7       8.499  -5.136  -3.425  1.00  0.00           C  
ATOM    109  O   GLU     7       7.675  -5.994  -3.740  1.00  0.00           O  
ATOM    110  N   ILE     8       9.664  -5.044  -4.079  1.00  0.00           N  
ATOM    111  H   ILE     8      10.285  -4.273  -3.839  1.00  0.00           H  
ATOM    112  CA  ILE     8      10.097  -5.968  -5.140  1.00  0.00           C  
ATOM    113  HA  ILE     8       9.302  -5.985  -5.886  1.00  0.00           H  
ATOM    114  CB  ILE     8      11.394  -5.449  -5.826  1.00  0.00           C  
ATOM    115  HB  ILE     8      11.767  -4.606  -5.253  1.00  0.00           H  
ATOM    116  CG2 ILE     8      12.570  -6.434  -5.917  1.00  0.00           C  
ATOM    117 HG21 ILE     8      12.920  -6.697  -4.919  1.00  0.00           H  
ATOM    118 HG22 ILE     8      12.287  -7.326  -6.472  1.00  0.00           H  
ATOM    119 HG23 ILE     8      13.404  -5.948  -6.420  1.00  0.00           H  
ATOM    120  CG1 ILE     8      11.060  -4.942  -7.241  1.00  0.00           C  
ATOM    121 HG12 ILE     8      11.072  -5.778  -7.937  1.00  0.00           H  
ATOM    122 HG13 ILE     8      10.059  -4.521  -7.243  1.00  0.00           H  
ATOM    123  CD1 ILE     8      12.018  -3.859  -7.745  1.00  0.00           C  
ATOM    124 HD11 ILE     8      13.025  -4.258  -7.858  1.00  0.00           H  
ATOM    125 HD12 ILE     8      12.040  -3.020  -7.047  1.00  0.00           H  
ATOM    126 HD13 ILE     8      11.674  -3.500  -8.714  1.00  0.00           H  
ATOM    127  C   ILE     8      10.183  -7.416  -4.636  1.00  0.00           C  
ATOM    128  O   ILE     8       9.534  -8.284  -5.224  1.00  0.00           O  
ATOM    129  N   ILE     9      10.891  -7.703  -3.536  1.00  0.00           N  
ATOM    130  H   ILE     9      11.380  -6.944  -3.066  1.00  0.00           H  
ATOM    131  CA  ILE     9      11.050  -9.079  -3.027  1.00  0.00           C  
ATOM    132  HA  ILE     9      11.412  -9.709  -3.843  1.00  0.00           H  
ATOM    133  CB  ILE     9      12.111  -9.133  -1.897  1.00  0.00           C  
ATOM    134  HB  ILE     9      11.919  -8.318  -1.196  1.00  0.00           H  
ATOM    135  CG2 ILE     9      12.061 -10.461  -1.108  1.00  0.00           C  
ATOM    136 HG21 ILE     9      12.221 -11.303  -1.784  1.00  0.00           H  
ATOM    137 HG22 ILE     9      12.822 -10.471  -0.329  1.00  0.00           H  
ATOM    138 HG23 ILE     9      11.096 -10.574  -0.613  1.00  0.00           H  
ATOM    139  CG1 ILE     9      13.518  -8.950  -2.515  1.00  0.00           C  
ATOM    140 HG12 ILE     9      13.758  -9.809  -3.143  1.00  0.00           H  
ATOM    141 HG13 ILE     9      13.518  -8.070  -3.153  1.00  0.00           H  
ATOM    142  CD1 ILE     9      14.641  -8.757  -1.488  1.00  0.00           C  
ATOM    143 HD11 ILE     9      14.826  -9.680  -0.938  1.00  0.00           H  
ATOM    144 HD12 ILE     9      15.553  -8.483  -2.013  1.00  0.00           H  
ATOM    145 HD13 ILE     9      14.381  -7.957  -0.794  1.00  0.00           H  
ATOM    146  C   ILE     9       9.694  -9.663  -2.610  1.00  0.00           C  
ATOM    147  O   ILE     9       9.394 -10.805  -2.956  1.00  0.00           O  
ATOM    148  N   LYS    10       8.824  -8.893  -1.948  1.00  0.00           N  
ATOM    149  H   LYS    10       9.106  -7.948  -1.693  1.00  0.00           H  
ATOM    150  CA  LYS    10       7.479  -9.355  -1.584  1.00  0.00           C  
ATOM    151  HA  LYS    10       7.591 -10.347  -1.147  1.00  0.00           H  
ATOM    152  CB  LYS    10       6.867  -8.451  -0.502  1.00  0.00           C  
ATOM    153  HB2 LYS    10       7.555  -8.409   0.347  1.00  0.00           H  
ATOM    154  HB3 LYS    10       6.728  -7.441  -0.892  1.00  0.00           H  
ATOM    155  CG  LYS    10       5.519  -9.025  -0.035  1.00  0.00           C  
ATOM    156  HG2 LYS    10       4.743  -8.737  -0.747  1.00  0.00           H  
ATOM    157  HG3 LYS    10       5.576 -10.116  -0.018  1.00  0.00           H  
ATOM    158  CD  LYS    10       5.120  -8.555   1.367  1.00  0.00           C  
ATOM    159  HD2 LYS    10       5.872  -8.872   2.090  1.00  0.00           H  
ATOM    160  HD3 LYS    10       5.024  -7.470   1.386  1.00  0.00           H  
ATOM    161  CE  LYS    10       3.784  -9.218   1.702  1.00  0.00           C  
ATOM    162  HE2 LYS    10       3.057  -8.923   0.946  1.00  0.00           H  
ATOM    163  HE3 LYS    10       3.893 -10.306   1.649  1.00  0.00           H  
ATOM    164  NZ  LYS    10       3.283  -8.827   3.033  1.00  0.00           N  
ATOM    165  HZ1 LYS    10       3.944  -9.024   3.776  1.00  0.00           H  
ATOM    166  HZ2 LYS    10       3.013  -7.848   3.077  1.00  0.00           H  
ATOM    167  HZ3 LYS    10       2.434  -9.345   3.253  1.00  0.00           H  
ATOM    168  C   LYS    10       6.569  -9.538  -2.801  1.00  0.00           C  
ATOM    169  O   LYS    10       5.895 -10.558  -2.870  1.00  0.00           O  
ATOM    170  N   THR    11       6.616  -8.645  -3.793  1.00  0.00           N  
ATOM    171  H   THR    11       7.172  -7.807  -3.657  1.00  0.00           H  
ATOM    172  CA  THR    11       5.891  -8.797  -5.076  1.00  0.00           C  
ATOM    173  HA  THR    11       4.826  -8.877  -4.868  1.00  0.00           H  
ATOM    174  CB  THR    11       6.110  -7.574  -5.986  1.00  0.00           C  
ATOM    175  HB  THR    11       7.174  -7.466  -6.198  1.00  0.00           H  
ATOM    176  CG2 THR    11       5.349  -7.598  -7.310  1.00  0.00           C  
ATOM    177 HG21 THR    11       5.687  -8.426  -7.930  1.00  0.00           H  
ATOM    178 HG22 THR    11       4.282  -7.692  -7.121  1.00  0.00           H  
ATOM    179 HG23 THR    11       5.531  -6.669  -7.848  1.00  0.00           H  
ATOM    180  OG1 THR    11       5.666  -6.432  -5.308  1.00  0.00           O  
ATOM    181  HG1 THR    11       6.420  -6.171  -4.736  1.00  0.00           H  
ATOM    182  C   THR    11       6.315 -10.058  -5.828  1.00  0.00           C  
ATOM    183  O   THR    11       5.469 -10.766  -6.372  1.00  0.00           O  
ATOM    184  N   LEU    12       7.620 -10.354  -5.837  1.00  0.00           N  
ATOM    185  H   LEU    12       8.261  -9.691  -5.410  1.00  0.00           H  
ATOM    186  CA  LEU    12       8.200 -11.560  -6.442  1.00  0.00           C  
ATOM    187  HA  LEU    12       7.788 -11.679  -7.441  1.00  0.00           H  
ATOM    188  CB  LEU    12       9.725 -11.388  -6.566  1.00  0.00           C  
ATOM    189  HB2 LEU    12      10.127 -11.091  -5.596  1.00  0.00           H  
ATOM    190  HB3 LEU    12      10.164 -12.348  -6.827  1.00  0.00           H  
ATOM    191  CG  LEU    12      10.150 -10.371  -7.641  1.00  0.00           C  
ATOM    192  HG  LEU    12       9.549  -9.469  -7.562  1.00  0.00           H  
ATOM    193  CD1 LEU    12      11.618  -9.998  -7.456  1.00  0.00           C  
ATOM    194 HD11 LEU    12      11.887  -9.217  -8.167  1.00  0.00           H  
ATOM    195 HD12 LEU    12      11.777  -9.626  -6.445  1.00  0.00           H  
ATOM    196 HD13 LEU    12      12.244 -10.870  -7.629  1.00  0.00           H  
ATOM    197  CD2 LEU    12       9.993 -10.955  -9.045  1.00  0.00           C  
ATOM    198 HD21 LEU    12       8.944 -11.161  -9.251  1.00  0.00           H  
ATOM    199 HD22 LEU    12      10.355 -10.234  -9.776  1.00  0.00           H  
ATOM    200 HD23 LEU    12      10.572 -11.875  -9.144  1.00  0.00           H  
ATOM    201  C   LEU    12       7.842 -12.838  -5.665  1.00  0.00           C  
ATOM    202  O   LEU    12       7.582 -13.872  -6.282  1.00  0.00           O  
ATOM    203  N   ASN    13       7.770 -12.790  -4.331  1.00  0.00           N  
ATOM    204  H   ASN    13       8.084 -11.952  -3.851  1.00  0.00           H  
ATOM    205  CA  ASN    13       7.243 -13.901  -3.534  1.00  0.00           C  
ATOM    206  HA  ASN    13       7.764 -14.817  -3.815  1.00  0.00           H  
ATOM    207  CB  ASN    13       7.502 -13.658  -2.038  1.00  0.00           C  
ATOM    208  HB2 ASN    13       7.092 -12.689  -1.763  1.00  0.00           H  
ATOM    209  HB3 ASN    13       6.974 -14.419  -1.464  1.00  0.00           H  
ATOM    210  CG  ASN    13       8.967 -13.723  -1.629  1.00  0.00           C  
ATOM    211  OD1 ASN    13       9.807 -14.349  -2.257  1.00  0.00           O  
ATOM    212  ND2 ASN    13       9.305 -13.108  -0.518  1.00  0.00           N  
ATOM    213 HD21 ASN    13      10.268 -13.173  -0.246  1.00  0.00           H  
ATOM    214 HD22 ASN    13       8.610 -12.630   0.026  1.00  0.00           H  
ATOM    215  C   ASN    13       5.750 -14.144  -3.829  1.00  0.00           C  
ATOM    216  O   ASN    13       5.372 -15.280  -4.097  1.00  0.00           O  
ATOM    217  N   SER    14       4.915 -13.100  -3.879  1.00  0.00           N  
ATOM    218  H   SER    14       5.244 -12.181  -3.593  1.00  0.00           H  
ATOM    219  CA  SER    14       3.498 -13.237  -4.244  1.00  0.00           C  
ATOM    220  HA  SER    14       3.044 -13.987  -3.596  1.00  0.00           H  
ATOM    221  CB  SER    14       2.770 -11.912  -4.022  1.00  0.00           C  
ATOM    222  HB2 SER    14       3.265 -11.138  -4.612  1.00  0.00           H  
ATOM    223  HB3 SER    14       1.732 -12.003  -4.347  1.00  0.00           H  
ATOM    224  OG  SER    14       2.801 -11.539  -2.656  1.00  0.00           O  
ATOM    225  HG  SER    14       2.152 -12.058  -2.169  1.00  0.00           H  
ATOM    226  C   SER    14       3.298 -13.707  -5.692  1.00  0.00           C  
ATOM    227  O   SER    14       2.402 -14.506  -5.944  1.00  0.00           O  
ATOM    228  N   LEU    15       4.164 -13.302  -6.629  1.00  0.00           N  
ATOM    229  H   LEU    15       4.812 -12.565  -6.377  1.00  0.00           H  
ATOM    230  CA  LEU    15       4.254 -13.860  -7.991  1.00  0.00           C  
ATOM    231  HA  LEU    15       3.290 -13.747  -8.495  1.00  0.00           H  
ATOM    232  CB  LEU    15       5.348 -13.111  -8.784  1.00  0.00           C  
ATOM    233  HB2 LEU    15       6.007 -12.605  -8.090  1.00  0.00           H  
ATOM    234  HB3 LEU    15       5.964 -13.815  -9.346  1.00  0.00           H  
ATOM    235  CG  LEU    15       4.751 -12.085  -9.758  1.00  0.00           C  
ATOM    236  HG  LEU    15       3.839 -11.693  -9.324  1.00  0.00           H  
ATOM    237  CD1 LEU    15       5.694 -10.914 -10.036  1.00  0.00           C  
ATOM    238 HD11 LEU    15       5.204 -10.192 -10.690  1.00  0.00           H  
ATOM    239 HD12 LEU    15       6.605 -11.276 -10.516  1.00  0.00           H  
ATOM    240 HD13 LEU    15       5.947 -10.425  -9.099  1.00  0.00           H  
ATOM    241  CD2 LEU    15       4.406 -12.772 -11.077  1.00  0.00           C  
ATOM    242 HD21 LEU    15       5.311 -13.093 -11.590  1.00  0.00           H  
ATOM    243 HD22 LEU    15       3.793 -13.645 -10.870  1.00  0.00           H  
ATOM    244 HD23 LEU    15       3.849 -12.087 -11.717  1.00  0.00           H  
ATOM    245  C   LEU    15       4.563 -15.362  -7.982  1.00  0.00           C  
ATOM    246  O   LEU    15       3.991 -16.099  -8.780  1.00  0.00           O  
ATOM    247  N   THR    16       5.423 -15.821  -7.068  1.00  0.00           N  
ATOM    248  H   THR    16       5.824 -15.153  -6.425  1.00  0.00           H  
ATOM    249  CA  THR    16       5.790 -17.244  -6.937  1.00  0.00           C  
ATOM    250  HA  THR    16       6.134 -17.598  -7.909  1.00  0.00           H  
ATOM    251  CB  THR    16       6.946 -17.430  -5.929  1.00  0.00           C  
ATOM    252  HB  THR    16       6.588 -17.226  -4.926  1.00  0.00           H  
ATOM    253  CG2 THR    16       7.520 -18.845  -5.953  1.00  0.00           C  
ATOM    254 HG21 THR    16       8.405 -18.899  -5.319  1.00  0.00           H  
ATOM    255 HG22 THR    16       6.786 -19.559  -5.577  1.00  0.00           H  
ATOM    256 HG23 THR    16       7.792 -19.119  -6.975  1.00  0.00           H  
ATOM    257  OG1 THR    16       8.050 -16.572  -6.196  1.00  0.00           O  
ATOM    258  HG1 THR    16       7.706 -15.661  -6.228  1.00  0.00           H  
ATOM    259  C   THR    16       4.576 -18.118  -6.556  1.00  0.00           C  
ATOM    260  O   THR    16       4.545 -19.298  -6.893  1.00  0.00           O  
ATOM    261  N   GLU    17       3.549 -17.547  -5.915  1.00  0.00           N  
ATOM    262  H   GLU    17       3.632 -16.577  -5.646  1.00  0.00           H  
ATOM    263  CA  GLU    17       2.285 -18.232  -5.596  1.00  0.00           C  
ATOM    264  HA  GLU    17       2.500 -19.283  -5.380  1.00  0.00           H  
ATOM    265  CB  GLU    17       1.716 -17.607  -4.306  1.00  0.00           C  
ATOM    266  HB2 GLU    17       2.436 -17.792  -3.509  1.00  0.00           H  
ATOM    267  HB3 GLU    17       1.657 -16.526  -4.433  1.00  0.00           H  
ATOM    268  CG  GLU    17       0.334 -18.082  -3.813  1.00  0.00           C  
ATOM    269  HG2 GLU    17       0.223 -17.777  -2.769  1.00  0.00           H  
ATOM    270  HG3 GLU    17      -0.426 -17.542  -4.385  1.00  0.00           H  
ATOM    271  CD  GLU    17       0.057 -19.593  -3.930  1.00  0.00           C  
ATOM    272  OE1 GLU    17      -1.101 -19.951  -4.266  1.00  0.00           O  
ATOM    273  OE2 GLU    17       0.987 -20.402  -3.733  1.00  0.00           O  
ATOM    274  C   GLU    17       1.270 -18.218  -6.761  1.00  0.00           C  
ATOM    275  O   GLU    17       0.396 -19.078  -6.810  1.00  0.00           O  
ATOM    276  N   GLN    18       1.363 -17.323  -7.756  1.00  0.00           N  
ATOM    277  H   GLN    18       2.157 -16.694  -7.771  1.00  0.00           H  
ATOM    278  CA  GLN    18       0.361 -17.221  -8.845  1.00  0.00           C  
ATOM    279  HA  GLN    18      -0.617 -17.377  -8.387  1.00  0.00           H  
ATOM    280  CB  GLN    18       0.326 -15.812  -9.472  1.00  0.00           C  
ATOM    281  HB2 GLN    18       1.237 -15.654 -10.050  1.00  0.00           H  
ATOM    282  HB3 GLN    18      -0.520 -15.770 -10.160  1.00  0.00           H  
ATOM    283  CG  GLN    18       0.170 -14.655  -8.473  1.00  0.00           C  
ATOM    284  HG2 GLN    18       1.141 -14.454  -8.034  1.00  0.00           H  
ATOM    285  HG3 GLN    18      -0.131 -13.760  -9.014  1.00  0.00           H  
ATOM    286  CD  GLN    18      -0.852 -14.919  -7.366  1.00  0.00           C  
ATOM    287  OE1 GLN    18      -2.027 -15.132  -7.618  1.00  0.00           O  
ATOM    288  NE2 GLN    18      -0.444 -14.925  -6.118  1.00  0.00           N  
ATOM    289 HE21 GLN    18      -1.120 -15.169  -5.413  1.00  0.00           H  
ATOM    290 HE22 GLN    18       0.535 -14.782  -5.905  1.00  0.00           H  
ATOM    291  C   GLN    18       0.466 -18.334  -9.913  1.00  0.00           C  
ATOM    292  O   GLN    18       0.286 -18.084 -11.102  1.00  0.00           O  
ATOM    293  N   LYS    19       0.748 -19.575  -9.497  1.00  0.00           N  
ATOM    294  H   LYS    19       0.864 -19.687  -8.494  1.00  0.00           H  
ATOM    295  CA  LYS    19       0.992 -20.741 -10.357  1.00  0.00           C  
ATOM    296  HA  LYS    19       1.903 -20.542 -10.918  1.00  0.00           H  
ATOM    297  CB  LYS    19       1.206 -21.996  -9.482  1.00  0.00           C  
ATOM    298  HB2 LYS    19       0.357 -22.106  -8.801  1.00  0.00           H  
ATOM    299  HB3 LYS    19       1.231 -22.878 -10.127  1.00  0.00           H  
ATOM    300  CG  LYS    19       2.505 -21.967  -8.650  1.00  0.00           C  
ATOM    301  HG2 LYS    19       2.523 -21.074  -8.023  1.00  0.00           H  
ATOM    302  HG3 LYS    19       2.515 -22.840  -7.995  1.00  0.00           H  
ATOM    303  CD  LYS    19       3.760 -22.002  -9.536  1.00  0.00           C  
ATOM    304  HD2 LYS    19       3.752 -22.915 -10.132  1.00  0.00           H  
ATOM    305  HD3 LYS    19       3.761 -21.149 -10.209  1.00  0.00           H  
ATOM    306  CE  LYS    19       5.048 -21.945  -8.715  1.00  0.00           C  
ATOM    307  HE2 LYS    19       5.018 -21.069  -8.063  1.00  0.00           H  
ATOM    308  HE3 LYS    19       5.118 -22.839  -8.088  1.00  0.00           H  
ATOM    309  NZ  LYS    19       6.219 -21.855  -9.618  1.00  0.00           N  
ATOM    310  HZ1 LYS    19       7.127 -21.818  -9.150  1.00  0.00           H  
ATOM    311  HZ2 LYS    19       6.286 -22.620 -10.271  1.00  0.00           H  
ATOM    312  HZ3 LYS    19       6.263 -20.994 -10.173  1.00  0.00           H  
ATOM    313  C   LYS    19      -0.111 -20.942 -11.400  1.00  0.00           C  
ATOM    314  O   LYS    19      -1.258 -21.259 -11.079  1.00  0.00           O  
ATOM    315  N   THR    20       0.271 -20.750 -12.658  1.00  0.00           N  
ATOM    316  H   THR    20       1.232 -20.487 -12.829  1.00  0.00           H  
ATOM    317  CA  THR    20      -0.605 -20.779 -13.828  1.00  0.00           C  
ATOM    318  HA  THR    20      -1.298 -21.604 -13.697  1.00  0.00           H  
ATOM    319  CB  THR    20      -1.408 -19.467 -13.933  1.00  0.00           C  
ATOM    320  HB  THR    20      -1.884 -19.274 -12.972  1.00  0.00           H  
ATOM    321  CG2 THR    20      -0.561 -18.253 -14.318  1.00  0.00           C  
ATOM    322 HG21 THR    20      -1.136 -17.347 -14.151  1.00  0.00           H  
ATOM    323 HG22 THR    20       0.332 -18.208 -13.698  1.00  0.00           H  
ATOM    324 HG23 THR    20      -0.269 -18.309 -15.363  1.00  0.00           H  
ATOM    325  OG1 THR    20      -2.413 -19.593 -14.910  1.00  0.00           O  
ATOM    326  HG1 THR    20      -2.969 -20.353 -14.654  1.00  0.00           H  
ATOM    327  C   THR    20       0.201 -21.056 -15.098  1.00  0.00           C  
ATOM    328  O   THR    20       1.395 -20.784 -15.150  1.00  0.00           O  
ATOM    329  N   LEU    21      -0.440 -21.586 -16.140  1.00  0.00           N  
ATOM    330  H   LEU    21      -1.438 -21.717 -16.056  1.00  0.00           H  
ATOM    331  CA  LEU    21       0.228 -22.077 -17.361  1.00  0.00           C  
ATOM    332  HA  LEU    21       0.957 -22.836 -17.072  1.00  0.00           H  
ATOM    333  CB  LEU    21      -0.837 -22.720 -18.271  1.00  0.00           C  
ATOM    334  HB2 LEU    21      -1.547 -21.947 -18.564  1.00  0.00           H  
ATOM    335  HB3 LEU    21      -0.346 -23.082 -19.176  1.00  0.00           H  
ATOM    336  CG  LEU    21      -1.621 -23.891 -17.633  1.00  0.00           C  
ATOM    337  HG  LEU    21      -2.083 -23.566 -16.700  1.00  0.00           H  
ATOM    338  CD1 LEU    21      -2.741 -24.346 -18.567  1.00  0.00           C  
ATOM    339 HD11 LEU    21      -3.295 -25.169 -18.116  1.00  0.00           H  
ATOM    340 HD12 LEU    21      -2.323 -24.674 -19.520  1.00  0.00           H  
ATOM    341 HD13 LEU    21      -3.429 -23.519 -18.748  1.00  0.00           H  
ATOM    342  CD2 LEU    21      -0.727 -25.096 -17.341  1.00  0.00           C  
ATOM    343 HD21 LEU    21      -0.218 -25.413 -18.252  1.00  0.00           H  
ATOM    344 HD22 LEU    21      -1.323 -25.927 -16.962  1.00  0.00           H  
ATOM    345 HD23 LEU    21       0.020 -24.838 -16.591  1.00  0.00           H  
ATOM    346  C   LEU    21       1.045 -20.997 -18.114  1.00  0.00           C  
ATOM    347  O   LEU    21       1.908 -21.308 -18.934  1.00  0.00           O  
ATOM    348  N   CYS    22       0.813 -19.718 -17.808  1.00  0.00           N  
ATOM    349  H   CYS    22       0.114 -19.522 -17.109  1.00  0.00           H  
ATOM    350  CA  CYS    22       1.584 -18.597 -18.337  1.00  0.00           C  
ATOM    351  HA  CYS    22       1.652 -18.710 -19.419  1.00  0.00           H  
ATOM    352  CB  CYS    22       0.772 -17.321 -18.051  1.00  0.00           C  
ATOM    353  HB2 CYS    22      -0.282 -17.490 -18.289  1.00  0.00           H  
ATOM    354  HB3 CYS    22       0.842 -17.069 -16.995  1.00  0.00           H  
ATOM    355  SG  CYS    22       1.358 -15.919 -19.041  1.00  0.00           S  
ATOM    356  HG  CYS    22       0.835 -16.318 -20.214  1.00  0.00           H  
ATOM    357  C   CYS    22       3.042 -18.550 -17.808  1.00  0.00           C  
ATOM    358  O   CYS    22       3.923 -18.074 -18.521  1.00  0.00           O  
ATOM    359  N   THR    23       3.356 -19.096 -16.619  1.00  0.00           N  
ATOM    360  H   THR    23       2.651 -19.589 -16.074  1.00  0.00           H  
ATOM    361  CA  THR    23       4.741 -19.057 -16.084  1.00  0.00           C  
ATOM    362  HA  THR    23       5.116 -18.046 -16.225  1.00  0.00           H  
ATOM    363  CB  THR    23       4.812 -19.350 -14.574  1.00  0.00           C  
ATOM    364  HB  THR    23       5.858 -19.351 -14.265  1.00  0.00           H  
ATOM    365  CG2 THR    23       4.080 -18.282 -13.768  1.00  0.00           C  
ATOM    366 HG21 THR    23       4.260 -18.445 -12.705  1.00  0.00           H  
ATOM    367 HG22 THR    23       3.009 -18.333 -13.965  1.00  0.00           H  
ATOM    368 HG23 THR    23       4.457 -17.298 -14.041  1.00  0.00           H  
ATOM    369  OG1 THR    23       4.238 -20.590 -14.232  1.00  0.00           O  
ATOM    370  HG1 THR    23       4.767 -21.295 -14.626  1.00  0.00           H  
ATOM    371  C   THR    23       5.726 -19.962 -16.833  1.00  0.00           C  
ATOM    372  O   THR    23       6.936 -19.742 -16.755  1.00  0.00           O  
ATOM    373  N   GLU    24       5.220 -20.938 -17.594  1.00  0.00           N  
ATOM    374  H   GLU    24       4.219 -21.071 -17.595  1.00  0.00           H  
ATOM    375  CA  GLU    24       6.013 -21.833 -18.455  1.00  0.00           C  
ATOM    376  HA  GLU    24       6.936 -22.099 -17.941  1.00  0.00           H  
ATOM    377  CB  GLU    24       5.213 -23.122 -18.736  1.00  0.00           C  
ATOM    378  HB2 GLU    24       4.380 -22.865 -19.392  1.00  0.00           H  
ATOM    379  HB3 GLU    24       5.849 -23.817 -19.284  1.00  0.00           H  
ATOM    380  CG  GLU    24       4.626 -23.852 -17.510  1.00  0.00           C  
ATOM    381  HG2 GLU    24       3.941 -23.178 -16.989  1.00  0.00           H  
ATOM    382  HG3 GLU    24       4.027 -24.687 -17.882  1.00  0.00           H  
ATOM    383  CD  GLU    24       5.654 -24.397 -16.503  1.00  0.00           C  
ATOM    384  OE1 GLU    24       5.207 -25.092 -15.562  1.00  0.00           O  
ATOM    385  OE2 GLU    24       6.864 -24.114 -16.656  1.00  0.00           O  
ATOM    386  C   GLU    24       6.417 -21.191 -19.801  1.00  0.00           C  
ATOM    387  O   GLU    24       7.207 -21.753 -20.561  1.00  0.00           O  
ATOM    388  N   LEU    25       5.849 -20.027 -20.142  1.00  0.00           N  
ATOM    389  H   LEU    25       5.249 -19.573 -19.466  1.00  0.00           H  
ATOM    390  CA  LEU    25       6.090 -19.343 -21.416  1.00  0.00           C  
ATOM    391  HA  LEU    25       6.150 -20.099 -22.198  1.00  0.00           H  
ATOM    392  CB  LEU    25       4.909 -18.409 -21.737  1.00  0.00           C  
ATOM    393  HB2 LEU    25       4.872 -17.632 -20.974  1.00  0.00           H  
ATOM    394  HB3 LEU    25       5.088 -17.923 -22.697  1.00  0.00           H  
ATOM    395  CG  LEU    25       3.533 -19.103 -21.784  1.00  0.00           C  
ATOM    396  HG  LEU    25       3.311 -19.566 -20.823  1.00  0.00           H  
ATOM    397  CD1 LEU    25       2.457 -18.060 -22.079  1.00  0.00           C  
ATOM    398 HD11 LEU    25       1.468 -18.512 -21.990  1.00  0.00           H  
ATOM    399 HD12 LEU    25       2.534 -17.243 -21.362  1.00  0.00           H  
ATOM    400 HD13 LEU    25       2.580 -17.664 -23.084  1.00  0.00           H  
ATOM    401  CD2 LEU    25       3.452 -20.169 -22.881  1.00  0.00           C  
ATOM    402 HD21 LEU    25       2.436 -20.561 -22.932  1.00  0.00           H  
ATOM    403 HD22 LEU    25       3.736 -19.747 -23.843  1.00  0.00           H  
ATOM    404 HD23 LEU    25       4.114 -20.998 -22.629  1.00  0.00           H  
ATOM    405  C   LEU    25       7.431 -18.595 -21.431  1.00  0.00           C  
ATOM    406  O   LEU    25       7.995 -18.276 -20.378  1.00  0.00           O  
ATOM    407  N   THR    26       7.950 -18.317 -22.632  1.00  0.00           N  
ATOM    408  H   THR    26       7.462 -18.593 -23.469  1.00  0.00           H  
ATOM    409  CA  THR    26       9.247 -17.653 -22.780  1.00  0.00           C  
ATOM    410  HA  THR    26       9.847 -18.001 -21.947  1.00  0.00           H  
ATOM    411  CB  THR    26      10.017 -18.081 -24.037  1.00  0.00           C  
ATOM    412  HB  THR    26      10.943 -17.507 -24.072  1.00  0.00           H  
ATOM    413  CG2 THR    26      10.392 -19.561 -24.021  1.00  0.00           C  
ATOM    414 HG21 THR    26      11.034 -19.767 -23.165  1.00  0.00           H  
ATOM    415 HG22 THR    26       9.498 -20.178 -23.958  1.00  0.00           H  
ATOM    416 HG23 THR    26      10.933 -19.804 -24.935  1.00  0.00           H  
ATOM    417  OG1 THR    26       9.294 -17.829 -25.217  1.00  0.00           O  
ATOM    418  HG1 THR    26       9.858 -17.260 -25.765  1.00  0.00           H  
ATOM    419  C   THR    26       9.194 -16.125 -22.672  1.00  0.00           C  
ATOM    420  O   THR    26       8.308 -15.446 -23.193  1.00  0.00           O  
ATOM    421  N   VAL    27      10.229 -15.594 -22.025  1.00  0.00           N  
ATOM    422  H   VAL    27      10.868 -16.255 -21.590  1.00  0.00           H  
ATOM    423  CA  VAL    27      10.638 -14.186 -21.938  1.00  0.00           C  
ATOM    424  HA  VAL    27      10.107 -13.623 -22.706  1.00  0.00           H  
ATOM    425  CB  VAL    27      10.248 -13.608 -20.560  1.00  0.00           C  
ATOM    426  HB  VAL    27       9.187 -13.809 -20.403  1.00  0.00           H  
ATOM    427  CG1 VAL    27      11.023 -14.257 -19.406  1.00  0.00           C  
ATOM    428 HG11 VAL    27      10.862 -15.335 -19.408  1.00  0.00           H  
ATOM    429 HG12 VAL    27      12.090 -14.055 -19.497  1.00  0.00           H  
ATOM    430 HG13 VAL    27      10.669 -13.858 -18.455  1.00  0.00           H  
ATOM    431  CG2 VAL    27      10.434 -12.086 -20.471  1.00  0.00           C  
ATOM    432 HG21 VAL    27       9.915 -11.599 -21.298  1.00  0.00           H  
ATOM    433 HG22 VAL    27      11.491 -11.818 -20.478  1.00  0.00           H  
ATOM    434 HG23 VAL    27       9.998 -11.726 -19.538  1.00  0.00           H  
ATOM    435  C   VAL    27      12.145 -14.101 -22.247  1.00  0.00           C  
ATOM    436  O   VAL    27      12.848 -15.111 -22.214  1.00  0.00           O  
ATOM    437  N   THR    28      12.665 -12.928 -22.610  1.00  0.00           N  
ATOM    438  H   THR    28      12.092 -12.103 -22.540  1.00  0.00           H  
ATOM    439  CA  THR    28      14.085 -12.783 -22.998  1.00  0.00           C  
ATOM    440  HA  THR    28      14.397 -13.681 -23.535  1.00  0.00           H  
ATOM    441  CB  THR    28      14.264 -11.619 -23.978  1.00  0.00           C  
ATOM    442  HB  THR    28      13.871 -10.706 -23.534  1.00  0.00           H  
ATOM    443  CG2 THR    28      15.710 -11.385 -24.413  1.00  0.00           C  
ATOM    444 HG21 THR    28      15.736 -10.613 -25.182  1.00  0.00           H  
ATOM    445 HG22 THR    28      16.312 -11.052 -23.568  1.00  0.00           H  
ATOM    446 HG23 THR    28      16.130 -12.305 -24.818  1.00  0.00           H  
ATOM    447  OG1 THR    28      13.524 -11.909 -25.139  1.00  0.00           O  
ATOM    448  HG1 THR    28      12.604 -11.994 -24.887  1.00  0.00           H  
ATOM    449  C   THR    28      15.000 -12.637 -21.779  1.00  0.00           C  
ATOM    450  O   THR    28      14.827 -11.729 -20.968  1.00  0.00           O  
ATOM    451  N   ASP    29      16.002 -13.508 -21.657  1.00  0.00           N  
ATOM    452  H   ASP    29      16.129 -14.187 -22.402  1.00  0.00           H  
ATOM    453  CA  ASP    29      17.045 -13.458 -20.626  1.00  0.00           C  
ATOM    454  HA  ASP    29      16.572 -13.249 -19.667  1.00  0.00           H  
ATOM    455  CB  ASP    29      17.737 -14.822 -20.495  1.00  0.00           C  
ATOM    456  HB2 ASP    29      16.997 -15.569 -20.206  1.00  0.00           H  
ATOM    457  HB3 ASP    29      18.151 -15.108 -21.462  1.00  0.00           H  
ATOM    458  CG  ASP    29      18.857 -14.800 -19.443  1.00  0.00           C  
ATOM    459  OD1 ASP    29      19.793 -15.625 -19.555  1.00  0.00           O  
ATOM    460  OD2 ASP    29      18.787 -13.998 -18.475  1.00  0.00           O  
ATOM    461  C   ASP    29      18.071 -12.339 -20.882  1.00  0.00           C  
ATOM    462  O   ASP    29      19.195 -12.562 -21.341  1.00  0.00           O  
ATOM    463  N   ILE    30      17.697 -11.110 -20.528  1.00  0.00           N  
ATOM    464  H   ILE    30      16.731 -10.979 -20.249  1.00  0.00           H  
ATOM    465  CA  ILE    30      18.590  -9.945 -20.590  1.00  0.00           C  
ATOM    466  HA  ILE    30      18.924  -9.846 -21.624  1.00  0.00           H  
ATOM    467  CB  ILE    30      17.826  -8.653 -20.213  1.00  0.00           C  
ATOM    468  HB  ILE    30      18.479  -7.813 -20.448  1.00  0.00           H  
ATOM    469  CG2 ILE    30      16.571  -8.494 -21.092  1.00  0.00           C  
ATOM    470 HG21 ILE    30      16.826  -8.631 -22.143  1.00  0.00           H  
ATOM    471 HG22 ILE    30      15.811  -9.224 -20.816  1.00  0.00           H  
ATOM    472 HG23 ILE    30      16.152  -7.494 -20.966  1.00  0.00           H  
ATOM    473  CG1 ILE    30      17.434  -8.546 -18.720  1.00  0.00           C  
ATOM    474 HG12 ILE    30      16.518  -7.967 -18.641  1.00  0.00           H  
ATOM    475 HG13 ILE    30      17.231  -9.535 -18.306  1.00  0.00           H  
ATOM    476  CD1 ILE    30      18.480  -7.832 -17.851  1.00  0.00           C  
ATOM    477 HD11 ILE    30      19.390  -8.420 -17.763  1.00  0.00           H  
ATOM    478 HD12 ILE    30      18.730  -6.862 -18.277  1.00  0.00           H  
ATOM    479 HD13 ILE    30      18.075  -7.680 -16.852  1.00  0.00           H  
ATOM    480  C   ILE    30      19.858 -10.109 -19.735  1.00  0.00           C  
ATOM    481  O   ILE    30      20.850  -9.430 -20.005  1.00  0.00           O  
ATOM    482  N   PHE    31      19.852 -10.975 -18.712  1.00  0.00           N  
ATOM    483  H   PHE    31      19.053 -11.584 -18.587  1.00  0.00           H  
ATOM    484  CA  PHE    31      20.949 -11.081 -17.748  1.00  0.00           C  
ATOM    485  HA  PHE    31      21.232 -10.074 -17.443  1.00  0.00           H  
ATOM    486  CB  PHE    31      20.476 -11.825 -16.490  1.00  0.00           C  
ATOM    487  HB2 PHE    31      20.291 -12.867 -16.742  1.00  0.00           H  
ATOM    488  HB3 PHE    31      21.286 -11.811 -15.759  1.00  0.00           H  
ATOM    489  CG  PHE    31      19.233 -11.235 -15.838  1.00  0.00           C  
ATOM    490  CD1 PHE    31      19.317 -10.006 -15.154  1.00  0.00           C  
ATOM    491  HD1 PHE    31      20.265  -9.491 -15.089  1.00  0.00           H  
ATOM    492  CE1 PHE    31      18.170  -9.442 -14.567  1.00  0.00           C  
ATOM    493  HE1 PHE    31      18.236  -8.492 -14.056  1.00  0.00           H  
ATOM    494  CZ  PHE    31      16.935 -10.109 -14.656  1.00  0.00           C  
ATOM    495  HZ  PHE    31      16.049  -9.675 -14.216  1.00  0.00           H  
ATOM    496  CE2 PHE    31      16.848 -11.340 -15.328  1.00  0.00           C  
ATOM    497  HE2 PHE    31      15.897 -11.850 -15.397  1.00  0.00           H  
ATOM    498  CD2 PHE    31      17.993 -11.899 -15.923  1.00  0.00           C  
ATOM    499  HD2 PHE    31      17.910 -12.836 -16.453  1.00  0.00           H  
ATOM    500  C   PHE    31      22.203 -11.720 -18.362  1.00  0.00           C  
ATOM    501  O   PHE    31      23.308 -11.280 -18.060  1.00  0.00           O  
ATOM    502  N   ALA    32      22.055 -12.677 -19.287  1.00  0.00           N  
ATOM    503  H   ALA    32      21.122 -13.011 -19.502  1.00  0.00           H  
ATOM    504  CA  ALA    32      23.185 -13.200 -20.061  1.00  0.00           C  
ATOM    505  HA  ALA    32      23.977 -13.506 -19.373  1.00  0.00           H  
ATOM    506  CB  ALA    32      22.700 -14.436 -20.826  1.00  0.00           C  
ATOM    507  HB1 ALA    32      22.362 -15.197 -20.123  1.00  0.00           H  
ATOM    508  HB2 ALA    32      21.872 -14.169 -21.488  1.00  0.00           H  
ATOM    509  HB3 ALA    32      23.516 -14.844 -21.422  1.00  0.00           H  
ATOM    510  C   ALA    32      23.792 -12.153 -21.024  1.00  0.00           C  
ATOM    511  O   ALA    32      25.007 -12.126 -21.229  1.00  0.00           O  
ATOM    512  N   ALA    33      22.960 -11.281 -21.610  1.00  0.00           N  
ATOM    513  H   ALA    33      21.974 -11.361 -21.413  1.00  0.00           H  
ATOM    514  CA  ALA    33      23.392 -10.255 -22.561  1.00  0.00           C  
ATOM    515  HA  ALA    33      24.170 -10.677 -23.199  1.00  0.00           H  
ATOM    516  CB  ALA    33      22.191  -9.910 -23.445  1.00  0.00           C  
ATOM    517  HB1 ALA    33      22.489  -9.185 -24.204  1.00  0.00           H  
ATOM    518  HB2 ALA    33      21.843 -10.813 -23.946  1.00  0.00           H  
ATOM    519  HB3 ALA    33      21.386  -9.490 -22.842  1.00  0.00           H  
ATOM    520  C   ALA    33      23.982  -8.990 -21.902  1.00  0.00           C  
ATOM    521  O   ALA    33      24.710  -8.233 -22.546  1.00  0.00           O  
ATOM    522  N   SER    34      23.687  -8.741 -20.623  1.00  0.00           N  
ATOM    523  H   SER    34      23.100  -9.410 -20.143  1.00  0.00           H  
ATOM    524  CA  SER    34      24.025  -7.496 -19.910  1.00  0.00           C  
ATOM    525  HA  SER    34      23.930  -6.690 -20.631  1.00  0.00           H  
ATOM    526  CB  SER    34      22.993  -7.202 -18.814  1.00  0.00           C  
ATOM    527  HB2 SER    34      22.938  -8.039 -18.116  1.00  0.00           H  
ATOM    528  HB3 SER    34      23.272  -6.304 -18.264  1.00  0.00           H  
ATOM    529  OG  SER    34      21.732  -6.990 -19.439  1.00  0.00           O  
ATOM    530  HG  SER    34      21.372  -7.876 -19.651  1.00  0.00           H  
ATOM    531  C   SER    34      25.487  -7.411 -19.440  1.00  0.00           C  
ATOM    532  O   SER    34      25.789  -6.982 -18.329  1.00  0.00           O  
ATOM    533  N   LYS    35      26.421  -7.777 -20.325  1.00  0.00           N  
ATOM    534  H   LYS    35      26.076  -8.064 -21.235  1.00  0.00           H  
ATOM    535  CA  LYS    35      27.867  -7.562 -20.170  1.00  0.00           C  
ATOM    536  HA  LYS    35      28.210  -8.070 -19.267  1.00  0.00           H  
ATOM    537  CB  LYS    35      28.598  -8.134 -21.399  1.00  0.00           C  
ATOM    538  HB2 LYS    35      28.156  -7.698 -22.298  1.00  0.00           H  
ATOM    539  HB3 LYS    35      29.650  -7.840 -21.356  1.00  0.00           H  
ATOM    540  CG  LYS    35      28.512  -9.670 -21.478  1.00  0.00           C  
ATOM    541  HG2 LYS    35      29.178 -10.104 -20.730  1.00  0.00           H  
ATOM    542  HG3 LYS    35      27.495  -9.994 -21.252  1.00  0.00           H  
ATOM    543  CD  LYS    35      28.871 -10.220 -22.867  1.00  0.00           C  
ATOM    544  HD2 LYS    35      28.722 -11.300 -22.850  1.00  0.00           H  
ATOM    545  HD3 LYS    35      28.181  -9.794 -23.598  1.00  0.00           H  
ATOM    546  CE  LYS    35      30.319  -9.910 -23.271  1.00  0.00           C  
ATOM    547  HE2 LYS    35      30.462  -8.824 -23.271  1.00  0.00           H  
ATOM    548  HE3 LYS    35      30.985 -10.336 -22.513  1.00  0.00           H  
ATOM    549  NZ  LYS    35      30.642 -10.471 -24.610  1.00  0.00           N  
ATOM    550  HZ1 LYS    35      31.619 -10.323 -24.838  1.00  0.00           H  
ATOM    551  HZ2 LYS    35      30.073 -10.033 -25.325  1.00  0.00           H  
ATOM    552  HZ3 LYS    35      30.454 -11.467 -24.630  1.00  0.00           H  
ATOM    553  C   LYS    35      28.160  -6.066 -20.020  1.00  0.00           C  
ATOM    554  O   LYS    35      27.652  -5.268 -20.807  1.00  0.00           O  
ATOM    555  N   ASN    36      28.958  -5.694 -19.016  1.00  0.00           N  
ATOM    556  H   ASN    36      29.361  -6.425 -18.450  1.00  0.00           H  
ATOM    557  CA  ASN    36      29.412  -4.320 -18.732  1.00  0.00           C  
ATOM    558  HA  ASN    36      29.833  -4.327 -17.725  1.00  0.00           H  
ATOM    559  CB  ASN    36      30.552  -3.925 -19.697  1.00  0.00           C  
ATOM    560  HB2 ASN    36      30.151  -3.825 -20.705  1.00  0.00           H  
ATOM    561  HB3 ASN    36      30.920  -2.942 -19.399  1.00  0.00           H  
ATOM    562  CG  ASN    36      31.745  -4.870 -19.750  1.00  0.00           C  
ATOM    563  OD1 ASN    36      31.697  -6.043 -19.411  1.00  0.00           O  
ATOM    564  ND2 ASN    36      32.875  -4.383 -20.203  1.00  0.00           N  
ATOM    565 HD21 ASN    36      33.664  -5.001 -20.187  1.00  0.00           H  
ATOM    566 HD22 ASN    36      32.938  -3.422 -20.485  1.00  0.00           H  
ATOM    567  C   ASN    36      28.278  -3.263 -18.679  1.00  0.00           C  
ATOM    568  O   ASN    36      28.514  -2.079 -18.902  1.00  0.00           O  
ATOM    569  N   THR    37      27.047  -3.710 -18.434  1.00  0.00           N  
ATOM    570  H   THR    37      26.948  -4.683 -18.179  1.00  0.00           H  
ATOM    571  CA  THR    37      25.814  -2.913 -18.414  1.00  0.00           C  
ATOM    572  HA  THR    37      25.875  -2.088 -19.124  1.00  0.00           H  
ATOM    573  CB  THR    37      24.676  -3.851 -18.832  1.00  0.00           C  
ATOM    574  HB  THR    37      24.711  -4.721 -18.180  1.00  0.00           H  
ATOM    575  CG2 THR    37      23.272  -3.272 -18.748  1.00  0.00           C  
ATOM    576 HG21 THR    37      23.088  -2.824 -17.776  1.00  0.00           H  
ATOM    577 HG22 THR    37      23.157  -2.520 -19.517  1.00  0.00           H  
ATOM    578 HG23 THR    37      22.544  -4.067 -18.897  1.00  0.00           H  
ATOM    579  OG1 THR    37      24.899  -4.258 -20.178  1.00  0.00           O  
ATOM    580  HG1 THR    37      25.857  -4.386 -20.273  1.00  0.00           H  
ATOM    581  C   THR    37      25.606  -2.340 -17.012  1.00  0.00           C  
ATOM    582  O   THR    37      25.954  -2.997 -16.029  1.00  0.00           O  
ATOM    583  N   THR    38      25.057  -1.129 -16.875  1.00  0.00           N  
ATOM    584  H   THR    38      24.716  -0.629 -17.699  1.00  0.00           H  
ATOM    585  CA  THR    38      24.883  -0.536 -15.535  1.00  0.00           C  
ATOM    586  HA  THR    38      25.813  -0.701 -14.992  1.00  0.00           H  
ATOM    587  CB  THR    38      24.669   0.985 -15.563  1.00  0.00           C  
ATOM    588  HB  THR    38      24.688   1.341 -14.532  1.00  0.00           H  
ATOM    589  CG2 THR    38      25.749   1.738 -16.335  1.00  0.00           C  
ATOM    590 HG21 THR    38      26.729   1.508 -15.916  1.00  0.00           H  
ATOM    591 HG22 THR    38      25.733   1.454 -17.388  1.00  0.00           H  
ATOM    592 HG23 THR    38      25.572   2.810 -16.254  1.00  0.00           H  
ATOM    593  OG1 THR    38      23.427   1.332 -16.105  1.00  0.00           O  
ATOM    594  HG1 THR    38      23.486   1.148 -17.061  1.00  0.00           H  
ATOM    595  C   THR    38      23.778  -1.235 -14.729  1.00  0.00           C  
ATOM    596  O   THR    38      22.893  -1.895 -15.276  1.00  0.00           O  
ATOM    597  N   GLU    39      23.805  -1.094 -13.399  1.00  0.00           N  
ATOM    598  H   GLU    39      24.577  -0.598 -12.983  1.00  0.00           H  
ATOM    599  CA  GLU    39      22.839  -1.748 -12.501  1.00  0.00           C  
ATOM    600  HA  GLU    39      22.875  -2.826 -12.674  1.00  0.00           H  
ATOM    601  CB  GLU    39      23.253  -1.471 -11.043  1.00  0.00           C  
ATOM    602  HB2 GLU    39      24.337  -1.557 -10.949  1.00  0.00           H  
ATOM    603  HB3 GLU    39      22.967  -0.451 -10.779  1.00  0.00           H  
ATOM    604  CG  GLU    39      22.611  -2.463 -10.067  1.00  0.00           C  
ATOM    605  HG2 GLU    39      21.558  -2.567 -10.314  1.00  0.00           H  
ATOM    606  HG3 GLU    39      23.077  -3.441 -10.201  1.00  0.00           H  
ATOM    607  CD  GLU    39      22.732  -2.012  -8.605  1.00  0.00           C  
ATOM    608  OE1 GLU    39      22.165  -0.960  -8.228  1.00  0.00           O  
ATOM    609  OE2 GLU    39      23.368  -2.723  -7.793  1.00  0.00           O  
ATOM    610  C   GLU    39      21.398  -1.284 -12.791  1.00  0.00           C  
ATOM    611  O   GLU    39      20.512  -2.098 -13.051  1.00  0.00           O  
ATOM    612  N   LYS    40      21.193   0.041 -12.877  1.00  0.00           N  
ATOM    613  H   LYS    40      21.985   0.637 -12.694  1.00  0.00           H  
ATOM    614  CA  LYS    40      19.910   0.674 -13.235  1.00  0.00           C  
ATOM    615  HA  LYS    40      19.145   0.379 -12.516  1.00  0.00           H  
ATOM    616  CB  LYS    40      20.073   2.201 -13.220  1.00  0.00           C  
ATOM    617  HB2 LYS    40      20.947   2.493 -13.807  1.00  0.00           H  
ATOM    618  HB3 LYS    40      19.190   2.642 -13.687  1.00  0.00           H  
ATOM    619  CG  LYS    40      20.197   2.741 -11.792  1.00  0.00           C  
ATOM    620  HG2 LYS    40      19.363   2.350 -11.211  1.00  0.00           H  
ATOM    621  HG3 LYS    40      21.130   2.404 -11.338  1.00  0.00           H  
ATOM    622  CD  LYS    40      20.146   4.274 -11.786  1.00  0.00           C  
ATOM    623  HD2 LYS    40      21.121   4.681 -12.061  1.00  0.00           H  
ATOM    624  HD3 LYS    40      19.419   4.608 -12.524  1.00  0.00           H  
ATOM    625  CE  LYS    40      19.724   4.771 -10.400  1.00  0.00           C  
ATOM    626  HE2 LYS    40      18.987   4.068  -9.996  1.00  0.00           H  
ATOM    627  HE3 LYS    40      20.594   4.769  -9.735  1.00  0.00           H  
ATOM    628  NZ  LYS    40      19.102   6.115 -10.483  1.00  0.00           N  
ATOM    629  HZ1 LYS    40      18.776   6.416  -9.572  1.00  0.00           H  
ATOM    630  HZ2 LYS    40      19.760   6.790 -10.846  1.00  0.00           H  
ATOM    631  HZ3 LYS    40      18.302   6.066 -11.107  1.00  0.00           H  
ATOM    632  C   LYS    40      19.395   0.248 -14.608  1.00  0.00           C  
ATOM    633  O   LYS    40      18.207  -0.003 -14.788  1.00  0.00           O  
ATOM    634  N   GLU    41      20.291   0.168 -15.581  1.00  0.00           N  
ATOM    635  H   GLU    41      21.252   0.403 -15.370  1.00  0.00           H  
ATOM    636  CA  GLU    41      19.996  -0.253 -16.950  1.00  0.00           C  
ATOM    637  HA  GLU    41      19.152   0.316 -17.343  1.00  0.00           H  
ATOM    638  CB  GLU    41      21.238   0.095 -17.757  1.00  0.00           C  
ATOM    639  HB2 GLU    41      21.427   1.162 -17.637  1.00  0.00           H  
ATOM    640  HB3 GLU    41      22.052  -0.476 -17.315  1.00  0.00           H  
ATOM    641  CG  GLU    41      21.226  -0.189 -19.254  1.00  0.00           C  
ATOM    642  HG2 GLU    41      20.855  -1.200 -19.426  1.00  0.00           H  
ATOM    643  HG3 GLU    41      20.553   0.518 -19.744  1.00  0.00           H  
ATOM    644  CD  GLU    41      22.645  -0.065 -19.833  1.00  0.00           C  
ATOM    645  OE1 GLU    41      22.764  -0.392 -21.038  1.00  0.00           O  
ATOM    646  OE2 GLU    41      23.599   0.236 -19.065  1.00  0.00           O  
ATOM    647  C   GLU    41      19.653  -1.747 -17.033  1.00  0.00           C  
ATOM    648  O   GLU    41      18.721  -2.110 -17.740  1.00  0.00           O  
ATOM    649  N   THR    42      20.314  -2.602 -16.248  1.00  0.00           N  
ATOM    650  H   THR    42      21.092  -2.243 -15.701  1.00  0.00           H  
ATOM    651  CA  THR    42      19.977  -4.030 -16.118  1.00  0.00           C  
ATOM    652  HA  THR    42      19.960  -4.476 -17.112  1.00  0.00           H  
ATOM    653  CB  THR    42      21.050  -4.769 -15.297  1.00  0.00           C  
ATOM    654  HB  THR    42      21.096  -4.351 -14.291  1.00  0.00           H  
ATOM    655  CG2 THR    42      20.794  -6.273 -15.194  1.00  0.00           C  
ATOM    656 HG21 THR    42      19.865  -6.460 -14.655  1.00  0.00           H  
ATOM    657 HG22 THR    42      20.734  -6.705 -16.193  1.00  0.00           H  
ATOM    658 HG23 THR    42      21.614  -6.742 -14.650  1.00  0.00           H  
ATOM    659  OG1 THR    42      22.303  -4.617 -15.913  1.00  0.00           O  
ATOM    660  HG1 THR    42      22.618  -3.718 -15.738  1.00  0.00           H  
ATOM    661  C   THR    42      18.577  -4.213 -15.517  1.00  0.00           C  
ATOM    662  O   THR    42      17.790  -5.017 -16.020  1.00  0.00           O  
ATOM    663  N   PHE    43      18.199  -3.405 -14.515  1.00  0.00           N  
ATOM    664  H   PHE    43      18.887  -2.781 -14.101  1.00  0.00           H  
ATOM    665  CA  PHE    43      16.814  -3.356 -14.019  1.00  0.00           C  
ATOM    666  HA  PHE    43      16.502  -4.369 -13.769  1.00  0.00           H  
ATOM    667  CB  PHE    43      16.728  -2.495 -12.744  1.00  0.00           C  
ATOM    668  HB2 PHE    43      16.970  -1.465 -13.007  1.00  0.00           H  
ATOM    669  HB3 PHE    43      15.694  -2.501 -12.397  1.00  0.00           H  
ATOM    670  CG  PHE    43      17.607  -2.909 -11.568  1.00  0.00           C  
ATOM    671  CD1 PHE    43      18.168  -1.919 -10.735  1.00  0.00           C  
ATOM    672  HD1 PHE    43      17.992  -0.874 -10.939  1.00  0.00           H  
ATOM    673  CE1 PHE    43      18.971  -2.280  -9.637  1.00  0.00           C  
ATOM    674  HE1 PHE    43      19.426  -1.515  -9.020  1.00  0.00           H  
ATOM    675  CZ  PHE    43      19.212  -3.636  -9.359  1.00  0.00           C  
ATOM    676  HZ  PHE    43      19.840  -3.916  -8.525  1.00  0.00           H  
ATOM    677  CE2 PHE    43      18.654  -4.629 -10.180  1.00  0.00           C  
ATOM    678  HE2 PHE    43      18.845  -5.671  -9.967  1.00  0.00           H  
ATOM    679  CD2 PHE    43      17.849  -4.268 -11.277  1.00  0.00           C  
ATOM    680  HD2 PHE    43      17.420  -5.044 -11.890  1.00  0.00           H  
ATOM    681  C   PHE    43      15.830  -2.863 -15.096  1.00  0.00           C  
ATOM    682  O   PHE    43      14.790  -3.489 -15.304  1.00  0.00           O  
ATOM    683  N   CYS    44      16.171  -1.803 -15.838  1.00  0.00           N  
ATOM    684  H   CYS    44      17.033  -1.316 -15.613  1.00  0.00           H  
ATOM    685  CA  CYS    44      15.322  -1.258 -16.902  1.00  0.00           C  
ATOM    686  HA  CYS    44      14.337  -1.047 -16.484  1.00  0.00           H  
ATOM    687  CB  CYS    44      15.938   0.060 -17.380  1.00  0.00           C  
ATOM    688  HB2 CYS    44      16.180   0.692 -16.526  1.00  0.00           H  
ATOM    689  HB3 CYS    44      16.856  -0.145 -17.932  1.00  0.00           H  
ATOM    690  SG  CYS    44      14.753   0.907 -18.461  1.00  0.00           S  
ATOM    691  HG  CYS    44      13.866   1.292 -17.522  1.00  0.00           H  
ATOM    692  C   CYS    44      15.115  -2.238 -18.073  1.00  0.00           C  
ATOM    693  O   CYS    44      13.995  -2.402 -18.567  1.00  0.00           O  
ATOM    694  N   ARG    45      16.172  -2.948 -18.486  1.00  0.00           N  
ATOM    695  H   ARG    45      17.072  -2.739 -18.060  1.00  0.00           H  
ATOM    696  CA  ARG    45      16.116  -4.032 -19.475  1.00  0.00           C  
ATOM    697  HA  ARG    45      15.700  -3.660 -20.415  1.00  0.00           H  
ATOM    698  CB  ARG    45      17.528  -4.577 -19.726  1.00  0.00           C  
ATOM    699  HB2 ARG    45      18.006  -4.760 -18.765  1.00  0.00           H  
ATOM    700  HB3 ARG    45      17.455  -5.522 -20.265  1.00  0.00           H  
ATOM    701  CG  ARG    45      18.405  -3.630 -20.553  1.00  0.00           C  
ATOM    702  HG2 ARG    45      18.043  -3.589 -21.580  1.00  0.00           H  
ATOM    703  HG3 ARG    45      18.382  -2.629 -20.136  1.00  0.00           H  
ATOM    704  CD  ARG    45      19.844  -4.146 -20.525  1.00  0.00           C  
ATOM    705  HD2 ARG    45      20.188  -4.179 -19.488  1.00  0.00           H  
ATOM    706  HD3 ARG    45      19.854  -5.161 -20.923  1.00  0.00           H  
ATOM    707  NE  ARG    45      20.762  -3.294 -21.302  1.00  0.00           N  
ATOM    708  HE  ARG    45      20.519  -2.320 -21.428  1.00  0.00           H  
ATOM    709  CZ  ARG    45      21.950  -3.665 -21.739  1.00  0.00           C  
ATOM    710  NH1 ARG    45      22.373  -4.893 -21.632  1.00  0.00           N  
ATOM    711 HH11 ARG    45      21.833  -5.536 -21.074  1.00  0.00           H  
ATOM    712 HH12 ARG    45      23.353  -5.063 -21.764  1.00  0.00           H  
ATOM    713  NH2 ARG    45      22.775  -2.801 -22.244  1.00  0.00           N  
ATOM    714 HH21 ARG    45      22.623  -1.809 -22.013  1.00  0.00           H  
ATOM    715 HH22 ARG    45      23.730  -3.060 -22.376  1.00  0.00           H  
ATOM    716  C   ARG    45      15.186  -5.136 -18.995  1.00  0.00           C  
ATOM    717  O   ARG    45      14.307  -5.545 -19.749  1.00  0.00           O  
ATOM    718  N   ALA    46      15.306  -5.566 -17.734  1.00  0.00           N  
ATOM    719  H   ALA    46      16.053  -5.192 -17.156  1.00  0.00           H  
ATOM    720  CA  ALA    46      14.425  -6.581 -17.152  1.00  0.00           C  
ATOM    721  HA  ALA    46      14.479  -7.475 -17.771  1.00  0.00           H  
ATOM    722  CB  ALA    46      14.930  -6.949 -15.750  1.00  0.00           C  
ATOM    723  HB1 ALA    46      15.960  -7.305 -15.811  1.00  0.00           H  
ATOM    724  HB2 ALA    46      14.893  -6.084 -15.090  1.00  0.00           H  
ATOM    725  HB3 ALA    46      14.309  -7.741 -15.329  1.00  0.00           H  
ATOM    726  C   ALA    46      12.953  -6.139 -17.144  1.00  0.00           C  
ATOM    727  O   ALA    46      12.085  -6.892 -17.582  1.00  0.00           O  
ATOM    728  N   ALA    47      12.663  -4.901 -16.733  1.00  0.00           N  
ATOM    729  H   ALA    47      13.406  -4.317 -16.360  1.00  0.00           H  
ATOM    730  CA  ALA    47      11.312  -4.334 -16.804  1.00  0.00           C  
ATOM    731  HA  ALA    47      10.637  -4.945 -16.201  1.00  0.00           H  
ATOM    732  CB  ALA    47      11.330  -2.917 -16.210  1.00  0.00           C  
ATOM    733  HB1 ALA    47      10.314  -2.522 -16.171  1.00  0.00           H  
ATOM    734  HB2 ALA    47      11.729  -2.944 -15.199  1.00  0.00           H  
ATOM    735  HB3 ALA    47      11.946  -2.247 -16.813  1.00  0.00           H  
ATOM    736  C   ALA    47      10.778  -4.334 -18.251  1.00  0.00           C  
ATOM    737  O   ALA    47       9.654  -4.767 -18.499  1.00  0.00           O  
ATOM    738  N   THR    48      11.598  -3.920 -19.224  1.00  0.00           N  
ATOM    739  H   THR    48      12.519  -3.599 -18.948  1.00  0.00           H  
ATOM    740  CA  THR    48      11.214  -3.778 -20.643  1.00  0.00           C  
ATOM    741  HA  THR    48      10.378  -3.080 -20.702  1.00  0.00           H  
ATOM    742  CB  THR    48      12.378  -3.175 -21.451  1.00  0.00           C  
ATOM    743  HB  THR    48      13.246  -3.830 -21.405  1.00  0.00           H  
ATOM    744  CG2 THR    48      12.024  -2.928 -22.918  1.00  0.00           C  
ATOM    745 HG21 THR    48      12.847  -2.406 -23.411  1.00  0.00           H  
ATOM    746 HG22 THR    48      11.863  -3.876 -23.429  1.00  0.00           H  
ATOM    747 HG23 THR    48      11.121  -2.318 -22.989  1.00  0.00           H  
ATOM    748  OG1 THR    48      12.718  -1.914 -20.915  1.00  0.00           O  
ATOM    749  HG1 THR    48      13.130  -2.063 -20.044  1.00  0.00           H  
ATOM    750  C   THR    48      10.737  -5.094 -21.274  1.00  0.00           C  
ATOM    751  O   THR    48       9.728  -5.104 -21.984  1.00  0.00           O  
ATOM    752  N   VAL    49      11.397  -6.221 -20.986  1.00  0.00           N  
ATOM    753  H   VAL    49      12.232  -6.162 -20.413  1.00  0.00           H  
ATOM    754  CA  VAL    49      10.968  -7.550 -21.475  1.00  0.00           C  
ATOM    755  HA  VAL    49      10.622  -7.433 -22.503  1.00  0.00           H  
ATOM    756  CB  VAL    49      12.138  -8.548 -21.527  1.00  0.00           C  
ATOM    757  HB  VAL    49      11.769  -9.483 -21.951  1.00  0.00           H  
ATOM    758  CG1 VAL    49      13.249  -8.027 -22.447  1.00  0.00           C  
ATOM    759 HG11 VAL    49      12.841  -7.831 -23.440  1.00  0.00           H  
ATOM    760 HG12 VAL    49      13.680  -7.108 -22.050  1.00  0.00           H  
ATOM    761 HG13 VAL    49      14.038  -8.770 -22.531  1.00  0.00           H  
ATOM    762  CG2 VAL    49      12.737  -8.858 -20.153  1.00  0.00           C  
ATOM    763 HG21 VAL    49      13.172  -7.960 -19.720  1.00  0.00           H  
ATOM    764 HG22 VAL    49      13.515  -9.612 -20.255  1.00  0.00           H  
ATOM    765 HG23 VAL    49      11.977  -9.254 -19.480  1.00  0.00           H  
ATOM    766  C   VAL    49       9.779  -8.128 -20.695  1.00  0.00           C  
ATOM    767  O   VAL    49       8.929  -8.799 -21.282  1.00  0.00           O  
ATOM    768  N   LEU    50       9.643  -7.822 -19.397  1.00  0.00           N  
ATOM    769  H   LEU    50      10.376  -7.291 -18.939  1.00  0.00           H  
ATOM    770  CA  LEU    50       8.439  -8.162 -18.622  1.00  0.00           C  
ATOM    771  HA  LEU    50       8.214  -9.221 -18.762  1.00  0.00           H  
ATOM    772  CB  LEU    50       8.685  -7.885 -17.130  1.00  0.00           C  
ATOM    773  HB2 LEU    50       9.104  -6.884 -17.026  1.00  0.00           H  
ATOM    774  HB3 LEU    50       7.723  -7.890 -16.615  1.00  0.00           H  
ATOM    775  CG  LEU    50       9.615  -8.890 -16.429  1.00  0.00           C  
ATOM    776  HG  LEU    50      10.572  -8.943 -16.945  1.00  0.00           H  
ATOM    777  CD1 LEU    50       9.847  -8.388 -15.003  1.00  0.00           C  
ATOM    778 HD11 LEU    50      10.400  -7.449 -15.040  1.00  0.00           H  
ATOM    779 HD12 LEU    50      10.428  -9.111 -14.434  1.00  0.00           H  
ATOM    780 HD13 LEU    50       8.892  -8.216 -14.508  1.00  0.00           H  
ATOM    781  CD2 LEU    50       9.013 -10.295 -16.367  1.00  0.00           C  
ATOM    782 HD21 LEU    50       7.986 -10.252 -16.016  1.00  0.00           H  
ATOM    783 HD22 LEU    50       9.598 -10.929 -15.700  1.00  0.00           H  
ATOM    784 HD23 LEU    50       9.025 -10.749 -17.358  1.00  0.00           H  
ATOM    785  C   LEU    50       7.202  -7.384 -19.101  1.00  0.00           C  
ATOM    786  O   LEU    50       6.099  -7.928 -19.094  1.00  0.00           O  
ATOM    787  N   ARG    51       7.390  -6.140 -19.558  1.00  0.00           N  
ATOM    788  H   ARG    51       8.318  -5.742 -19.432  1.00  0.00           H  
ATOM    789  CA  ARG    51       6.344  -5.288 -20.144  1.00  0.00           C  
ATOM    790  HA  ARG    51       5.462  -5.339 -19.505  1.00  0.00           H  
ATOM    791  CB  ARG    51       6.852  -3.843 -20.177  1.00  0.00           C  
ATOM    792  HB2 ARG    51       7.288  -3.614 -19.204  1.00  0.00           H  
ATOM    793  HB3 ARG    51       7.632  -3.750 -20.930  1.00  0.00           H  
ATOM    794  CG  ARG    51       5.728  -2.835 -20.470  1.00  0.00           C  
ATOM    795  HG2 ARG    51       5.282  -3.051 -21.440  1.00  0.00           H  
ATOM    796  HG3 ARG    51       4.957  -2.929 -19.712  1.00  0.00           H  
ATOM    797  CD  ARG    51       6.225  -1.387 -20.488  1.00  0.00           C  
ATOM    798  HD2 ARG    51       6.871  -1.265 -21.360  1.00  0.00           H  
ATOM    799  HD3 ARG    51       5.367  -0.718 -20.589  1.00  0.00           H  
ATOM    800  NE  ARG    51       6.960  -1.033 -19.260  1.00  0.00           N  
ATOM    801  HE  ARG    51       6.699  -1.509 -18.391  1.00  0.00           H  
ATOM    802  CZ  ARG    51       7.996  -0.226 -19.177  1.00  0.00           C  
ATOM    803  NH1 ARG    51       8.381   0.513 -20.176  1.00  0.00           N  
ATOM    804 HH11 ARG    51       7.828   0.544 -21.006  1.00  0.00           H  
ATOM    805 HH12 ARG    51       9.195   1.103 -20.040  1.00  0.00           H  
ATOM    806  NH2 ARG    51       8.701  -0.126 -18.097  1.00  0.00           N  
ATOM    807 HH21 ARG    51       8.417  -0.652 -17.261  1.00  0.00           H  
ATOM    808 HH22 ARG    51       9.469   0.518 -18.048  1.00  0.00           H  
ATOM    809  C   ARG    51       5.902  -5.757 -21.526  1.00  0.00           C  
ATOM    810  O   ARG    51       4.705  -5.726 -21.812  1.00  0.00           O  
ATOM    811  N   GLN    52       6.823  -6.228 -22.372  1.00  0.00           N  
ATOM    812  H   GLN    52       7.802  -6.119 -22.128  1.00  0.00           H  
ATOM    813  CA  GLN    52       6.472  -6.944 -23.608  1.00  0.00           C  
ATOM    814  HA  GLN    52       5.860  -6.299 -24.239  1.00  0.00           H  
ATOM    815  CB  GLN    52       7.746  -7.336 -24.374  1.00  0.00           C  
ATOM    816  HB2 GLN    52       8.478  -7.748 -23.677  1.00  0.00           H  
ATOM    817  HB3 GLN    52       7.499  -8.110 -25.102  1.00  0.00           H  
ATOM    818  CG  GLN    52       8.368  -6.159 -25.135  1.00  0.00           C  
ATOM    819  HG2 GLN    52       7.642  -5.792 -25.862  1.00  0.00           H  
ATOM    820  HG3 GLN    52       8.600  -5.346 -24.447  1.00  0.00           H  
ATOM    821  CD  GLN    52       9.648  -6.565 -25.860  1.00  0.00           C  
ATOM    822  OE1 GLN    52      10.505  -7.259 -25.341  1.00  0.00           O  
ATOM    823  NE2 GLN    52       9.831  -6.157 -27.098  1.00  0.00           N  
ATOM    824 HE21 GLN    52      10.655  -6.504 -27.554  1.00  0.00           H  
ATOM    825 HE22 GLN    52       9.129  -5.625 -27.576  1.00  0.00           H  
ATOM    826  C   GLN    52       5.642  -8.204 -23.314  1.00  0.00           C  
ATOM    827  O   GLN    52       4.603  -8.412 -23.934  1.00  0.00           O  
ATOM    828  N   PHE    53       6.061  -8.995 -22.321  1.00  0.00           N  
ATOM    829  H   PHE    53       6.944  -8.776 -21.873  1.00  0.00           H  
ATOM    830  CA  PHE    53       5.376 -10.220 -21.909  1.00  0.00           C  
ATOM    831  HA  PHE    53       5.294 -10.873 -22.778  1.00  0.00           H  
ATOM    832  CB  PHE    53       6.250 -10.937 -20.864  1.00  0.00           C  
ATOM    833  HB2 PHE    53       7.259 -11.044 -21.266  1.00  0.00           H  
ATOM    834  HB3 PHE    53       6.324 -10.329 -19.963  1.00  0.00           H  
ATOM    835  CG  PHE    53       5.743 -12.307 -20.475  1.00  0.00           C  
ATOM    836  CD1 PHE    53       4.717 -12.430 -19.519  1.00  0.00           C  
ATOM    837  HD1 PHE    53       4.308 -11.552 -19.042  1.00  0.00           H  
ATOM    838  CE1 PHE    53       4.198 -13.697 -19.208  1.00  0.00           C  
ATOM    839  HE1 PHE    53       3.398 -13.796 -18.487  1.00  0.00           H  
ATOM    840  CZ  PHE    53       4.737 -14.845 -19.816  1.00  0.00           C  
ATOM    841  HZ  PHE    53       4.352 -15.819 -19.553  1.00  0.00           H  
ATOM    842  CE2 PHE    53       5.788 -14.728 -20.743  1.00  0.00           C  
ATOM    843  HE2 PHE    53       6.219 -15.612 -21.191  1.00  0.00           H  
ATOM    844  CD2 PHE    53       6.281 -13.458 -21.084  1.00  0.00           C  
ATOM    845  HD2 PHE    53       7.077 -13.373 -21.810  1.00  0.00           H  
ATOM    846  C   PHE    53       3.937  -9.956 -21.418  1.00  0.00           C  
ATOM    847  O   PHE    53       2.983 -10.514 -21.970  1.00  0.00           O  
ATOM    848  N   TYR    54       3.747  -9.090 -20.412  1.00  0.00           N  
ATOM    849  H   TYR    54       4.547  -8.630 -19.987  1.00  0.00           H  
ATOM    850  CA  TYR    54       2.408  -8.867 -19.852  1.00  0.00           C  
ATOM    851  HA  TYR    54       1.963  -9.852 -19.713  1.00  0.00           H  
ATOM    852  CB  TYR    54       2.454  -8.233 -18.446  1.00  0.00           C  
ATOM    853  HB2 TYR    54       1.471  -8.370 -17.995  1.00  0.00           H  
ATOM    854  HB3 TYR    54       3.148  -8.817 -17.842  1.00  0.00           H  
ATOM    855  CG  TYR    54       2.798  -6.756 -18.293  1.00  0.00           C  
ATOM    856  CD1 TYR    54       3.930  -6.381 -17.542  1.00  0.00           C  
ATOM    857  HD1 TYR    54       4.599  -7.137 -17.162  1.00  0.00           H  
ATOM    858  CE1 TYR    54       4.207  -5.027 -17.284  1.00  0.00           C  
ATOM    859  HE1 TYR    54       5.075  -4.751 -16.706  1.00  0.00           H  
ATOM    860  CZ  TYR    54       3.363  -4.029 -17.808  1.00  0.00           C  
ATOM    861  OH  TYR    54       3.606  -2.716 -17.565  1.00  0.00           O  
ATOM    862  HH  TYR    54       4.527  -2.559 -17.255  1.00  0.00           H  
ATOM    863  CE2 TYR    54       2.243  -4.395 -18.582  1.00  0.00           C  
ATOM    864  HE2 TYR    54       1.619  -3.618 -18.993  1.00  0.00           H  
ATOM    865  CD2 TYR    54       1.938  -5.755 -18.788  1.00  0.00           C  
ATOM    866  HD2 TYR    54       1.039  -6.023 -19.324  1.00  0.00           H  
ATOM    867  C   TYR    54       1.465  -8.134 -20.816  1.00  0.00           C  
ATOM    868  O   TYR    54       0.284  -8.462 -20.855  1.00  0.00           O  
ATOM    869  N   SER    55       1.943  -7.167 -21.610  1.00  0.00           N  
ATOM    870  H   SER    55       2.927  -6.928 -21.568  1.00  0.00           H  
ATOM    871  CA  SER    55       1.054  -6.402 -22.509  1.00  0.00           C  
ATOM    872  HA  SER    55       0.159  -6.123 -21.951  1.00  0.00           H  
ATOM    873  CB  SER    55       1.721  -5.105 -22.968  1.00  0.00           C  
ATOM    874  HB2 SER    55       1.025  -4.541 -23.589  1.00  0.00           H  
ATOM    875  HB3 SER    55       1.980  -4.500 -22.098  1.00  0.00           H  
ATOM    876  OG  SER    55       2.887  -5.380 -23.710  1.00  0.00           O  
ATOM    877  HG  SER    55       3.580  -5.621 -23.066  1.00  0.00           H  
ATOM    878  C   SER    55       0.573  -7.218 -23.717  1.00  0.00           C  
ATOM    879  O   SER    55      -0.465  -6.888 -24.298  1.00  0.00           O  
ATOM    880  N   HIE    56       1.279  -8.306 -24.054  1.00  0.00           N  
ATOM    881  H   HIE    56       2.172  -8.454 -23.601  1.00  0.00           H  
ATOM    882  CA  HIE    56       0.795  -9.351 -24.953  1.00  0.00           C  
ATOM    883  HA  HIE    56       0.245  -8.891 -25.776  1.00  0.00           H  
ATOM    884  CB  HIE    56       1.996 -10.100 -25.553  1.00  0.00           C  
ATOM    885  HB2 HIE    56       2.644  -9.382 -26.058  1.00  0.00           H  
ATOM    886  HB3 HIE    56       2.579 -10.575 -24.760  1.00  0.00           H  
ATOM    887  CG  HIE    56       1.582 -11.146 -26.554  1.00  0.00           C  
ATOM    888  ND1 HIE    56       1.358 -10.918 -27.911  1.00  0.00           N  
ATOM    889  CE1 HIE    56       0.880 -12.069 -28.403  1.00  0.00           C  
ATOM    890  HE1 HIE    56       0.591 -12.217 -29.435  1.00  0.00           H  
ATOM    891  NE2 HIE    56       0.779 -12.993 -27.432  1.00  0.00           N  
ATOM    892  HE2 HIE    56       0.371 -13.911 -27.534  1.00  0.00           H  
ATOM    893  CD2 HIE    56       1.221 -12.427 -26.258  1.00  0.00           C  
ATOM    894  HD2 HIE    56       1.225 -12.873 -25.275  1.00  0.00           H  
ATOM    895  C   HIE    56      -0.179 -10.303 -24.238  1.00  0.00           C  
ATOM    896  O   HIE    56      -1.358 -10.368 -24.597  1.00  0.00           O  
ATOM    897  N   HIE    57       0.292 -11.033 -23.217  1.00  0.00           N  
ATOM    898  H   HIE    57       1.258 -10.904 -22.935  1.00  0.00           H  
ATOM    899  CA  HIE    57      -0.477 -12.116 -22.582  1.00  0.00           C  
ATOM    900  HA  HIE    57      -0.870 -12.742 -23.381  1.00  0.00           H  
ATOM    901  CB  HIE    57       0.434 -13.013 -21.737  1.00  0.00           C  
ATOM    902  HB2 HIE    57       0.905 -12.416 -20.954  1.00  0.00           H  
ATOM    903  HB3 HIE    57      -0.174 -13.783 -21.268  1.00  0.00           H  
ATOM    904  CG  HIE    57       1.499 -13.717 -22.538  1.00  0.00           C  
ATOM    905  ND1 HIE    57       1.280 -14.666 -23.539  1.00  0.00           N  
ATOM    906  CE1 HIE    57       2.501 -15.049 -23.944  1.00  0.00           C  
ATOM    907  HE1 HIE    57       2.686 -15.791 -24.706  1.00  0.00           H  
ATOM    908  NE2 HIE    57       3.458 -14.404 -23.260  1.00  0.00           N  
ATOM    909  HE2 HIE    57       4.457 -14.533 -23.346  1.00  0.00           H  
ATOM    910  CD2 HIE    57       2.840 -13.562 -22.373  1.00  0.00           C  
ATOM    911  HD2 HIE    57       3.313 -12.915 -21.654  1.00  0.00           H  
ATOM    912  C   HIE    57      -1.709 -11.651 -21.790  1.00  0.00           C  
ATOM    913  O   HIE    57      -2.606 -12.458 -21.552  1.00  0.00           O  
ATOM    914  N   GLU    58      -1.829 -10.357 -21.472  1.00  0.00           N  
ATOM    915  H   GLU    58      -1.024  -9.756 -21.618  1.00  0.00           H  
ATOM    916  CA  GLU    58      -3.078  -9.718 -21.013  1.00  0.00           C  
ATOM    917  HA  GLU    58      -3.346 -10.141 -20.048  1.00  0.00           H  
ATOM    918  CB  GLU    58      -2.810  -8.211 -20.812  1.00  0.00           C  
ATOM    919  HB2 GLU    58      -2.075  -8.114 -20.019  1.00  0.00           H  
ATOM    920  HB3 GLU    58      -2.366  -7.800 -21.715  1.00  0.00           H  
ATOM    921  CG  GLU    58      -4.011  -7.334 -20.437  1.00  0.00           C  
ATOM    922  HG2 GLU    58      -4.532  -7.030 -21.344  1.00  0.00           H  
ATOM    923  HG3 GLU    58      -4.701  -7.916 -19.817  1.00  0.00           H  
ATOM    924  CD  GLU    58      -3.574  -6.090 -19.647  1.00  0.00           C  
ATOM    925  OE1 GLU    58      -3.079  -5.073 -20.206  1.00  0.00           O  
ATOM    926  OE2 GLU    58      -3.690  -6.107 -18.407  1.00  0.00           O  
ATOM    927  C   GLU    58      -4.274  -9.979 -21.960  1.00  0.00           C  
ATOM    928  O   GLU    58      -5.428  -9.883 -21.540  1.00  0.00           O  
ATOM    929  N   LYS    59      -4.008 -10.362 -23.219  1.00  0.00           N  
ATOM    930  H   LYS    59      -3.030 -10.400 -23.493  1.00  0.00           H  
ATOM    931  CA  LYS    59      -5.009 -10.663 -24.260  1.00  0.00           C  
ATOM    932  HA  LYS    59      -6.007 -10.500 -23.851  1.00  0.00           H  
ATOM    933  CB  LYS    59      -4.806  -9.699 -25.444  1.00  0.00           C  
ATOM    934  HB2 LYS    59      -3.907  -9.995 -25.989  1.00  0.00           H  
ATOM    935  HB3 LYS    59      -5.661  -9.796 -26.117  1.00  0.00           H  
ATOM    936  CG  LYS    59      -4.662  -8.226 -25.027  1.00  0.00           C  
ATOM    937  HG2 LYS    59      -5.508  -7.936 -24.402  1.00  0.00           H  
ATOM    938  HG3 LYS    59      -3.738  -8.098 -24.457  1.00  0.00           H  
ATOM    939  CD  LYS    59      -4.602  -7.317 -26.256  1.00  0.00           C  
ATOM    940  HD2 LYS    59      -3.849  -7.697 -26.950  1.00  0.00           H  
ATOM    941  HD3 LYS    59      -5.578  -7.313 -26.744  1.00  0.00           H  
ATOM    942  CE  LYS    59      -4.220  -5.906 -25.807  1.00  0.00           C  
ATOM    943  HE2 LYS    59      -3.232  -5.952 -25.334  1.00  0.00           H  
ATOM    944  HE3 LYS    59      -4.935  -5.572 -25.049  1.00  0.00           H  
ATOM    945  NZ  LYS    59      -4.201  -4.968 -26.953  1.00  0.00           N  
ATOM    946  HZ1 LYS    59      -3.950  -4.039 -26.641  1.00  0.00           H  
ATOM    947  HZ2 LYS    59      -5.112  -4.936 -27.392  1.00  0.00           H  
ATOM    948  HZ3 LYS    59      -3.521  -5.277 -27.636  1.00  0.00           H  
ATOM    949  C   LYS    59      -4.999 -12.121 -24.755  1.00  0.00           C  
ATOM    950  O   LYS    59      -5.764 -12.455 -25.658  1.00  0.00           O  
ATOM    951  N   ASP    60      -4.123 -12.978 -24.224  1.00  0.00           N  
ATOM    952  H   ASP    60      -3.592 -12.683 -23.418  1.00  0.00           H  
ATOM    953  CA  ASP    60      -3.915 -14.336 -24.748  1.00  0.00           C  
ATOM    954  HA  ASP    60      -3.857 -14.271 -25.836  1.00  0.00           H  
ATOM    955  CB  ASP    60      -2.569 -14.909 -24.274  1.00  0.00           C  
ATOM    956  HB2 ASP    60      -1.773 -14.247 -24.615  1.00  0.00           H  
ATOM    957  HB3 ASP    60      -2.546 -14.945 -23.183  1.00  0.00           H  
ATOM    958  CG  ASP    60      -2.290 -16.309 -24.840  1.00  0.00           C  
ATOM    959  OD1 ASP    60      -2.980 -16.759 -25.779  1.00  0.00           O  
ATOM    960  OD2 ASP    60      -1.336 -16.975 -24.386  1.00  0.00           O  
ATOM    961  C   ASP    60      -5.081 -15.277 -24.404  1.00  0.00           C  
ATOM    962  O   ASP    60      -5.249 -15.709 -23.258  1.00  0.00           O  
ATOM    963  N   THR    61      -5.863 -15.644 -25.421  1.00  0.00           N  
ATOM    964  H   THR    61      -5.650 -15.279 -26.337  1.00  0.00           H  
ATOM    965  CA  THR    61      -7.004 -16.558 -25.291  1.00  0.00           C  
ATOM    966  HA  THR    61      -7.668 -16.152 -24.535  1.00  0.00           H  
ATOM    967  CB  THR    61      -7.808 -16.651 -26.594  1.00  0.00           C  
ATOM    968  HB  THR    61      -8.623 -17.362 -26.451  1.00  0.00           H  
ATOM    969  CG2 THR    61      -8.409 -15.304 -26.996  1.00  0.00           C  
ATOM    970 HG21 THR    61      -9.050 -15.430 -27.868  1.00  0.00           H  
ATOM    971 HG22 THR    61      -9.011 -14.913 -26.175  1.00  0.00           H  
ATOM    972 HG23 THR    61      -7.621 -14.587 -27.226  1.00  0.00           H  
ATOM    973  OG1 THR    61      -6.997 -17.096 -27.656  1.00  0.00           O  
ATOM    974  HG1 THR    61      -7.547 -17.150 -28.441  1.00  0.00           H  
ATOM    975  C   THR    61      -6.604 -17.957 -24.823  1.00  0.00           C  
ATOM    976  O   THR    61      -7.427 -18.639 -24.212  1.00  0.00           O  
ATOM    977  N   ARG    62      -5.341 -18.380 -24.983  1.00  0.00           N  
ATOM    978  H   ARG    62      -4.681 -17.753 -25.445  1.00  0.00           H  
ATOM    979  CA  ARG    62      -4.842 -19.658 -24.434  1.00  0.00           C  
ATOM    980  HA  ARG    62      -5.501 -20.465 -24.759  1.00  0.00           H  
ATOM    981  CB  ARG    62      -3.422 -19.936 -24.942  1.00  0.00           C  
ATOM    982  HB2 ARG    62      -2.766 -19.163 -24.547  1.00  0.00           H  
ATOM    983  HB3 ARG    62      -3.084 -20.892 -24.539  1.00  0.00           H  
ATOM    984  CG  ARG    62      -3.328 -19.989 -26.480  1.00  0.00           C  
ATOM    985  HG2 ARG    62      -3.879 -20.859 -26.837  1.00  0.00           H  
ATOM    986  HG3 ARG    62      -3.778 -19.098 -26.918  1.00  0.00           H  
ATOM    987  CD  ARG    62      -1.879 -20.076 -26.966  1.00  0.00           C  
ATOM    988  HD2 ARG    62      -1.423 -20.978 -26.554  1.00  0.00           H  
ATOM    989  HD3 ARG    62      -1.879 -20.138 -28.056  1.00  0.00           H  
ATOM    990  NE  ARG    62      -1.109 -18.897 -26.536  1.00  0.00           N  
ATOM    991  HE  ARG    62      -1.608 -18.210 -25.959  1.00  0.00           H  
ATOM    992  CZ  ARG    62       0.173 -18.653 -26.686  1.00  0.00           C  
ATOM    993  NH1 ARG    62       0.943 -19.387 -27.448  1.00  0.00           N  
ATOM    994 HH11 ARG    62       0.535 -20.178 -27.914  1.00  0.00           H  
ATOM    995 HH12 ARG    62       1.930 -19.214 -27.485  1.00  0.00           H  
ATOM    996  NH2 ARG    62       0.706 -17.667 -26.028  1.00  0.00           N  
ATOM    997 HH21 ARG    62       0.104 -17.241 -25.306  1.00  0.00           H  
ATOM    998 HH22 ARG    62       1.671 -17.435 -26.091  1.00  0.00           H  
ATOM    999  C   ARG    62      -4.853 -19.688 -22.903  1.00  0.00           C  
ATOM   1000  O   ARG    62      -4.986 -20.764 -22.330  1.00  0.00           O  
ATOM   1001  N   CYS    63      -4.781 -18.535 -22.237  1.00  0.00           N  
ATOM   1002  H   CYS    63      -4.685 -17.671 -22.757  1.00  0.00           H  
ATOM   1003  CA  CYS    63      -4.951 -18.440 -20.784  1.00  0.00           C  
ATOM   1004  HA  CYS    63      -4.542 -19.341 -20.326  1.00  0.00           H  
ATOM   1005  CB  CYS    63      -4.132 -17.254 -20.261  1.00  0.00           C  
ATOM   1006  HB2 CYS    63      -4.456 -16.327 -20.739  1.00  0.00           H  
ATOM   1007  HB3 CYS    63      -4.291 -17.168 -19.185  1.00  0.00           H  
ATOM   1008  SG  CYS    63      -2.359 -17.534 -20.563  1.00  0.00           S  
ATOM   1009  HG  CYS    63      -2.338 -17.232 -21.872  1.00  0.00           H  
ATOM   1010  C   CYS    63      -6.430 -18.375 -20.342  1.00  0.00           C  
ATOM   1011  O   CYS    63      -6.716 -18.479 -19.149  1.00  0.00           O  
ATOM   1012  N   LEU    64      -7.375 -18.217 -21.280  1.00  0.00           N  
ATOM   1013  H   LEU    64      -7.081 -18.117 -22.242  1.00  0.00           H  
ATOM   1014  CA  LEU    64      -8.818 -18.329 -21.018  1.00  0.00           C  
ATOM   1015  HA  LEU    64      -9.025 -17.989 -20.003  1.00  0.00           H  
ATOM   1016  CB  LEU    64      -9.621 -17.452 -21.999  1.00  0.00           C  
ATOM   1017  HB2 LEU    64      -9.559 -17.899 -22.989  1.00  0.00           H  
ATOM   1018  HB3 LEU    64     -10.669 -17.487 -21.696  1.00  0.00           H  
ATOM   1019  CG  LEU    64      -9.193 -15.978 -22.112  1.00  0.00           C  
ATOM   1020  HG  LEU    64      -8.165 -15.916 -22.466  1.00  0.00           H  
ATOM   1021  CD1 LEU    64     -10.103 -15.269 -23.116  1.00  0.00           C  
ATOM   1022 HD11 LEU    64      -9.753 -14.247 -23.270  1.00  0.00           H  
ATOM   1023 HD12 LEU    64     -11.130 -15.250 -22.749  1.00  0.00           H  
ATOM   1024 HD13 LEU    64     -10.079 -15.794 -24.070  1.00  0.00           H  
ATOM   1025  CD2 LEU    64      -9.289 -15.247 -20.781  1.00  0.00           C  
ATOM   1026 HD21 LEU    64      -8.557 -15.668 -20.093  1.00  0.00           H  
ATOM   1027 HD22 LEU    64     -10.289 -15.351 -20.359  1.00  0.00           H  
ATOM   1028 HD23 LEU    64      -9.060 -14.191 -20.926  1.00  0.00           H  
ATOM   1029  C   LEU    64      -9.320 -19.779 -21.122  1.00  0.00           C  
ATOM   1030  O   LEU    64     -10.290 -20.129 -20.459  1.00  0.00           O  
ATOM   1031  N   GLY    65      -8.677 -20.613 -21.950  1.00  0.00           N  
ATOM   1032  H   GLY    65      -7.886 -20.228 -22.452  1.00  0.00           H  
ATOM   1033  CA  GLY    65      -9.123 -21.961 -22.340  1.00  0.00           C  
ATOM   1034  HA2 GLY    65     -10.175 -21.903 -22.625  1.00  0.00           H  
ATOM   1035  HA3 GLY    65      -8.558 -22.276 -23.216  1.00  0.00           H  
ATOM   1036  C   GLY    65      -8.998 -23.064 -21.277  1.00  0.00           C  
ATOM   1037  O   GLY    65      -8.700 -24.209 -21.612  1.00  0.00           O  
ATOM   1038  N   ALA    66      -9.199 -22.732 -20.001  1.00  0.00           N  
ATOM   1039  H   ALA    66      -9.560 -21.802 -19.818  1.00  0.00           H  
ATOM   1040  CA  ALA    66      -9.043 -23.625 -18.852  1.00  0.00           C  
ATOM   1041  HA  ALA    66      -9.198 -24.653 -19.177  1.00  0.00           H  
ATOM   1042  CB  ALA    66      -7.598 -23.490 -18.342  1.00  0.00           C  
ATOM   1043  HB1 ALA    66      -7.422 -22.473 -17.990  1.00  0.00           H  
ATOM   1044  HB2 ALA    66      -7.411 -24.198 -17.534  1.00  0.00           H  
ATOM   1045  HB3 ALA    66      -6.903 -23.706 -19.157  1.00  0.00           H  
ATOM   1046  C   ALA    66     -10.103 -23.319 -17.774  1.00  0.00           C  
ATOM   1047  O   ALA    66     -11.057 -22.579 -18.008  1.00  0.00           O  
ATOM   1048  N   THR    67      -9.970 -23.893 -16.573  1.00  0.00           N  
ATOM   1049  H   THR    67      -9.160 -24.461 -16.388  1.00  0.00           H  
ATOM   1050  CA  THR    67     -10.891 -23.578 -15.467  1.00  0.00           C  
ATOM   1051  HA  THR    67     -11.906 -23.731 -15.836  1.00  0.00           H  
ATOM   1052  CB  THR    67     -10.704 -24.499 -14.246  1.00  0.00           C  
ATOM   1053  HB  THR    67     -11.562 -24.360 -13.586  1.00  0.00           H  
ATOM   1054  CG2 THR    67     -10.624 -25.981 -14.614  1.00  0.00           C  
ATOM   1055 HG21 THR    67     -11.472 -26.246 -15.246  1.00  0.00           H  
ATOM   1056 HG22 THR    67      -9.700 -26.194 -15.151  1.00  0.00           H  
ATOM   1057 HG23 THR    67     -10.662 -26.589 -13.711  1.00  0.00           H  
ATOM   1058  OG1 THR    67      -9.539 -24.187 -13.515  1.00  0.00           O  
ATOM   1059  HG1 THR    67      -9.384 -24.919 -12.912  1.00  0.00           H  
ATOM   1060  C   THR    67     -10.770 -22.107 -15.050  1.00  0.00           C  
ATOM   1061  O   THR    67      -9.696 -21.504 -15.136  1.00  0.00           O  
ATOM   1062  N   ALA    68     -11.856 -21.521 -14.533  1.00  0.00           N  
ATOM   1063  H   ALA    68     -12.730 -22.022 -14.549  1.00  0.00           H  
ATOM   1064  CA  ALA    68     -11.875 -20.114 -14.116  1.00  0.00           C  
ATOM   1065  HA  ALA    68     -11.698 -19.493 -14.997  1.00  0.00           H  
ATOM   1066  CB  ALA    68     -13.277 -19.796 -13.577  1.00  0.00           C  
ATOM   1067  HB1 ALA    68     -13.327 -18.744 -13.293  1.00  0.00           H  
ATOM   1068  HB2 ALA    68     -14.026 -19.984 -14.349  1.00  0.00           H  
ATOM   1069  HB3 ALA    68     -13.497 -20.410 -12.702  1.00  0.00           H  
ATOM   1070  C   ALA    68     -10.780 -19.762 -13.084  1.00  0.00           C  
ATOM   1071  O   ALA    68     -10.289 -18.635 -13.071  1.00  0.00           O  
ATOM   1072  N   GLN    69     -10.341 -20.739 -12.278  1.00  0.00           N  
ATOM   1073  H   GLN    69     -10.760 -21.648 -12.391  1.00  0.00           H  
ATOM   1074  CA  GLN    69      -9.225 -20.617 -11.330  1.00  0.00           C  
ATOM   1075  HA  GLN    69      -9.436 -19.793 -10.645  1.00  0.00           H  
ATOM   1076  CB  GLN    69      -9.158 -21.933 -10.526  1.00  0.00           C  
ATOM   1077  HB2 GLN    69     -10.129 -22.114 -10.062  1.00  0.00           H  
ATOM   1078  HB3 GLN    69      -8.978 -22.748 -11.228  1.00  0.00           H  
ATOM   1079  CG  GLN    69      -8.076 -22.018  -9.434  1.00  0.00           C  
ATOM   1080  HG2 GLN    69      -8.006 -23.057  -9.110  1.00  0.00           H  
ATOM   1081  HG3 GLN    69      -7.104 -21.738  -9.839  1.00  0.00           H  
ATOM   1082  CD  GLN    69      -8.382 -21.146  -8.219  1.00  0.00           C  
ATOM   1083  OE1 GLN    69      -8.409 -19.931  -8.287  1.00  0.00           O  
ATOM   1084  NE2 GLN    69      -8.626 -21.722  -7.058  1.00  0.00           N  
ATOM   1085 HE21 GLN    69      -8.866 -21.104  -6.301  1.00  0.00           H  
ATOM   1086 HE22 GLN    69      -8.643 -22.722  -6.954  1.00  0.00           H  
ATOM   1087  C   GLN    69      -7.883 -20.315 -12.029  1.00  0.00           C  
ATOM   1088  O   GLN    69      -7.074 -19.546 -11.510  1.00  0.00           O  
ATOM   1089  N   GLN    70      -7.645 -20.883 -13.217  1.00  0.00           N  
ATOM   1090  H   GLN    70      -8.375 -21.441 -13.649  1.00  0.00           H  
ATOM   1091  CA  GLN    70      -6.457 -20.589 -14.019  1.00  0.00           C  
ATOM   1092  HA  GLN    70      -5.594 -20.575 -13.354  1.00  0.00           H  
ATOM   1093  CB  GLN    70      -6.241 -21.696 -15.067  1.00  0.00           C  
ATOM   1094  HB2 GLN    70      -7.182 -21.916 -15.568  1.00  0.00           H  
ATOM   1095  HB3 GLN    70      -5.545 -21.338 -15.828  1.00  0.00           H  
ATOM   1096  CG  GLN    70      -5.678 -22.992 -14.441  1.00  0.00           C  
ATOM   1097  HG2 GLN    70      -6.341 -23.327 -13.639  1.00  0.00           H  
ATOM   1098  HG3 GLN    70      -5.638 -23.768 -15.209  1.00  0.00           H  
ATOM   1099  CD  GLN    70      -4.264 -22.795 -13.891  1.00  0.00           C  
ATOM   1100  OE1 GLN    70      -3.537 -21.912 -14.309  1.00  0.00           O  
ATOM   1101  NE2 GLN    70      -3.810 -23.556 -12.923  1.00  0.00           N  
ATOM   1102 HE21 GLN    70      -2.888 -23.344 -12.572  1.00  0.00           H  
ATOM   1103 HE22 GLN    70      -4.359 -24.319 -12.576  1.00  0.00           H  
ATOM   1104  C   GLN    70      -6.525 -19.186 -14.638  1.00  0.00           C  
ATOM   1105  O   GLN    70      -5.587 -18.415 -14.464  1.00  0.00           O  
ATOM   1106  N   PHE    71      -7.652 -18.792 -15.244  1.00  0.00           N  
ATOM   1107  H   PHE    71      -8.380 -19.477 -15.393  1.00  0.00           H  
ATOM   1108  CA  PHE    71      -7.850 -17.412 -15.726  1.00  0.00           C  
ATOM   1109  HA  PHE    71      -7.072 -17.198 -16.462  1.00  0.00           H  
ATOM   1110  CB  PHE    71      -9.222 -17.312 -16.420  1.00  0.00           C  
ATOM   1111  HB2 PHE    71      -9.223 -17.990 -17.274  1.00  0.00           H  
ATOM   1112  HB3 PHE    71      -9.980 -17.671 -15.721  1.00  0.00           H  
ATOM   1113  CG  PHE    71      -9.650 -15.935 -16.921  1.00  0.00           C  
ATOM   1114  CD1 PHE    71     -11.019 -15.597 -16.944  1.00  0.00           C  
ATOM   1115  HD1 PHE    71     -11.753 -16.309 -16.592  1.00  0.00           H  
ATOM   1116  CE1 PHE    71     -11.446 -14.371 -17.489  1.00  0.00           C  
ATOM   1117  HE1 PHE    71     -12.505 -14.156 -17.567  1.00  0.00           H  
ATOM   1118  CZ  PHE    71     -10.504 -13.466 -18.010  1.00  0.00           C  
ATOM   1119  HZ  PHE    71     -10.827 -12.552 -18.491  1.00  0.00           H  
ATOM   1120  CE2 PHE    71      -9.136 -13.786 -17.969  1.00  0.00           C  
ATOM   1121  HE2 PHE    71      -8.406 -13.119 -18.411  1.00  0.00           H  
ATOM   1122  CD2 PHE    71      -8.713 -15.017 -17.438  1.00  0.00           C  
ATOM   1123  HD2 PHE    71      -7.662 -15.269 -17.474  1.00  0.00           H  
ATOM   1124  C   PHE    71      -7.725 -16.372 -14.589  1.00  0.00           C  
ATOM   1125  O   PHE    71      -7.236 -15.259 -14.800  1.00  0.00           O  
ATOM   1126  N   HIE    72      -8.148 -16.721 -13.369  1.00  0.00           N  
ATOM   1127  H   HIE    72      -8.646 -17.599 -13.274  1.00  0.00           H  
ATOM   1128  CA  HIE    72      -7.963 -15.898 -12.169  1.00  0.00           C  
ATOM   1129  HA  HIE    72      -8.329 -14.891 -12.367  1.00  0.00           H  
ATOM   1130  CB  HIE    72      -8.802 -16.474 -11.019  1.00  0.00           C  
ATOM   1131  HB2 HIE    72      -9.843 -16.545 -11.334  1.00  0.00           H  
ATOM   1132  HB3 HIE    72      -8.453 -17.474 -10.764  1.00  0.00           H  
ATOM   1133  CG  HIE    72      -8.747 -15.607  -9.794  1.00  0.00           C  
ATOM   1134  ND1 HIE    72      -9.142 -14.273  -9.766  1.00  0.00           N  
ATOM   1135  CE1 HIE    72      -8.905 -13.852  -8.516  1.00  0.00           C  
ATOM   1136  HE1 HIE    72      -9.093 -12.846  -8.165  1.00  0.00           H  
ATOM   1137  NE2 HIE    72      -8.397 -14.849  -7.769  1.00  0.00           N  
ATOM   1138  HE2 HIE    72      -8.136 -14.773  -6.796  1.00  0.00           H  
ATOM   1139  CD2 HIE    72      -8.294 -15.972  -8.560  1.00  0.00           C  
ATOM   1140  HD2 HIE    72      -7.930 -16.950  -8.273  1.00  0.00           H  
ATOM   1141  C   HIE    72      -6.485 -15.741 -11.786  1.00  0.00           C  
ATOM   1142  O   HIE    72      -6.011 -14.608 -11.654  1.00  0.00           O  
ATOM   1143  N   ARG    73      -5.730 -16.845 -11.672  1.00  0.00           N  
ATOM   1144  H   ARG    73      -6.178 -17.750 -11.780  1.00  0.00           H  
ATOM   1145  CA  ARG    73      -4.285 -16.792 -11.381  1.00  0.00           C  
ATOM   1146  HA  ARG    73      -4.143 -16.148 -10.511  1.00  0.00           H  
ATOM   1147  CB  ARG    73      -3.741 -18.184 -11.017  1.00  0.00           C  
ATOM   1148  HB2 ARG    73      -4.058 -18.924 -11.755  1.00  0.00           H  
ATOM   1149  HB3 ARG    73      -2.650 -18.141 -11.001  1.00  0.00           H  
ATOM   1150  CG  ARG    73      -4.234 -18.576  -9.614  1.00  0.00           C  
ATOM   1151  HG2 ARG    73      -3.986 -17.769  -8.923  1.00  0.00           H  
ATOM   1152  HG3 ARG    73      -5.318 -18.698  -9.626  1.00  0.00           H  
ATOM   1153  CD  ARG    73      -3.587 -19.863  -9.096  1.00  0.00           C  
ATOM   1154  HD2 ARG    73      -3.908 -20.705  -9.712  1.00  0.00           H  
ATOM   1155  HD3 ARG    73      -2.504 -19.761  -9.192  1.00  0.00           H  
ATOM   1156  NE  ARG    73      -3.964 -20.087  -7.684  1.00  0.00           N  
ATOM   1157  HE  ARG    73      -4.918 -19.894  -7.433  1.00  0.00           H  
ATOM   1158  CZ  ARG    73      -3.133 -20.317  -6.681  1.00  0.00           C  
ATOM   1159  NH1 ARG    73      -1.883 -20.595  -6.844  1.00  0.00           N  
ATOM   1160 HH11 ARG    73      -1.445 -20.486  -7.735  1.00  0.00           H  
ATOM   1161 HH12 ARG    73      -1.292 -20.496  -6.007  1.00  0.00           H  
ATOM   1162  NH2 ARG    73      -3.520 -20.251  -5.447  1.00  0.00           N  
ATOM   1163 HH21 ARG    73      -4.431 -19.953  -5.174  1.00  0.00           H  
ATOM   1164 HH22 ARG    73      -2.748 -20.258  -4.764  1.00  0.00           H  
ATOM   1165  C   ARG    73      -3.470 -16.105 -12.483  1.00  0.00           C  
ATOM   1166  O   ARG    73      -2.546 -15.369 -12.154  1.00  0.00           O  
ATOM   1167  N   HIE    74      -3.866 -16.227 -13.754  1.00  0.00           N  
ATOM   1168  H   HIE    74      -4.566 -16.930 -13.962  1.00  0.00           H  
ATOM   1169  CA  HIE    74      -3.315 -15.439 -14.868  1.00  0.00           C  
ATOM   1170  HA  HIE    74      -2.235 -15.585 -14.919  1.00  0.00           H  
ATOM   1171  CB  HIE    74      -3.902 -15.920 -16.204  1.00  0.00           C  
ATOM   1172  HB2 HIE    74      -3.671 -16.978 -16.336  1.00  0.00           H  
ATOM   1173  HB3 HIE    74      -4.985 -15.804 -16.201  1.00  0.00           H  
ATOM   1174  CG  HIE    74      -3.329 -15.160 -17.373  1.00  0.00           C  
ATOM   1175  ND1 HIE    74      -1.967 -15.057 -17.640  1.00  0.00           N  
ATOM   1176  CE1 HIE    74      -1.865 -14.336 -18.763  1.00  0.00           C  
ATOM   1177  HE1 HIE    74      -0.932 -14.090 -19.247  1.00  0.00           H  
ATOM   1178  NE2 HIE    74      -3.081 -13.979 -19.207  1.00  0.00           N  
ATOM   1179  HE2 HIE    74      -3.245 -13.455 -20.068  1.00  0.00           H  
ATOM   1180  CD2 HIE    74      -4.024 -14.487 -18.338  1.00  0.00           C  
ATOM   1181  HD2 HIE    74      -5.096 -14.397 -18.421  1.00  0.00           H  
ATOM   1182  C   HIE    74      -3.521 -13.930 -14.687  1.00  0.00           C  
ATOM   1183  O   HIE    74      -2.563 -13.166 -14.737  1.00  0.00           O  
ATOM   1184  N   LYS    75      -4.743 -13.468 -14.388  1.00  0.00           N  
ATOM   1185  H   LYS    75      -5.520 -14.120 -14.342  1.00  0.00           H  
ATOM   1186  CA  LYS    75      -4.980 -12.029 -14.152  1.00  0.00           C  
ATOM   1187  HA  LYS    75      -4.559 -11.476 -14.993  1.00  0.00           H  
ATOM   1188  CB  LYS    75      -6.482 -11.744 -14.089  1.00  0.00           C  
ATOM   1189  HB2 LYS    75      -6.962 -12.475 -13.436  1.00  0.00           H  
ATOM   1190  HB3 LYS    75      -6.634 -10.746 -13.672  1.00  0.00           H  
ATOM   1191  CG  LYS    75      -7.084 -11.787 -15.503  1.00  0.00           C  
ATOM   1192  HG2 LYS    75      -6.569 -11.053 -16.127  1.00  0.00           H  
ATOM   1193  HG3 LYS    75      -6.929 -12.773 -15.945  1.00  0.00           H  
ATOM   1194  CD  LYS    75      -8.580 -11.462 -15.517  1.00  0.00           C  
ATOM   1195  HD2 LYS    75      -8.747 -10.500 -15.030  1.00  0.00           H  
ATOM   1196  HD3 LYS    75      -8.898 -11.383 -16.558  1.00  0.00           H  
ATOM   1197  CE  LYS    75      -9.373 -12.565 -14.808  1.00  0.00           C  
ATOM   1198  HE2 LYS    75      -9.061 -13.531 -15.220  1.00  0.00           H  
ATOM   1199  HE3 LYS    75      -9.118 -12.555 -13.743  1.00  0.00           H  
ATOM   1200  NZ  LYS    75     -10.831 -12.390 -15.000  1.00  0.00           N  
ATOM   1201  HZ1 LYS    75     -11.123 -11.477 -14.681  1.00  0.00           H  
ATOM   1202  HZ2 LYS    75     -11.343 -13.097 -14.490  1.00  0.00           H  
ATOM   1203  HZ3 LYS    75     -11.056 -12.490 -15.984  1.00  0.00           H  
ATOM   1204  C   LYS    75      -4.249 -11.493 -12.914  1.00  0.00           C  
ATOM   1205  O   LYS    75      -3.773 -10.357 -12.943  1.00  0.00           O  
ATOM   1206  N   GLN    76      -4.083 -12.309 -11.869  1.00  0.00           N  
ATOM   1207  H   GLN    76      -4.542 -13.213 -11.873  1.00  0.00           H  
ATOM   1208  CA  GLN    76      -3.188 -11.969 -10.758  1.00  0.00           C  
ATOM   1209  HA  GLN    76      -3.431 -10.961 -10.425  1.00  0.00           H  
ATOM   1210  CB  GLN    76      -3.387 -12.917  -9.569  1.00  0.00           C  
ATOM   1211  HB2 GLN    76      -3.414 -13.945  -9.933  1.00  0.00           H  
ATOM   1212  HB3 GLN    76      -2.531 -12.824  -8.897  1.00  0.00           H  
ATOM   1213  CG  GLN    76      -4.666 -12.634  -8.760  1.00  0.00           C  
ATOM   1214  HG2 GLN    76      -5.513 -12.514  -9.438  1.00  0.00           H  
ATOM   1215  HG3 GLN    76      -4.863 -13.499  -8.124  1.00  0.00           H  
ATOM   1216  CD  GLN    76      -4.544 -11.388  -7.876  1.00  0.00           C  
ATOM   1217  OE1 GLN    76      -4.639 -10.256  -8.325  1.00  0.00           O  
ATOM   1218  NE2 GLN    76      -4.337 -11.534  -6.583  1.00  0.00           N  
ATOM   1219 HE21 GLN    76      -4.254 -10.695  -6.041  1.00  0.00           H  
ATOM   1220 HE22 GLN    76      -4.209 -12.447  -6.178  1.00  0.00           H  
ATOM   1221  C   GLN    76      -1.716 -11.923 -11.201  1.00  0.00           C  
ATOM   1222  O   GLN    76      -1.052 -10.930 -10.917  1.00  0.00           O  
ATOM   1223  N   LEU    77      -1.207 -12.900 -11.963  1.00  0.00           N  
ATOM   1224  H   LEU    77      -1.778 -13.716 -12.155  1.00  0.00           H  
ATOM   1225  CA  LEU    77       0.141 -12.856 -12.539  1.00  0.00           C  
ATOM   1226  HA  LEU    77       0.864 -12.873 -11.718  1.00  0.00           H  
ATOM   1227  CB  LEU    77       0.372 -14.095 -13.427  1.00  0.00           C  
ATOM   1228  HB2 LEU    77       0.088 -14.996 -12.882  1.00  0.00           H  
ATOM   1229  HB3 LEU    77      -0.277 -14.031 -14.297  1.00  0.00           H  
ATOM   1230  CG  LEU    77       1.834 -14.212 -13.903  1.00  0.00           C  
ATOM   1231  HG  LEU    77       2.330 -13.246 -13.854  1.00  0.00           H  
ATOM   1232  CD1 LEU    77       2.587 -15.194 -13.017  1.00  0.00           C  
ATOM   1233 HD11 LEU    77       3.650 -15.169 -13.252  1.00  0.00           H  
ATOM   1234 HD12 LEU    77       2.445 -14.930 -11.973  1.00  0.00           H  
ATOM   1235 HD13 LEU    77       2.198 -16.201 -13.159  1.00  0.00           H  
ATOM   1236  CD2 LEU    77       1.916 -14.712 -15.342  1.00  0.00           C  
ATOM   1237 HD21 LEU    77       2.957 -14.813 -15.649  1.00  0.00           H  
ATOM   1238 HD22 LEU    77       1.420 -15.680 -15.413  1.00  0.00           H  
ATOM   1239 HD23 LEU    77       1.416 -14.010 -16.010  1.00  0.00           H  
ATOM   1240  C   LEU    77       0.356 -11.543 -13.315  1.00  0.00           C  
ATOM   1241  O   LEU    77       1.248 -10.774 -12.965  1.00  0.00           O  
ATOM   1242  N   ILE    78      -0.507 -11.237 -14.290  1.00  0.00           N  
ATOM   1243  H   ILE    78      -1.215 -11.934 -14.508  1.00  0.00           H  
ATOM   1244  CA  ILE    78      -0.464 -10.010 -15.098  1.00  0.00           C  
ATOM   1245  HA  ILE    78       0.490  -9.985 -15.624  1.00  0.00           H  
ATOM   1246  CB  ILE    78      -1.599 -10.042 -16.154  1.00  0.00           C  
ATOM   1247  HB  ILE    78      -2.532 -10.246 -15.628  1.00  0.00           H  
ATOM   1248  CG2 ILE    78      -1.778  -8.688 -16.865  1.00  0.00           C  
ATOM   1249 HG21 ILE    78      -2.151  -7.937 -16.169  1.00  0.00           H  
ATOM   1250 HG22 ILE    78      -0.834  -8.342 -17.286  1.00  0.00           H  
ATOM   1251 HG23 ILE    78      -2.511  -8.779 -17.667  1.00  0.00           H  
ATOM   1252  CG1 ILE    78      -1.412 -11.168 -17.203  1.00  0.00           C  
ATOM   1253 HG12 ILE    78      -1.300 -12.124 -16.694  1.00  0.00           H  
ATOM   1254 HG13 ILE    78      -2.319 -11.230 -17.805  1.00  0.00           H  
ATOM   1255  CD1 ILE    78      -0.222 -11.010 -18.160  1.00  0.00           C  
ATOM   1256 HD11 ILE    78      -0.183 -11.870 -18.826  1.00  0.00           H  
ATOM   1257 HD12 ILE    78      -0.338 -10.114 -18.767  1.00  0.00           H  
ATOM   1258 HD13 ILE    78       0.713 -10.963 -17.605  1.00  0.00           H  
ATOM   1259  C   ILE    78      -0.507  -8.743 -14.224  1.00  0.00           C  
ATOM   1260  O   ILE    78       0.310  -7.839 -14.433  1.00  0.00           O  
ATOM   1261  N   ARG    79      -1.379  -8.650 -13.205  1.00  0.00           N  
ATOM   1262  H   ARG    79      -2.055  -9.398 -13.063  1.00  0.00           H  
ATOM   1263  CA  ARG    79      -1.391  -7.484 -12.300  1.00  0.00           C  
ATOM   1264  HA  ARG    79      -1.428  -6.596 -12.928  1.00  0.00           H  
ATOM   1265  CB  ARG    79      -2.637  -7.479 -11.393  1.00  0.00           C  
ATOM   1266  HB2 ARG    79      -3.524  -7.669 -12.001  1.00  0.00           H  
ATOM   1267  HB3 ARG    79      -2.553  -8.262 -10.638  1.00  0.00           H  
ATOM   1268  CG  ARG    79      -2.767  -6.097 -10.720  1.00  0.00           C  
ATOM   1269  HG2 ARG    79      -1.912  -5.925 -10.062  1.00  0.00           H  
ATOM   1270  HG3 ARG    79      -2.753  -5.342 -11.508  1.00  0.00           H  
ATOM   1271  CD  ARG    79      -4.049  -5.902  -9.903  1.00  0.00           C  
ATOM   1272  HD2 ARG    79      -4.911  -6.227 -10.494  1.00  0.00           H  
ATOM   1273  HD3 ARG    79      -3.989  -6.504  -8.998  1.00  0.00           H  
ATOM   1274  NE  ARG    79      -4.196  -4.481  -9.542  1.00  0.00           N  
ATOM   1275  HE  ARG    79      -3.450  -3.836  -9.809  1.00  0.00           H  
ATOM   1276  CZ  ARG    79      -5.165  -3.879  -8.884  1.00  0.00           C  
ATOM   1277  NH1 ARG    79      -6.107  -4.497  -8.236  1.00  0.00           N  
ATOM   1278 HH11 ARG    79      -6.099  -5.488  -8.133  1.00  0.00           H  
ATOM   1279 HH12 ARG    79      -6.696  -3.922  -7.619  1.00  0.00           H  
ATOM   1280  NH2 ARG    79      -5.165  -2.590  -8.867  1.00  0.00           N  
ATOM   1281 HH21 ARG    79      -4.353  -2.120  -9.248  1.00  0.00           H  
ATOM   1282 HH22 ARG    79      -5.761  -2.080  -8.207  1.00  0.00           H  
ATOM   1283  C   ARG    79      -0.099  -7.352 -11.487  1.00  0.00           C  
ATOM   1284  O   ARG    79       0.394  -6.241 -11.297  1.00  0.00           O  
ATOM   1285  N   PHE    80       0.469  -8.457 -11.006  1.00  0.00           N  
ATOM   1286  H   PHE    80       0.021  -9.354 -11.174  1.00  0.00           H  
ATOM   1287  CA  PHE    80       1.726  -8.420 -10.255  1.00  0.00           C  
ATOM   1288  HA  PHE    80       1.691  -7.564  -9.581  1.00  0.00           H  
ATOM   1289  CB  PHE    80       1.878  -9.661  -9.366  1.00  0.00           C  
ATOM   1290  HB2 PHE    80       1.598 -10.558  -9.921  1.00  0.00           H  
ATOM   1291  HB3 PHE    80       2.934  -9.739  -9.118  1.00  0.00           H  
ATOM   1292  CG  PHE    80       1.111  -9.611  -8.048  1.00  0.00           C  
ATOM   1293  CD1 PHE    80       1.814  -9.522  -6.829  1.00  0.00           C  
ATOM   1294  HD1 PHE    80       2.894  -9.494  -6.825  1.00  0.00           H  
ATOM   1295  CE1 PHE    80       1.117  -9.480  -5.606  1.00  0.00           C  
ATOM   1296  HE1 PHE    80       1.656  -9.404  -4.673  1.00  0.00           H  
ATOM   1297  CZ  PHE    80      -0.285  -9.564  -5.587  1.00  0.00           C  
ATOM   1298  HZ  PHE    80      -0.817  -9.573  -4.644  1.00  0.00           H  
ATOM   1299  CE2 PHE    80      -0.993  -9.650  -6.796  1.00  0.00           C  
ATOM   1300  HE2 PHE    80      -2.072  -9.726  -6.794  1.00  0.00           H  
ATOM   1301  CD2 PHE    80      -0.297  -9.657  -8.018  1.00  0.00           C  
ATOM   1302  HD2 PHE    80      -0.863  -9.711  -8.930  1.00  0.00           H  
ATOM   1303  C   PHE    80       2.946  -8.183 -11.163  1.00  0.00           C  
ATOM   1304  O   PHE    80       3.881  -7.522 -10.720  1.00  0.00           O  
ATOM   1305  N   LEU    81       2.926  -8.576 -12.446  1.00  0.00           N  
ATOM   1306  H   LEU    81       2.163  -9.170 -12.754  1.00  0.00           H  
ATOM   1307  CA  LEU    81       3.941  -8.168 -13.427  1.00  0.00           C  
ATOM   1308  HA  LEU    81       4.927  -8.379 -13.015  1.00  0.00           H  
ATOM   1309  CB  LEU    81       3.786  -8.963 -14.744  1.00  0.00           C  
ATOM   1310  HB2 LEU    81       2.773  -8.823 -15.121  1.00  0.00           H  
ATOM   1311  HB3 LEU    81       4.473  -8.528 -15.468  1.00  0.00           H  
ATOM   1312  CG  LEU    81       4.090 -10.478 -14.690  1.00  0.00           C  
ATOM   1313  HG  LEU    81       3.398 -10.981 -14.027  1.00  0.00           H  
ATOM   1314  CD1 LEU    81       3.936 -11.083 -16.087  1.00  0.00           C  
ATOM   1315 HD11 LEU    81       2.927 -10.905 -16.455  1.00  0.00           H  
ATOM   1316 HD12 LEU    81       4.663 -10.641 -16.769  1.00  0.00           H  
ATOM   1317 HD13 LEU    81       4.098 -12.161 -16.042  1.00  0.00           H  
ATOM   1318  CD2 LEU    81       5.506 -10.760 -14.187  1.00  0.00           C  
ATOM   1319 HD21 LEU    81       6.221 -10.142 -14.721  1.00  0.00           H  
ATOM   1320 HD22 LEU    81       5.564 -10.543 -13.122  1.00  0.00           H  
ATOM   1321 HD23 LEU    81       5.749 -11.814 -14.328  1.00  0.00           H  
ATOM   1322  C   LEU    81       3.906  -6.640 -13.654  1.00  0.00           C  
ATOM   1323  O   LEU    81       4.957  -5.996 -13.619  1.00  0.00           O  
ATOM   1324  N   LYS    82       2.714  -6.029 -13.758  1.00  0.00           N  
ATOM   1325  H   LYS    82       1.885  -6.617 -13.814  1.00  0.00           H  
ATOM   1326  CA  LYS    82       2.550  -4.561 -13.775  1.00  0.00           C  
ATOM   1327  HA  LYS    82       3.165  -4.152 -14.580  1.00  0.00           H  
ATOM   1328  CB  LYS    82       1.072  -4.218 -14.057  1.00  0.00           C  
ATOM   1329  HB2 LYS    82       0.420  -4.865 -13.471  1.00  0.00           H  
ATOM   1330  HB3 LYS    82       0.884  -3.181 -13.774  1.00  0.00           H  
ATOM   1331  CG  LYS    82       0.744  -4.374 -15.549  1.00  0.00           C  
ATOM   1332  HG2 LYS    82       1.318  -3.624 -16.089  1.00  0.00           H  
ATOM   1333  HG3 LYS    82       1.046  -5.365 -15.892  1.00  0.00           H  
ATOM   1334  CD  LYS    82      -0.740  -4.170 -15.881  1.00  0.00           C  
ATOM   1335  HD2 LYS    82      -1.323  -4.985 -15.448  1.00  0.00           H  
ATOM   1336  HD3 LYS    82      -1.078  -3.219 -15.469  1.00  0.00           H  
ATOM   1337  CE  LYS    82      -0.891  -4.161 -17.410  1.00  0.00           C  
ATOM   1338  HE2 LYS    82      -0.262  -3.365 -17.824  1.00  0.00           H  
ATOM   1339  HE3 LYS    82      -0.527  -5.119 -17.793  1.00  0.00           H  
ATOM   1340  NZ  LYS    82      -2.292  -3.983 -17.848  1.00  0.00           N  
ATOM   1341  HZ1 LYS    82      -2.869  -4.786 -17.573  1.00  0.00           H  
ATOM   1342  HZ2 LYS    82      -2.728  -3.129 -17.552  1.00  0.00           H  
ATOM   1343  HZ3 LYS    82      -2.385  -4.087 -18.868  1.00  0.00           H  
ATOM   1344  C   LYS    82       3.061  -3.892 -12.484  1.00  0.00           C  
ATOM   1345  O   LYS    82       3.762  -2.883 -12.538  1.00  0.00           O  
ATOM   1346  N   ARG    83       2.757  -4.460 -11.315  1.00  0.00           N  
ATOM   1347  H   ARG    83       2.121  -5.250 -11.328  1.00  0.00           H  
ATOM   1348  CA  ARG    83       3.214  -3.956 -10.003  1.00  0.00           C  
ATOM   1349  HA  ARG    83       3.006  -2.886  -9.963  1.00  0.00           H  
ATOM   1350  CB  ARG    83       2.395  -4.659  -8.906  1.00  0.00           C  
ATOM   1351  HB2 ARG    83       1.360  -4.746  -9.242  1.00  0.00           H  
ATOM   1352  HB3 ARG    83       2.788  -5.661  -8.737  1.00  0.00           H  
ATOM   1353  CG  ARG    83       2.394  -3.875  -7.588  1.00  0.00           C  
ATOM   1354  HG2 ARG    83       3.402  -3.832  -7.178  1.00  0.00           H  
ATOM   1355  HG3 ARG    83       2.033  -2.861  -7.777  1.00  0.00           H  
ATOM   1356  CD  ARG    83       1.472  -4.559  -6.571  1.00  0.00           C  
ATOM   1357  HD2 ARG    83       0.511  -4.748  -7.046  1.00  0.00           H  
ATOM   1358  HD3 ARG    83       1.916  -5.512  -6.271  1.00  0.00           H  
ATOM   1359  NE  ARG    83       1.250  -3.697  -5.399  1.00  0.00           N  
ATOM   1360  HE  ARG    83       1.755  -2.824  -5.371  1.00  0.00           H  
ATOM   1361  CZ  ARG    83       0.352  -3.855  -4.447  1.00  0.00           C  
ATOM   1362  NH1 ARG    83      -0.478  -4.859  -4.457  1.00  0.00           N  
ATOM   1363 HH11 ARG    83      -0.416  -5.513  -5.214  1.00  0.00           H  
ATOM   1364 HH12 ARG    83      -1.177  -4.926  -3.744  1.00  0.00           H  
ATOM   1365  NH2 ARG    83       0.205  -2.980  -3.496  1.00  0.00           N  
ATOM   1366 HH21 ARG    83       0.768  -2.130  -3.538  1.00  0.00           H  
ATOM   1367 HH22 ARG    83      -0.597  -2.976  -2.896  1.00  0.00           H  
ATOM   1368  C   ARG    83       4.727  -4.112  -9.779  1.00  0.00           C  
ATOM   1369  O   ARG    83       5.343  -3.300  -9.096  1.00  0.00           O  
ATOM   1370  N   LEU    84       5.337  -5.133 -10.382  1.00  0.00           N  
ATOM   1371  H   LEU    84       4.746  -5.813 -10.844  1.00  0.00           H  
ATOM   1372  CA  LEU    84       6.789  -5.346 -10.442  1.00  0.00           C  
ATOM   1373  HA  LEU    84       7.194  -5.234  -9.436  1.00  0.00           H  
ATOM   1374  CB  LEU    84       7.046  -6.791 -10.925  1.00  0.00           C  
ATOM   1375  HB2 LEU    84       6.578  -7.478 -10.221  1.00  0.00           H  
ATOM   1376  HB3 LEU    84       6.561  -6.928 -11.889  1.00  0.00           H  
ATOM   1377  CG  LEU    84       8.524  -7.190 -11.088  1.00  0.00           C  
ATOM   1378  HG  LEU    84       8.994  -6.560 -11.844  1.00  0.00           H  
ATOM   1379  CD1 LEU    84       9.289  -7.065  -9.770  1.00  0.00           C  
ATOM   1380 HD11 LEU    84       9.328  -6.018  -9.473  1.00  0.00           H  
ATOM   1381 HD12 LEU    84       8.800  -7.650  -8.992  1.00  0.00           H  
ATOM   1382 HD13 LEU    84      10.311  -7.418  -9.902  1.00  0.00           H  
ATOM   1383  CD2 LEU    84       8.607  -8.648 -11.546  1.00  0.00           C  
ATOM   1384 HD21 LEU    84       9.640  -8.905 -11.781  1.00  0.00           H  
ATOM   1385 HD22 LEU    84       8.231  -9.304 -10.763  1.00  0.00           H  
ATOM   1386 HD23 LEU    84       7.998  -8.792 -12.438  1.00  0.00           H  
ATOM   1387  C   LEU    84       7.477  -4.296 -11.330  1.00  0.00           C  
ATOM   1388  O   LEU    84       8.495  -3.742 -10.932  1.00  0.00           O  
ATOM   1389  N   ASP    85       6.894  -3.977 -12.490  1.00  0.00           N  
ATOM   1390  H   ASP    85       6.098  -4.534 -12.788  1.00  0.00           H  
ATOM   1391  CA  ASP    85       7.346  -2.922 -13.414  1.00  0.00           C  
ATOM   1392  HA  ASP    85       8.370  -3.127 -13.727  1.00  0.00           H  
ATOM   1393  CB  ASP    85       6.447  -3.020 -14.660  1.00  0.00           C  
ATOM   1394  HB2 ASP    85       6.426  -4.064 -14.974  1.00  0.00           H  
ATOM   1395  HB3 ASP    85       5.431  -2.741 -14.390  1.00  0.00           H  
ATOM   1396  CG  ASP    85       6.854  -2.190 -15.879  1.00  0.00           C  
ATOM   1397  OD1 ASP    85       7.882  -1.485 -15.871  1.00  0.00           O  
ATOM   1398  OD2 ASP    85       6.120  -2.267 -16.891  1.00  0.00           O  
ATOM   1399  C   ASP    85       7.334  -1.524 -12.753  1.00  0.00           C  
ATOM   1400  O   ASP    85       8.336  -0.807 -12.800  1.00  0.00           O  
ATOM   1401  N   ARG    86       6.260  -1.187 -12.015  1.00  0.00           N  
ATOM   1402  H   ARG    86       5.454  -1.805 -12.052  1.00  0.00           H  
ATOM   1403  CA  ARG    86       6.164   0.053 -11.212  1.00  0.00           C  
ATOM   1404  HA  ARG    86       6.344   0.900 -11.875  1.00  0.00           H  
ATOM   1405  CB  ARG    86       4.751   0.184 -10.612  1.00  0.00           C  
ATOM   1406  HB2 ARG    86       4.320  -0.806 -10.450  1.00  0.00           H  
ATOM   1407  HB3 ARG    86       4.800   0.701  -9.654  1.00  0.00           H  
ATOM   1408  CG  ARG    86       3.858   1.016 -11.541  1.00  0.00           C  
ATOM   1409  HG2 ARG    86       4.108   2.071 -11.422  1.00  0.00           H  
ATOM   1410  HG3 ARG    86       4.058   0.720 -12.571  1.00  0.00           H  
ATOM   1411  CD  ARG    86       2.363   0.819 -11.304  1.00  0.00           C  
ATOM   1412  HD2 ARG    86       1.821   1.438 -12.021  1.00  0.00           H  
ATOM   1413  HD3 ARG    86       2.140  -0.227 -11.518  1.00  0.00           H  
ATOM   1414  NE  ARG    86       1.915   1.159  -9.937  1.00  0.00           N  
ATOM   1415  HE  ARG    86       2.388   1.913  -9.426  1.00  0.00           H  
ATOM   1416  CZ  ARG    86       0.816   0.681  -9.383  1.00  0.00           C  
ATOM   1417  NH1 ARG    86       0.042  -0.155 -10.004  1.00  0.00           N  
ATOM   1418 HH11 ARG    86       0.220  -0.412 -10.949  1.00  0.00           H  
ATOM   1419 HH12 ARG    86      -0.847  -0.376  -9.549  1.00  0.00           H  
ATOM   1420  NH2 ARG    86       0.431   1.025  -8.202  1.00  0.00           N  
ATOM   1421 HH21 ARG    86       0.927   1.754  -7.685  1.00  0.00           H  
ATOM   1422 HH22 ARG    86      -0.402   0.579  -7.832  1.00  0.00           H  
ATOM   1423  C   ARG    86       7.243   0.201 -10.131  1.00  0.00           C  
ATOM   1424  O   ARG    86       7.692   1.317  -9.895  1.00  0.00           O  
ATOM   1425  N   ASN    87       7.706  -0.901  -9.530  1.00  0.00           N  
ATOM   1426  H   ASN    87       7.290  -1.781  -9.788  1.00  0.00           H  
ATOM   1427  CA  ASN    87       8.843  -0.901  -8.601  1.00  0.00           C  
ATOM   1428  HA  ASN    87       8.785  -0.019  -7.958  1.00  0.00           H  
ATOM   1429  CB  ASN    87       8.773  -2.153  -7.715  1.00  0.00           C  
ATOM   1430  HB2 ASN    87       8.578  -3.038  -8.320  1.00  0.00           H  
ATOM   1431  HB3 ASN    87       9.736  -2.267  -7.221  1.00  0.00           H  
ATOM   1432  CG  ASN    87       7.765  -2.048  -6.593  1.00  0.00           C  
ATOM   1433  OD1 ASN    87       7.915  -1.253  -5.692  1.00  0.00           O  
ATOM   1434  ND2 ASN    87       6.719  -2.832  -6.593  1.00  0.00           N  
ATOM   1435 HD21 ASN    87       6.104  -2.691  -5.806  1.00  0.00           H  
ATOM   1436 HD22 ASN    87       6.398  -3.242  -7.458  1.00  0.00           H  
ATOM   1437  C   ASN    87      10.205  -0.830  -9.318  1.00  0.00           C  
ATOM   1438  O   ASN    87      11.078  -0.060  -8.913  1.00  0.00           O  
ATOM   1439  N   LEU    88      10.410  -1.608 -10.391  1.00  0.00           N  
ATOM   1440  H   LEU    88       9.660  -2.229 -10.684  1.00  0.00           H  
ATOM   1441  CA  LEU    88      11.658  -1.594 -11.170  1.00  0.00           C  
ATOM   1442  HA  LEU    88      12.492  -1.809 -10.501  1.00  0.00           H  
ATOM   1443  CB  LEU    88      11.606  -2.666 -12.280  1.00  0.00           C  
ATOM   1444  HB2 LEU    88      10.675  -2.538 -12.834  1.00  0.00           H  
ATOM   1445  HB3 LEU    88      12.430  -2.488 -12.972  1.00  0.00           H  
ATOM   1446  CG  LEU    88      11.703  -4.122 -11.783  1.00  0.00           C  
ATOM   1447  HG  LEU    88      11.002  -4.286 -10.969  1.00  0.00           H  
ATOM   1448  CD1 LEU    88      11.362  -5.091 -12.917  1.00  0.00           C  
ATOM   1449 HD11 LEU    88      12.069  -4.966 -13.737  1.00  0.00           H  
ATOM   1450 HD12 LEU    88      11.407  -6.115 -12.551  1.00  0.00           H  
ATOM   1451 HD13 LEU    88      10.351  -4.886 -13.269  1.00  0.00           H  
ATOM   1452  CD2 LEU    88      13.112  -4.463 -11.287  1.00  0.00           C  
ATOM   1453 HD21 LEU    88      13.830  -4.331 -12.096  1.00  0.00           H  
ATOM   1454 HD22 LEU    88      13.389  -3.812 -10.459  1.00  0.00           H  
ATOM   1455 HD23 LEU    88      13.138  -5.496 -10.943  1.00  0.00           H  
ATOM   1456  C   LEU    88      11.938  -0.200 -11.757  1.00  0.00           C  
ATOM   1457  O   LEU    88      13.081   0.252 -11.742  1.00  0.00           O  
ATOM   1458  N   TRP    89      10.894   0.505 -12.200  1.00  0.00           N  
ATOM   1459  H   TRP    89       9.989   0.041 -12.227  1.00  0.00           H  
ATOM   1460  CA  TRP    89      10.928   1.916 -12.593  1.00  0.00           C  
ATOM   1461  HA  TRP    89      11.517   2.024 -13.502  1.00  0.00           H  
ATOM   1462  CB  TRP    89       9.485   2.338 -12.895  1.00  0.00           C  
ATOM   1463  HB2 TRP    89       9.217   1.977 -13.890  1.00  0.00           H  
ATOM   1464  HB3 TRP    89       8.826   1.840 -12.185  1.00  0.00           H  
ATOM   1465  CG  TRP    89       9.183   3.801 -12.817  1.00  0.00           C  
ATOM   1466  CD1 TRP    89       8.436   4.382 -11.851  1.00  0.00           C  
ATOM   1467  HD1 TRP    89       7.975   3.857 -11.017  1.00  0.00           H  
ATOM   1468  NE1 TRP    89       8.345   5.738 -12.089  1.00  0.00           N  
ATOM   1469  HE1 TRP    89       7.852   6.370 -11.474  1.00  0.00           H  
ATOM   1470  CE2 TRP    89       9.041   6.101 -13.224  1.00  0.00           C  
ATOM   1471  CZ2 TRP    89       9.239   7.326 -13.878  1.00  0.00           C  
ATOM   1472  HZ2 TRP    89       8.776   8.226 -13.502  1.00  0.00           H  
ATOM   1473  CH2 TRP    89      10.035   7.363 -15.035  1.00  0.00           C  
ATOM   1474  HH2 TRP    89      10.191   8.298 -15.556  1.00  0.00           H  
ATOM   1475  CZ3 TRP    89      10.628   6.182 -15.517  1.00  0.00           C  
ATOM   1476  HZ3 TRP    89      11.239   6.223 -16.405  1.00  0.00           H  
ATOM   1477  CE3 TRP    89      10.414   4.953 -14.862  1.00  0.00           C  
ATOM   1478  HE3 TRP    89      10.862   4.048 -15.244  1.00  0.00           H  
ATOM   1479  CD2 TRP    89       9.610   4.882 -13.703  1.00  0.00           C  
ATOM   1480  C   TRP    89      11.568   2.831 -11.537  1.00  0.00           C  
ATOM   1481  O   TRP    89      12.396   3.670 -11.890  1.00  0.00           O  
ATOM   1482  N   GLY    90      11.243   2.647 -10.253  1.00  0.00           N  
ATOM   1483  H   GLY    90      10.588   1.913 -10.022  1.00  0.00           H  
ATOM   1484  CA  GLY    90      11.792   3.450  -9.156  1.00  0.00           C  
ATOM   1485  HA2 GLY    90      11.593   4.505  -9.339  1.00  0.00           H  
ATOM   1486  HA3 GLY    90      11.310   3.158  -8.224  1.00  0.00           H  
ATOM   1487  C   GLY    90      13.302   3.265  -8.989  1.00  0.00           C  
ATOM   1488  O   GLY    90      14.046   4.241  -8.922  1.00  0.00           O  
ATOM   1489  N   LEU    91      13.777   2.013  -9.009  1.00  0.00           N  
ATOM   1490  H   LEU    91      13.110   1.258  -9.115  1.00  0.00           H  
ATOM   1491  CA  LEU    91      15.209   1.697  -8.919  1.00  0.00           C  
ATOM   1492  HA  LEU    91      15.635   2.205  -8.052  1.00  0.00           H  
ATOM   1493  CB  LEU    91      15.395   0.174  -8.763  1.00  0.00           C  
ATOM   1494  HB2 LEU    91      14.911  -0.323  -9.605  1.00  0.00           H  
ATOM   1495  HB3 LEU    91      16.461  -0.050  -8.816  1.00  0.00           H  
ATOM   1496  CG  LEU    91      14.844  -0.426  -7.456  1.00  0.00           C  
ATOM   1497  HG  LEU    91      13.779  -0.221  -7.376  1.00  0.00           H  
ATOM   1498  CD1 LEU    91      15.049  -1.941  -7.464  1.00  0.00           C  
ATOM   1499 HD11 LEU    91      16.114  -2.178  -7.500  1.00  0.00           H  
ATOM   1500 HD12 LEU    91      14.610  -2.376  -6.564  1.00  0.00           H  
ATOM   1501 HD13 LEU    91      14.558  -2.368  -8.337  1.00  0.00           H  
ATOM   1502  CD2 LEU    91      15.560   0.125  -6.223  1.00  0.00           C  
ATOM   1503 HD21 LEU    91      15.191  -0.373  -5.326  1.00  0.00           H  
ATOM   1504 HD22 LEU    91      15.348   1.189  -6.106  1.00  0.00           H  
ATOM   1505 HD23 LEU    91      16.636  -0.025  -6.305  1.00  0.00           H  
ATOM   1506  C   LEU    91      15.976   2.210 -10.150  1.00  0.00           C  
ATOM   1507  O   LEU    91      17.063   2.778 -10.032  1.00  0.00           O  
ATOM   1508  N   ALA    92      15.414   2.005 -11.342  1.00  0.00           N  
ATOM   1509  H   ALA    92      14.525   1.514 -11.379  1.00  0.00           H  
ATOM   1510  CA  ALA    92      16.064   2.361 -12.599  1.00  0.00           C  
ATOM   1511  HA  ALA    92      17.100   2.019 -12.563  1.00  0.00           H  
ATOM   1512  CB  ALA    92      15.359   1.605 -13.729  1.00  0.00           C  
ATOM   1513  HB1 ALA    92      14.310   1.907 -13.794  1.00  0.00           H  
ATOM   1514  HB2 ALA    92      15.858   1.829 -14.670  1.00  0.00           H  
ATOM   1515  HB3 ALA    92      15.410   0.531 -13.548  1.00  0.00           H  
ATOM   1516  C   ALA    92      16.083   3.875 -12.874  1.00  0.00           C  
ATOM   1517  O   ALA    92      17.110   4.403 -13.303  1.00  0.00           O  
ATOM   1518  N   GLY    93      14.967   4.581 -12.659  1.00  0.00           N  
ATOM   1519  H   GLY    93      14.173   4.112 -12.228  1.00  0.00           H  
ATOM   1520  CA  GLY    93      14.747   5.945 -13.160  1.00  0.00           C  
ATOM   1521  HA2 GLY    93      13.801   6.310 -12.757  1.00  0.00           H  
ATOM   1522  HA3 GLY    93      15.550   6.596 -12.814  1.00  0.00           H  
ATOM   1523  C   GLY    93      14.668   6.040 -14.693  1.00  0.00           C  
ATOM   1524  O   GLY    93      14.916   7.101 -15.262  1.00  0.00           O  
ATOM   1525  N   LEU    94      14.388   4.924 -15.375  1.00  0.00           N  
ATOM   1526  H   LEU    94      14.112   4.116 -14.837  1.00  0.00           H  
ATOM   1527  CA  LEU    94      14.452   4.779 -16.831  1.00  0.00           C  
ATOM   1528  HA  LEU    94      14.503   5.764 -17.291  1.00  0.00           H  
ATOM   1529  CB  LEU    94      15.706   3.979 -17.238  1.00  0.00           C  
ATOM   1530  HB2 LEU    94      15.670   3.030 -16.705  1.00  0.00           H  
ATOM   1531  HB3 LEU    94      15.645   3.759 -18.304  1.00  0.00           H  
ATOM   1532  CG  LEU    94      17.074   4.628 -16.962  1.00  0.00           C  
ATOM   1533  HG  LEU    94      17.131   4.950 -15.924  1.00  0.00           H  
ATOM   1534  CD1 LEU    94      18.174   3.591 -17.207  1.00  0.00           C  
ATOM   1535 HD11 LEU    94      18.039   2.745 -16.533  1.00  0.00           H  
ATOM   1536 HD12 LEU    94      18.142   3.243 -18.239  1.00  0.00           H  
ATOM   1537 HD13 LEU    94      19.149   4.037 -17.010  1.00  0.00           H  
ATOM   1538  CD2 LEU    94      17.328   5.833 -17.871  1.00  0.00           C  
ATOM   1539 HD21 LEU    94      18.327   6.229 -17.684  1.00  0.00           H  
ATOM   1540 HD22 LEU    94      17.252   5.542 -18.919  1.00  0.00           H  
ATOM   1541 HD23 LEU    94      16.604   6.618 -17.653  1.00  0.00           H  
ATOM   1542  C   LEU    94      13.188   4.083 -17.348  1.00  0.00           C  
ATOM   1543  O   LEU    94      12.816   3.009 -16.873  1.00  0.00           O  
ATOM   1544  N   ASN    95      12.550   4.692 -18.353  1.00  0.00           N  
ATOM   1545  H   ASN    95      12.911   5.579 -18.659  1.00  0.00           H  
ATOM   1546  CA  ASN    95      11.297   4.208 -18.943  1.00  0.00           C  
ATOM   1547  HA  ASN    95      10.556   4.076 -18.147  1.00  0.00           H  
ATOM   1548  CB  ASN    95      10.765   5.253 -19.947  1.00  0.00           C  
ATOM   1549  HB2 ASN    95      11.558   5.573 -20.623  1.00  0.00           H  
ATOM   1550  HB3 ASN    95       9.979   4.796 -20.548  1.00  0.00           H  
ATOM   1551  CG  ASN    95      10.137   6.452 -19.266  1.00  0.00           C  
ATOM   1552  OD1 ASN    95       9.218   6.319 -18.487  1.00  0.00           O  
ATOM   1553  ND2 ASN    95      10.592   7.654 -19.523  1.00  0.00           N  
ATOM   1554 HD21 ASN    95      10.134   8.401 -19.025  1.00  0.00           H  
ATOM   1555 HD22 ASN    95      11.342   7.812 -20.167  1.00  0.00           H  
ATOM   1556  C   ASN    95      11.445   2.849 -19.645  1.00  0.00           C  
ATOM   1557  O   ASN    95      10.589   1.981 -19.492  1.00  0.00           O  
ATOM   1558  N   SER    96      12.488   2.672 -20.457  1.00  0.00           N  
ATOM   1559  H   SER    96      13.202   3.385 -20.502  1.00  0.00           H  
ATOM   1560  CA  SER    96      12.682   1.502 -21.323  1.00  0.00           C  
ATOM   1561  HA  SER    96      12.385   0.603 -20.783  1.00  0.00           H  
ATOM   1562  CB  SER    96      11.803   1.644 -22.574  1.00  0.00           C  
ATOM   1563  HB2 SER    96      10.754   1.660 -22.274  1.00  0.00           H  
ATOM   1564  HB3 SER    96      12.042   2.586 -23.071  1.00  0.00           H  
ATOM   1565  OG  SER    96      12.007   0.582 -23.484  1.00  0.00           O  
ATOM   1566  HG  SER    96      11.455   0.719 -24.258  1.00  0.00           H  
ATOM   1567  C   SER    96      14.150   1.369 -21.736  1.00  0.00           C  
ATOM   1568  O   SER    96      14.825   2.381 -21.923  1.00  0.00           O  
ATOM   1569  N   CYS    97      14.627   0.136 -21.911  1.00  0.00           N  
ATOM   1570  H   CYS    97      13.989  -0.639 -21.754  1.00  0.00           H  
ATOM   1571  CA  CYS    97      15.946  -0.174 -22.458  1.00  0.00           C  
ATOM   1572  HA  CYS    97      16.253   0.638 -23.114  1.00  0.00           H  
ATOM   1573  CB  CYS    97      16.971  -0.242 -21.317  1.00  0.00           C  
ATOM   1574  HB2 CYS    97      16.933   0.676 -20.729  1.00  0.00           H  
ATOM   1575  HB3 CYS    97      16.734  -1.088 -20.671  1.00  0.00           H  
ATOM   1576  SG  CYS    97      18.640  -0.449 -22.012  1.00  0.00           S  
ATOM   1577  HG  CYS    97      18.844   0.825 -22.372  1.00  0.00           H  
ATOM   1578  C   CYS    97      15.858  -1.490 -23.259  1.00  0.00           C  
ATOM   1579  O   CYS    97      15.693  -2.554 -22.658  1.00  0.00           O  
ATOM   1580  N   PRO    98      15.884  -1.445 -24.606  1.00  0.00           N  
ATOM   1581  CD  PRO    98      15.943  -0.252 -25.441  1.00  0.00           C  
ATOM   1582  HD2 PRO    98      16.817   0.357 -25.205  1.00  0.00           H  
ATOM   1583  HD3 PRO    98      15.029   0.328 -25.303  1.00  0.00           H  
ATOM   1584  CG  PRO    98      16.029  -0.745 -26.885  1.00  0.00           C  
ATOM   1585  HG2 PRO    98      17.076  -0.850 -27.172  1.00  0.00           H  
ATOM   1586  HG3 PRO    98      15.509  -0.077 -27.571  1.00  0.00           H  
ATOM   1587  CB  PRO    98      15.371  -2.123 -26.825  1.00  0.00           C  
ATOM   1588  HB2 PRO    98      15.720  -2.776 -27.626  1.00  0.00           H  
ATOM   1589  HB3 PRO    98      14.287  -2.009 -26.869  1.00  0.00           H  
ATOM   1590  CA  PRO    98      15.771  -2.637 -25.441  1.00  0.00           C  
ATOM   1591  HA  PRO    98      14.976  -3.279 -25.058  1.00  0.00           H  
ATOM   1592  C   PRO    98      17.082  -3.439 -25.486  1.00  0.00           C  
ATOM   1593  O   PRO    98      18.173  -2.876 -25.551  1.00  0.00           O  
ATOM   1594  N   VAL    99      16.951  -4.764 -25.521  1.00  0.00           N  
ATOM   1595  H   VAL    99      16.019  -5.146 -25.530  1.00  0.00           H  
ATOM   1596  CA  VAL    99      18.056  -5.724 -25.674  1.00  0.00           C  
ATOM   1597  HA  VAL    99      18.997  -5.175 -25.606  1.00  0.00           H  
ATOM   1598  CB  VAL    99      18.025  -6.741 -24.507  1.00  0.00           C  
ATOM   1599  HB  VAL    99      17.010  -6.790 -24.112  1.00  0.00           H  
ATOM   1600  CG1 VAL    99      18.453  -8.180 -24.818  1.00  0.00           C  
ATOM   1601 HG11 VAL    99      19.488  -8.210 -25.157  1.00  0.00           H  
ATOM   1602 HG12 VAL    99      18.368  -8.792 -23.922  1.00  0.00           H  
ATOM   1603 HG13 VAL    99      17.802  -8.607 -25.582  1.00  0.00           H  
ATOM   1604  CG2 VAL    99      18.949  -6.227 -23.398  1.00  0.00           C  
ATOM   1605 HG21 VAL    99      18.854  -6.857 -22.516  1.00  0.00           H  
ATOM   1606 HG22 VAL    99      18.672  -5.205 -23.143  1.00  0.00           H  
ATOM   1607 HG23 VAL    99      19.986  -6.236 -23.738  1.00  0.00           H  
ATOM   1608  C   VAL    99      18.055  -6.354 -27.071  1.00  0.00           C  
ATOM   1609  O   VAL    99      17.037  -6.372 -27.764  1.00  0.00           O  
ATOM   1610  N   LYS   100      19.225  -6.857 -27.473  1.00  0.00           N  
ATOM   1611  H   LYS   100      19.980  -6.850 -26.802  1.00  0.00           H  
ATOM   1612  CA  LYS   100      19.516  -7.548 -28.734  1.00  0.00           C  
ATOM   1613  HA  LYS   100      18.589  -7.823 -29.240  1.00  0.00           H  
ATOM   1614  CB  LYS   100      20.343  -6.618 -29.631  1.00  0.00           C  
ATOM   1615  HB2 LYS   100      21.151  -6.164 -29.054  1.00  0.00           H  
ATOM   1616  HB3 LYS   100      20.808  -7.219 -30.403  1.00  0.00           H  
ATOM   1617  CG  LYS   100      19.514  -5.523 -30.309  1.00  0.00           C  
ATOM   1618  HG2 LYS   100      18.548  -5.923 -30.620  1.00  0.00           H  
ATOM   1619  HG3 LYS   100      19.356  -4.695 -29.616  1.00  0.00           H  
ATOM   1620  CD  LYS   100      20.275  -5.049 -31.551  1.00  0.00           C  
ATOM   1621  HD2 LYS   100      21.273  -4.717 -31.260  1.00  0.00           H  
ATOM   1622  HD3 LYS   100      20.372  -5.895 -32.237  1.00  0.00           H  
ATOM   1623  CE  LYS   100      19.538  -3.910 -32.254  1.00  0.00           C  
ATOM   1624  HE2 LYS   100      18.498  -4.214 -32.408  1.00  0.00           H  
ATOM   1625  HE3 LYS   100      19.546  -3.031 -31.600  1.00  0.00           H  
ATOM   1626  NZ  LYS   100      20.181  -3.614 -33.555  1.00  0.00           N  
ATOM   1627  HZ1 LYS   100      19.707  -2.857 -34.028  1.00  0.00           H  
ATOM   1628  HZ2 LYS   100      20.152  -4.439 -34.144  1.00  0.00           H  
ATOM   1629  HZ3 LYS   100      21.152  -3.365 -33.416  1.00  0.00           H  
ATOM   1630  C   LYS   100      20.291  -8.842 -28.476  1.00  0.00           C  
ATOM   1631  O   LYS   100      20.912  -8.963 -27.423  1.00  0.00           O  
ATOM   1632  N   GLU   101      20.278  -9.761 -29.442  1.00  0.00           N  
ATOM   1633  H   GLU   101      19.865  -9.479 -30.329  1.00  0.00           H  
ATOM   1634  CA  GLU   101      21.133 -10.964 -29.505  1.00  0.00           C  
ATOM   1635  HA  GLU   101      20.709 -11.604 -30.280  1.00  0.00           H  
ATOM   1636  CB  GLU   101      22.554 -10.592 -29.990  1.00  0.00           C  
ATOM   1637  HB2 GLU   101      23.127 -10.204 -29.146  1.00  0.00           H  
ATOM   1638  HB3 GLU   101      23.040 -11.511 -30.322  1.00  0.00           H  
ATOM   1639  CG  GLU   101      22.661  -9.562 -31.136  1.00  0.00           C  
ATOM   1640  HG2 GLU   101      22.641  -8.564 -30.693  1.00  0.00           H  
ATOM   1641  HG3 GLU   101      23.640  -9.665 -31.612  1.00  0.00           H  
ATOM   1642  CD  GLU   101      21.546  -9.659 -32.193  1.00  0.00           C  
ATOM   1643  OE1 GLU   101      21.593 -10.600 -33.007  1.00  0.00           O  
ATOM   1644  OE2 GLU   101      20.618  -8.811 -32.145  1.00  0.00           O  
ATOM   1645  C   GLU   101      21.137 -11.832 -28.217  1.00  0.00           C  
ATOM   1646  O   GLU   101      22.172 -12.359 -27.810  1.00  0.00           O  
ATOM   1647  N   ALA   102      19.985 -11.943 -27.540  1.00  0.00           N  
ATOM   1648  H   ALA   102      19.165 -11.527 -27.949  1.00  0.00           H  
ATOM   1649  CA  ALA   102      19.845 -12.540 -26.205  1.00  0.00           C  
ATOM   1650  HA  ALA   102      20.837 -12.791 -25.830  1.00  0.00           H  
ATOM   1651  CB  ALA   102      19.262 -11.478 -25.269  1.00  0.00           C  
ATOM   1652  HB1 ALA   102      18.271 -11.190 -25.616  1.00  0.00           H  
ATOM   1653  HB2 ALA   102      19.190 -11.869 -24.253  1.00  0.00           H  
ATOM   1654  HB3 ALA   102      19.908 -10.601 -25.273  1.00  0.00           H  
ATOM   1655  C   ALA   102      19.012 -13.839 -26.177  1.00  0.00           C  
ATOM   1656  O   ALA   102      18.146 -14.068 -27.021  1.00  0.00           O  
ATOM   1657  N   ASN   103      19.243 -14.676 -25.159  1.00  0.00           N  
ATOM   1658  H   ASN   103      19.917 -14.402 -24.464  1.00  0.00           H  
ATOM   1659  CA  ASN   103      18.578 -15.974 -24.990  1.00  0.00           C  
ATOM   1660  HA  ASN   103      18.651 -16.515 -25.935  1.00  0.00           H  
ATOM   1661  CB  ASN   103      19.311 -16.788 -23.904  1.00  0.00           C  
ATOM   1662  HB2 ASN   103      19.402 -16.185 -23.004  1.00  0.00           H  
ATOM   1663  HB3 ASN   103      18.723 -17.669 -23.646  1.00  0.00           H  
ATOM   1664  CG  ASN   103      20.694 -17.271 -24.295  1.00  0.00           C  
ATOM   1665  OD1 ASN   103      21.111 -17.241 -25.437  1.00  0.00           O  
ATOM   1666  ND2 ASN   103      21.454 -17.756 -23.340  1.00  0.00           N  
ATOM   1667 HD21 ASN   103      22.350 -18.103 -23.630  1.00  0.00           H  
ATOM   1668 HD22 ASN   103      21.135 -17.780 -22.388  1.00  0.00           H  
ATOM   1669  C   ASN   103      17.081 -15.866 -24.637  1.00  0.00           C  
ATOM   1670  O   ASN   103      16.638 -14.919 -23.987  1.00  0.00           O  
ATOM   1671  N   GLN   104      16.306 -16.901 -24.975  1.00  0.00           N  
ATOM   1672  H   GLN   104      16.740 -17.664 -25.473  1.00  0.00           H  
ATOM   1673  CA  GLN   104      14.989 -17.157 -24.374  1.00  0.00           C  
ATOM   1674  HA  GLN   104      14.466 -16.210 -24.233  1.00  0.00           H  
ATOM   1675  CB  GLN   104      14.147 -18.048 -25.309  1.00  0.00           C  
ATOM   1676  HB2 GLN   104      14.677 -18.992 -25.447  1.00  0.00           H  
ATOM   1677  HB3 GLN   104      13.195 -18.274 -24.826  1.00  0.00           H  
ATOM   1678  CG  GLN   104      13.870 -17.448 -26.703  1.00  0.00           C  
ATOM   1679  HG2 GLN   104      14.801 -17.111 -27.158  1.00  0.00           H  
ATOM   1680  HG3 GLN   104      13.465 -18.234 -27.341  1.00  0.00           H  
ATOM   1681  CD  GLN   104      12.854 -16.307 -26.686  1.00  0.00           C  
ATOM   1682  OE1 GLN   104      11.722 -16.451 -26.247  1.00  0.00           O  
ATOM   1683  NE2 GLN   104      13.216 -15.137 -27.163  1.00  0.00           N  
ATOM   1684 HE21 GLN   104      12.541 -14.397 -27.102  1.00  0.00           H  
ATOM   1685 HE22 GLN   104      14.153 -14.974 -27.494  1.00  0.00           H  
ATOM   1686  C   GLN   104      15.142 -17.830 -22.993  1.00  0.00           C  
ATOM   1687  O   GLN   104      16.096 -18.575 -22.771  1.00  0.00           O  
ATOM   1688  N   SER   105      14.179 -17.623 -22.093  1.00  0.00           N  
ATOM   1689  H   SER   105      13.475 -16.918 -22.296  1.00  0.00           H  
ATOM   1690  CA  SER   105      14.046 -18.329 -20.808  1.00  0.00           C  
ATOM   1691  HA  SER   105      14.505 -19.316 -20.874  1.00  0.00           H  
ATOM   1692  CB  SER   105      14.742 -17.539 -19.695  1.00  0.00           C  
ATOM   1693  HB2 SER   105      15.814 -17.527 -19.894  1.00  0.00           H  
ATOM   1694  HB3 SER   105      14.375 -16.510 -19.691  1.00  0.00           H  
ATOM   1695  OG  SER   105      14.516 -18.127 -18.422  1.00  0.00           O  
ATOM   1696  HG  SER   105      13.587 -18.009 -18.153  1.00  0.00           H  
ATOM   1697  C   SER   105      12.574 -18.495 -20.450  1.00  0.00           C  
ATOM   1698  O   SER   105      11.783 -17.607 -20.750  1.00  0.00           O  
ATOM   1699  N   THR   106      12.197 -19.567 -19.752  1.00  0.00           N  
ATOM   1700  H   THR   106      12.888 -20.248 -19.471  1.00  0.00           H  
ATOM   1701  CA  THR   106      10.891 -19.617 -19.074  1.00  0.00           C  
ATOM   1702  HA  THR   106      10.110 -19.441 -19.815  1.00  0.00           H  
ATOM   1703  CB  THR   106      10.614 -20.992 -18.444  1.00  0.00           C  
ATOM   1704  HB  THR   106       9.662 -20.948 -17.916  1.00  0.00           H  
ATOM   1705  CG2 THR   106      10.536 -22.098 -19.494  1.00  0.00           C  
ATOM   1706 HG21 THR   106      11.505 -22.253 -19.967  1.00  0.00           H  
ATOM   1707 HG22 THR   106      10.207 -23.027 -19.025  1.00  0.00           H  
ATOM   1708 HG23 THR   106       9.805 -21.825 -20.255  1.00  0.00           H  
ATOM   1709  OG1 THR   106      11.626 -21.365 -17.535  1.00  0.00           O  
ATOM   1710  HG1 THR   106      11.311 -22.170 -17.106  1.00  0.00           H  
ATOM   1711  C   THR   106      10.802 -18.504 -18.021  1.00  0.00           C  
ATOM   1712  O   THR   106      11.809 -18.126 -17.400  1.00  0.00           O  
ATOM   1713  N   LEU   107       9.600 -17.944 -17.844  1.00  0.00           N  
ATOM   1714  H   LEU   107       8.837 -18.254 -18.438  1.00  0.00           H  
ATOM   1715  CA  LEU   107       9.345 -16.806 -16.954  1.00  0.00           C  
ATOM   1716  HA  LEU   107      10.010 -15.994 -17.242  1.00  0.00           H  
ATOM   1717  CB  LEU   107       7.893 -16.326 -17.152  1.00  0.00           C  
ATOM   1718  HB2 LEU   107       7.768 -15.993 -18.184  1.00  0.00           H  
ATOM   1719  HB3 LEU   107       7.223 -17.168 -16.991  1.00  0.00           H  
ATOM   1720  CG  LEU   107       7.473 -15.188 -16.199  1.00  0.00           C  
ATOM   1721  HG  LEU   107       7.636 -15.493 -15.169  1.00  0.00           H  
ATOM   1722  CD1 LEU   107       8.237 -13.886 -16.460  1.00  0.00           C  
ATOM   1723 HD11 LEU   107       9.298 -14.038 -16.279  1.00  0.00           H  
ATOM   1724 HD12 LEU   107       8.087 -13.566 -17.494  1.00  0.00           H  
ATOM   1725 HD13 LEU   107       7.879 -13.108 -15.787  1.00  0.00           H  
ATOM   1726  CD2 LEU   107       5.984 -14.895 -16.349  1.00  0.00           C  
ATOM   1727 HD21 LEU   107       5.680 -14.129 -15.637  1.00  0.00           H  
ATOM   1728 HD22 LEU   107       5.790 -14.546 -17.359  1.00  0.00           H  
ATOM   1729 HD23 LEU   107       5.403 -15.798 -16.167  1.00  0.00           H  
ATOM   1730  C   LEU   107       9.668 -17.136 -15.488  1.00  0.00           C  
ATOM   1731  O   LEU   107      10.258 -16.305 -14.804  1.00  0.00           O  
ATOM   1732  N   GLU   108       9.366 -18.352 -15.029  1.00  0.00           N  
ATOM   1733  H   GLU   108       8.814 -18.957 -15.631  1.00  0.00           H  
ATOM   1734  CA  GLU   108       9.718 -18.842 -13.683  1.00  0.00           C  
ATOM   1735  HA  GLU   108       9.181 -18.269 -12.923  1.00  0.00           H  
ATOM   1736  CB  GLU   108       9.260 -20.310 -13.581  1.00  0.00           C  
ATOM   1737  HB2 GLU   108       8.192 -20.379 -13.780  1.00  0.00           H  
ATOM   1738  HB3 GLU   108       9.744 -20.853 -14.391  1.00  0.00           H  
ATOM   1739  CG  GLU   108       9.610 -21.045 -12.272  1.00  0.00           C  
ATOM   1740  HG2 GLU   108       9.650 -22.114 -12.506  1.00  0.00           H  
ATOM   1741  HG3 GLU   108      10.611 -20.757 -11.948  1.00  0.00           H  
ATOM   1742  CD  GLU   108       8.620 -20.862 -11.106  1.00  0.00           C  
ATOM   1743  OE1 GLU   108       7.590 -20.157 -11.232  1.00  0.00           O  
ATOM   1744  OE2 GLU   108       8.813 -21.518 -10.054  1.00  0.00           O  
ATOM   1745  C   GLU   108      11.230 -18.705 -13.400  1.00  0.00           C  
ATOM   1746  O   GLU   108      11.626 -18.165 -12.364  1.00  0.00           O  
ATOM   1747  N   ASN   109      12.091 -19.144 -14.328  1.00  0.00           N  
ATOM   1748  H   ASN   109      11.724 -19.491 -15.202  1.00  0.00           H  
ATOM   1749  CA  ASN   109      13.549 -19.101 -14.149  1.00  0.00           C  
ATOM   1750  HA  ASN   109      13.789 -19.492 -13.159  1.00  0.00           H  
ATOM   1751  CB  ASN   109      14.179 -20.020 -15.211  1.00  0.00           C  
ATOM   1752  HB2 ASN   109      13.564 -20.914 -15.305  1.00  0.00           H  
ATOM   1753  HB3 ASN   109      14.181 -19.528 -16.181  1.00  0.00           H  
ATOM   1754  CG  ASN   109      15.598 -20.453 -14.877  1.00  0.00           C  
ATOM   1755  OD1 ASN   109      16.493 -19.669 -14.615  1.00  0.00           O  
ATOM   1756  ND2 ASN   109      15.860 -21.739 -14.880  1.00  0.00           N  
ATOM   1757 HD21 ASN   109      16.800 -22.007 -14.656  1.00  0.00           H  
ATOM   1758 HD22 ASN   109      15.140 -22.401 -15.102  1.00  0.00           H  
ATOM   1759  C   ASN   109      14.079 -17.654 -14.210  1.00  0.00           C  
ATOM   1760  O   ASN   109      14.924 -17.251 -13.409  1.00  0.00           O  
ATOM   1761  N   PHE   110      13.520 -16.837 -15.107  1.00  0.00           N  
ATOM   1762  H   PHE   110      12.820 -17.223 -15.733  1.00  0.00           H  
ATOM   1763  CA  PHE   110      13.805 -15.404 -15.180  1.00  0.00           C  
ATOM   1764  HA  PHE   110      14.875 -15.266 -15.333  1.00  0.00           H  
ATOM   1765  CB  PHE   110      13.063 -14.838 -16.399  1.00  0.00           C  
ATOM   1766  HB2 PHE   110      13.386 -15.387 -17.286  1.00  0.00           H  
ATOM   1767  HB3 PHE   110      11.995 -15.017 -16.283  1.00  0.00           H  
ATOM   1768  CG  PHE   110      13.274 -13.357 -16.638  1.00  0.00           C  
ATOM   1769  CD1 PHE   110      14.256 -12.921 -17.547  1.00  0.00           C  
ATOM   1770  HD1 PHE   110      14.856 -13.643 -18.082  1.00  0.00           H  
ATOM   1771  CE1 PHE   110      14.441 -11.545 -17.773  1.00  0.00           C  
ATOM   1772  HE1 PHE   110      15.183 -11.208 -18.481  1.00  0.00           H  
ATOM   1773  CZ  PHE   110      13.657 -10.606 -17.084  1.00  0.00           C  
ATOM   1774  HZ  PHE   110      13.796  -9.552 -17.264  1.00  0.00           H  
ATOM   1775  CE2 PHE   110      12.684 -11.039 -16.170  1.00  0.00           C  
ATOM   1776  HE2 PHE   110      12.086 -10.318 -15.637  1.00  0.00           H  
ATOM   1777  CD2 PHE   110      12.482 -12.413 -15.957  1.00  0.00           C  
ATOM   1778  HD2 PHE   110      11.721 -12.745 -15.265  1.00  0.00           H  
ATOM   1779  C   PHE   110      13.430 -14.670 -13.875  1.00  0.00           C  
ATOM   1780  O   PHE   110      14.211 -13.864 -13.364  1.00  0.00           O  
ATOM   1781  N   LEU   111      12.261 -14.971 -13.299  1.00  0.00           N  
ATOM   1782  H   LEU   111      11.649 -15.636 -13.767  1.00  0.00           H  
ATOM   1783  CA  LEU   111      11.803 -14.384 -12.036  1.00  0.00           C  
ATOM   1784  HA  LEU   111      11.969 -13.310 -12.088  1.00  0.00           H  
ATOM   1785  CB  LEU   111      10.300 -14.642 -11.826  1.00  0.00           C  
ATOM   1786  HB2 LEU   111      10.106 -15.708 -11.962  1.00  0.00           H  
ATOM   1787  HB3 LEU   111      10.044 -14.388 -10.798  1.00  0.00           H  
ATOM   1788  CG  LEU   111       9.383 -13.835 -12.761  1.00  0.00           C  
ATOM   1789  HG  LEU   111       9.647 -14.027 -13.797  1.00  0.00           H  
ATOM   1790  CD1 LEU   111       7.935 -14.267 -12.532  1.00  0.00           C  
ATOM   1791 HD11 LEU   111       7.645 -14.087 -11.497  1.00  0.00           H  
ATOM   1792 HD12 LEU   111       7.275 -13.714 -13.202  1.00  0.00           H  
ATOM   1793 HD13 LEU   111       7.836 -15.333 -12.745  1.00  0.00           H  
ATOM   1794  CD2 LEU   111       9.461 -12.322 -12.526  1.00  0.00           C  
ATOM   1795 HD21 LEU   111      10.461 -11.950 -12.744  1.00  0.00           H  
ATOM   1796 HD22 LEU   111       8.757 -11.811 -13.184  1.00  0.00           H  
ATOM   1797 HD23 LEU   111       9.206 -12.096 -11.493  1.00  0.00           H  
ATOM   1798  C   LEU   111      12.619 -14.861 -10.827  1.00  0.00           C  
ATOM   1799  O   LEU   111      12.971 -14.020 -10.002  1.00  0.00           O  
ATOM   1800  N   GLU   112      12.982 -16.146 -10.709  1.00  0.00           N  
ATOM   1801  H   GLU   112      12.614 -16.830 -11.371  1.00  0.00           H  
ATOM   1802  CA  GLU   112      13.885 -16.593  -9.635  1.00  0.00           C  
ATOM   1803  HA  GLU   112      13.476 -16.224  -8.697  1.00  0.00           H  
ATOM   1804  CB  GLU   112      13.943 -18.128  -9.531  1.00  0.00           C  
ATOM   1805  HB2 GLU   112      12.928 -18.521  -9.490  1.00  0.00           H  
ATOM   1806  HB3 GLU   112      14.426 -18.523 -10.424  1.00  0.00           H  
ATOM   1807  CG  GLU   112      14.718 -18.626  -8.290  1.00  0.00           C  
ATOM   1808  HG2 GLU   112      14.757 -19.718  -8.320  1.00  0.00           H  
ATOM   1809  HG3 GLU   112      15.750 -18.268  -8.333  1.00  0.00           H  
ATOM   1810  CD  GLU   112      14.075 -18.196  -6.954  1.00  0.00           C  
ATOM   1811  OE1 GLU   112      14.746 -17.550  -6.111  1.00  0.00           O  
ATOM   1812  OE2 GLU   112      12.865 -18.438  -6.752  1.00  0.00           O  
ATOM   1813  C   GLU   112      15.290 -15.973  -9.769  1.00  0.00           C  
ATOM   1814  O   GLU   112      15.885 -15.606  -8.754  1.00  0.00           O  
ATOM   1815  N   ARG   113      15.810 -15.759 -10.986  1.00  0.00           N  
ATOM   1816  H   ARG   113      15.311 -16.136 -11.791  1.00  0.00           H  
ATOM   1817  CA  ARG   113      17.068 -15.014 -11.209  1.00  0.00           C  
ATOM   1818  HA  ARG   113      17.823 -15.410 -10.529  1.00  0.00           H  
ATOM   1819  CB  ARG   113      17.559 -15.237 -12.649  1.00  0.00           C  
ATOM   1820  HB2 ARG   113      16.712 -15.229 -13.336  1.00  0.00           H  
ATOM   1821  HB3 ARG   113      18.245 -14.436 -12.931  1.00  0.00           H  
ATOM   1822  CG  ARG   113      18.309 -16.581 -12.734  1.00  0.00           C  
ATOM   1823  HG2 ARG   113      19.293 -16.464 -12.276  1.00  0.00           H  
ATOM   1824  HG3 ARG   113      17.764 -17.332 -12.158  1.00  0.00           H  
ATOM   1825  CD  ARG   113      18.473 -17.139 -14.151  1.00  0.00           C  
ATOM   1826  HD2 ARG   113      18.992 -18.096 -14.072  1.00  0.00           H  
ATOM   1827  HD3 ARG   113      17.480 -17.337 -14.556  1.00  0.00           H  
ATOM   1828  NE  ARG   113      19.188 -16.229 -15.072  1.00  0.00           N  
ATOM   1829  HE  ARG   113      18.879 -15.273 -15.095  1.00  0.00           H  
ATOM   1830  CZ  ARG   113      20.041 -16.570 -16.022  1.00  0.00           C  
ATOM   1831  NH1 ARG   113      20.339 -15.713 -16.941  1.00  0.00           N  
ATOM   1832 HH11 ARG   113      19.741 -14.900 -17.083  1.00  0.00           H  
ATOM   1833 HH12 ARG   113      20.645 -16.031 -17.858  1.00  0.00           H  
ATOM   1834  NH2 ARG   113      20.587 -17.751 -16.113  1.00  0.00           N  
ATOM   1835 HH21 ARG   113      20.349 -18.453 -15.438  1.00  0.00           H  
ATOM   1836 HH22 ARG   113      21.226 -17.928 -16.866  1.00  0.00           H  
ATOM   1837  C   ARG   113      16.952 -13.530 -10.840  1.00  0.00           C  
ATOM   1838  O   ARG   113      17.821 -13.032 -10.128  1.00  0.00           O  
ATOM   1839  N   LEU   114      15.857 -12.854 -11.194  1.00  0.00           N  
ATOM   1840  H   LEU   114      15.190 -13.296 -11.817  1.00  0.00           H  
ATOM   1841  CA  LEU   114      15.588 -11.491 -10.726  1.00  0.00           C  
ATOM   1842  HA  LEU   114      16.445 -10.870 -10.994  1.00  0.00           H  
ATOM   1843  CB  LEU   114      14.348 -10.950 -11.463  1.00  0.00           C  
ATOM   1844  HB2 LEU   114      14.553 -10.946 -12.535  1.00  0.00           H  
ATOM   1845  HB3 LEU   114      13.517 -11.634 -11.287  1.00  0.00           H  
ATOM   1846  CG  LEU   114      13.906  -9.539 -11.029  1.00  0.00           C  
ATOM   1847  HG  LEU   114      13.633  -9.557  -9.975  1.00  0.00           H  
ATOM   1848  CD1 LEU   114      14.994  -8.483 -11.235  1.00  0.00           C  
ATOM   1849 HD11 LEU   114      14.600  -7.502 -10.980  1.00  0.00           H  
ATOM   1850 HD12 LEU   114      15.851  -8.690 -10.596  1.00  0.00           H  
ATOM   1851 HD13 LEU   114      15.309  -8.477 -12.278  1.00  0.00           H  
ATOM   1852  CD2 LEU   114      12.670  -9.126 -11.829  1.00  0.00           C  
ATOM   1853 HD21 LEU   114      12.295  -8.172 -11.460  1.00  0.00           H  
ATOM   1854 HD22 LEU   114      12.916  -9.033 -12.886  1.00  0.00           H  
ATOM   1855 HD23 LEU   114      11.894  -9.882 -11.709  1.00  0.00           H  
ATOM   1856  C   LEU   114      15.451 -11.435  -9.191  1.00  0.00           C  
ATOM   1857  O   LEU   114      16.085 -10.605  -8.543  1.00  0.00           O  
ATOM   1858  N   LYS   115      14.695 -12.356  -8.585  1.00  0.00           N  
ATOM   1859  H   LYS   115      14.194 -13.013  -9.179  1.00  0.00           H  
ATOM   1860  CA  LYS   115      14.543 -12.496  -7.127  1.00  0.00           C  
ATOM   1861  HA  LYS   115      14.217 -11.540  -6.720  1.00  0.00           H  
ATOM   1862  CB  LYS   115      13.451 -13.549  -6.863  1.00  0.00           C  
ATOM   1863  HB2 LYS   115      12.588 -13.316  -7.489  1.00  0.00           H  
ATOM   1864  HB3 LYS   115      13.843 -14.520  -7.167  1.00  0.00           H  
ATOM   1865  CG  LYS   115      12.960 -13.625  -5.403  1.00  0.00           C  
ATOM   1866  HG2 LYS   115      13.772 -13.994  -4.776  1.00  0.00           H  
ATOM   1867  HG3 LYS   115      12.693 -12.623  -5.064  1.00  0.00           H  
ATOM   1868  CD  LYS   115      11.732 -14.545  -5.223  1.00  0.00           C  
ATOM   1869  HD2 LYS   115      11.523 -14.646  -4.158  1.00  0.00           H  
ATOM   1870  HD3 LYS   115      10.861 -14.110  -5.708  1.00  0.00           H  
ATOM   1871  CE  LYS   115      12.001 -15.921  -5.826  1.00  0.00           C  
ATOM   1872  HE2 LYS   115      12.198 -15.814  -6.895  1.00  0.00           H  
ATOM   1873  HE3 LYS   115      12.917 -16.319  -5.379  1.00  0.00           H  
ATOM   1874  NZ  LYS   115      10.921 -16.922  -5.655  1.00  0.00           N  
ATOM   1875  HZ1 LYS   115      11.298 -17.782  -6.069  1.00  0.00           H  
ATOM   1876  HZ2 LYS   115      10.725 -17.105  -4.687  1.00  0.00           H  
ATOM   1877  HZ3 LYS   115      10.057 -16.686  -6.140  1.00  0.00           H  
ATOM   1878  C   LYS   115      15.876 -12.820  -6.442  1.00  0.00           C  
ATOM   1879  O   LYS   115      16.111 -12.342  -5.339  1.00  0.00           O  
ATOM   1880  N   THR   116      16.775 -13.563  -7.087  1.00  0.00           N  
ATOM   1881  H   THR   116      16.484 -13.980  -7.965  1.00  0.00           H  
ATOM   1882  CA  THR   116      18.143 -13.839  -6.606  1.00  0.00           C  
ATOM   1883  HA  THR   116      18.099 -14.132  -5.562  1.00  0.00           H  
ATOM   1884  CB  THR   116      18.776 -15.001  -7.385  1.00  0.00           C  
ATOM   1885  HB  THR   116      18.793 -14.777  -8.450  1.00  0.00           H  
ATOM   1886  CG2 THR   116      20.192 -15.347  -6.925  1.00  0.00           C  
ATOM   1887 HG21 THR   116      20.876 -14.530  -7.153  1.00  0.00           H  
ATOM   1888 HG22 THR   116      20.202 -15.540  -5.852  1.00  0.00           H  
ATOM   1889 HG23 THR   116      20.535 -16.239  -7.452  1.00  0.00           H  
ATOM   1890  OG1 THR   116      17.995 -16.146  -7.158  1.00  0.00           O  
ATOM   1891  HG1 THR   116      17.211 -16.082  -7.733  1.00  0.00           H  
ATOM   1892  C   THR   116      19.042 -12.611  -6.654  1.00  0.00           C  
ATOM   1893  O   THR   116      19.687 -12.301  -5.654  1.00  0.00           O  
ATOM   1894  N   ILE   117      19.031 -11.869  -7.762  1.00  0.00           N  
ATOM   1895  H   ILE   117      18.486 -12.185  -8.559  1.00  0.00           H  
ATOM   1896  CA  ILE   117      19.746 -10.591  -7.881  1.00  0.00           C  
ATOM   1897  HA  ILE   117      20.806 -10.754  -7.684  1.00  0.00           H  
ATOM   1898  CB  ILE   117      19.602 -10.049  -9.326  1.00  0.00           C  
ATOM   1899  HB  ILE   117      18.550 -10.102  -9.609  1.00  0.00           H  
ATOM   1900  CG2 ILE   117      20.048  -8.580  -9.440  1.00  0.00           C  
ATOM   1901 HG21 ILE   117      19.411  -7.939  -8.829  1.00  0.00           H  
ATOM   1902 HG22 ILE   117      21.081  -8.475  -9.104  1.00  0.00           H  
ATOM   1903 HG23 ILE   117      19.972  -8.239 -10.471  1.00  0.00           H  
ATOM   1904  CG1 ILE   117      20.422 -10.932 -10.299  1.00  0.00           C  
ATOM   1905 HG12 ILE   117      21.483 -10.707 -10.190  1.00  0.00           H  
ATOM   1906 HG13 ILE   117      20.287 -11.984 -10.048  1.00  0.00           H  
ATOM   1907  CD1 ILE   117      20.021 -10.772 -11.772  1.00  0.00           C  
ATOM   1908 HD11 ILE   117      20.583 -11.486 -12.376  1.00  0.00           H  
ATOM   1909 HD12 ILE   117      18.956 -10.972 -11.892  1.00  0.00           H  
ATOM   1910 HD13 ILE   117      20.246  -9.766 -12.124  1.00  0.00           H  
ATOM   1911  C   ILE   117      19.242  -9.610  -6.810  1.00  0.00           C  
ATOM   1912  O   ILE   117      20.042  -8.957  -6.148  1.00  0.00           O  
ATOM   1913  N   MET   118      17.927  -9.554  -6.576  1.00  0.00           N  
ATOM   1914  H   MET   118      17.310 -10.063  -7.200  1.00  0.00           H  
ATOM   1915  CA  MET   118      17.331  -8.682  -5.564  1.00  0.00           C  
ATOM   1916  HA  MET   118      17.798  -7.704  -5.668  1.00  0.00           H  
ATOM   1917  CB  MET   118      15.834  -8.491  -5.851  1.00  0.00           C  
ATOM   1918  HB2 MET   118      15.348  -9.465  -5.920  1.00  0.00           H  
ATOM   1919  HB3 MET   118      15.378  -7.928  -5.034  1.00  0.00           H  
ATOM   1920  CG  MET   118      15.622  -7.716  -7.163  1.00  0.00           C  
ATOM   1921  HG2 MET   118      16.143  -8.217  -7.977  1.00  0.00           H  
ATOM   1922  HG3 MET   118      14.559  -7.727  -7.400  1.00  0.00           H  
ATOM   1923  SD  MET   118      16.184  -5.991  -7.119  1.00  0.00           S  
ATOM   1924  CE  MET   118      15.677  -5.469  -8.778  1.00  0.00           C  
ATOM   1925  HE1 MET   118      16.190  -6.072  -9.525  1.00  0.00           H  
ATOM   1926  HE2 MET   118      14.601  -5.594  -8.889  1.00  0.00           H  
ATOM   1927  HE3 MET   118      15.934  -4.420  -8.928  1.00  0.00           H  
ATOM   1928  C   MET   118      17.619  -9.121  -4.118  1.00  0.00           C  
ATOM   1929  O   MET   118      17.803  -8.245  -3.280  1.00  0.00           O  
ATOM   1930  N   ARG   119      17.768 -10.423  -3.811  1.00  0.00           N  
ATOM   1931  H   ARG   119      17.565 -11.108  -4.530  1.00  0.00           H  
ATOM   1932  CA  ARG   119      18.316 -10.884  -2.512  1.00  0.00           C  
ATOM   1933  HA  ARG   119      17.699 -10.508  -1.698  1.00  0.00           H  
ATOM   1934  CB  ARG   119      18.403 -12.420  -2.420  1.00  0.00           C  
ATOM   1935  HB2 ARG   119      18.895 -12.799  -3.314  1.00  0.00           H  
ATOM   1936  HB3 ARG   119      19.047 -12.667  -1.572  1.00  0.00           H  
ATOM   1937  CG  ARG   119      17.084 -13.182  -2.219  1.00  0.00           C  
ATOM   1938  HG2 ARG   119      16.616 -12.869  -1.284  1.00  0.00           H  
ATOM   1939  HG3 ARG   119      16.404 -12.978  -3.040  1.00  0.00           H  
ATOM   1940  CD  ARG   119      17.411 -14.685  -2.166  1.00  0.00           C  
ATOM   1941  HD2 ARG   119      18.135 -14.926  -2.944  1.00  0.00           H  
ATOM   1942  HD3 ARG   119      17.889 -14.898  -1.208  1.00  0.00           H  
ATOM   1943  NE  ARG   119      16.219 -15.538  -2.318  1.00  0.00           N  
ATOM   1944  HE  ARG   119      15.707 -15.748  -1.481  1.00  0.00           H  
ATOM   1945  CZ  ARG   119      15.809 -16.130  -3.427  1.00  0.00           C  
ATOM   1946  NH1 ARG   119      16.333 -15.932  -4.593  1.00  0.00           N  
ATOM   1947 HH11 ARG   119      17.127 -15.344  -4.721  1.00  0.00           H  
ATOM   1948 HH12 ARG   119      15.971 -16.486  -5.379  1.00  0.00           H  
ATOM   1949  NH2 ARG   119      14.832 -16.981  -3.411  1.00  0.00           N  
ATOM   1950 HH21 ARG   119      14.460 -17.343  -2.559  1.00  0.00           H  
ATOM   1951 HH22 ARG   119      14.626 -17.422  -4.314  1.00  0.00           H  
ATOM   1952  C   ARG   119      19.717 -10.313  -2.271  1.00  0.00           C  
ATOM   1953  O   ARG   119      19.944  -9.680  -1.250  1.00  0.00           O  
ATOM   1954  N   GLU   120      20.631 -10.518  -3.219  1.00  0.00           N  
ATOM   1955  H   GLU   120      20.346 -11.035  -4.043  1.00  0.00           H  
ATOM   1956  CA  GLU   120      22.006  -9.988  -3.185  1.00  0.00           C  
ATOM   1957  HA  GLU   120      22.547 -10.378  -2.319  1.00  0.00           H  
ATOM   1958  CB  GLU   120      22.714 -10.506  -4.459  1.00  0.00           C  
ATOM   1959  HB2 GLU   120      22.981 -11.549  -4.300  1.00  0.00           H  
ATOM   1960  HB3 GLU   120      21.991 -10.512  -5.272  1.00  0.00           H  
ATOM   1961  CG  GLU   120      23.939  -9.756  -4.988  1.00  0.00           C  
ATOM   1962  HG2 GLU   120      24.184 -10.183  -5.965  1.00  0.00           H  
ATOM   1963  HG3 GLU   120      23.672  -8.712  -5.156  1.00  0.00           H  
ATOM   1964  CD  GLU   120      25.186  -9.822  -4.101  1.00  0.00           C  
ATOM   1965  OE1 GLU   120      25.073  -9.903  -2.862  1.00  0.00           O  
ATOM   1966  OE2 GLU   120      26.294  -9.689  -4.673  1.00  0.00           O  
ATOM   1967  C   GLU   120      22.009  -8.454  -3.055  1.00  0.00           C  
ATOM   1968  O   GLU   120      22.669  -7.887  -2.181  1.00  0.00           O  
ATOM   1969  N   LYS   121      21.179  -7.763  -3.846  1.00  0.00           N  
ATOM   1970  H   LYS   121      20.669  -8.271  -4.564  1.00  0.00           H  
ATOM   1971  CA  LYS   121      21.033  -6.306  -3.763  1.00  0.00           C  
ATOM   1972  HA  LYS   121      22.027  -5.882  -3.880  1.00  0.00           H  
ATOM   1973  CB  LYS   121      20.132  -5.813  -4.905  1.00  0.00           C  
ATOM   1974  HB2 LYS   121      20.531  -6.174  -5.856  1.00  0.00           H  
ATOM   1975  HB3 LYS   121      19.134  -6.231  -4.776  1.00  0.00           H  
ATOM   1976  CG  LYS   121      20.003  -4.283  -4.973  1.00  0.00           C  
ATOM   1977  HG2 LYS   121      19.388  -4.034  -5.840  1.00  0.00           H  
ATOM   1978  HG3 LYS   121      19.499  -3.918  -4.078  1.00  0.00           H  
ATOM   1979  CD  LYS   121      21.361  -3.586  -5.102  1.00  0.00           C  
ATOM   1980  HD2 LYS   121      21.938  -3.709  -4.188  1.00  0.00           H  
ATOM   1981  HD3 LYS   121      21.910  -4.027  -5.936  1.00  0.00           H  
ATOM   1982  CE  LYS   121      21.155  -2.097  -5.357  1.00  0.00           C  
ATOM   1983  HE2 LYS   121      20.537  -1.990  -6.254  1.00  0.00           H  
ATOM   1984  HE3 LYS   121      20.637  -1.637  -4.511  1.00  0.00           H  
ATOM   1985  NZ  LYS   121      22.453  -1.442  -5.602  1.00  0.00           N  
ATOM   1986  HZ1 LYS   121      22.321  -0.642  -6.218  1.00  0.00           H  
ATOM   1987  HZ2 LYS   121      22.967  -1.233  -4.762  1.00  0.00           H  
ATOM   1988  HZ3 LYS   121      23.001  -2.044  -6.225  1.00  0.00           H  
ATOM   1989  C   LYS   121      20.521  -5.841  -2.396  1.00  0.00           C  
ATOM   1990  O   LYS   121      21.027  -4.855  -1.868  1.00  0.00           O  
ATOM   1991  N   TYR   122      19.558  -6.548  -1.811  1.00  0.00           N  
ATOM   1992  H   TYR   122      19.172  -7.331  -2.324  1.00  0.00           H  
ATOM   1993  CA  TYR   122      19.007  -6.262  -0.487  1.00  0.00           C  
ATOM   1994  HA  TYR   122      18.747  -5.205  -0.438  1.00  0.00           H  
ATOM   1995  CB  TYR   122      17.716  -7.074  -0.328  1.00  0.00           C  
ATOM   1996  HB2 TYR   122      17.002  -6.739  -1.080  1.00  0.00           H  
ATOM   1997  HB3 TYR   122      17.925  -8.128  -0.511  1.00  0.00           H  
ATOM   1998  CG  TYR   122      17.078  -6.933   1.031  1.00  0.00           C  
ATOM   1999  CD1 TYR   122      17.176  -7.982   1.964  1.00  0.00           C  
ATOM   2000  HD1 TYR   122      17.689  -8.897   1.699  1.00  0.00           H  
ATOM   2001  CE1 TYR   122      16.642  -7.821   3.255  1.00  0.00           C  
ATOM   2002  HE1 TYR   122      16.735  -8.613   3.981  1.00  0.00           H  
ATOM   2003  CZ  TYR   122      16.006  -6.611   3.603  1.00  0.00           C  
ATOM   2004  OH  TYR   122      15.513  -6.442   4.854  1.00  0.00           O  
ATOM   2005  HH  TYR   122      16.108  -6.852   5.489  1.00  0.00           H  
ATOM   2006  CE2 TYR   122      15.906  -5.564   2.665  1.00  0.00           C  
ATOM   2007  HE2 TYR   122      15.461  -4.625   2.954  1.00  0.00           H  
ATOM   2008  CD2 TYR   122      16.441  -5.728   1.377  1.00  0.00           C  
ATOM   2009  HD2 TYR   122      16.389  -4.914   0.667  1.00  0.00           H  
ATOM   2010  C   TYR   122      20.016  -6.516   0.649  1.00  0.00           C  
ATOM   2011  O   TYR   122      20.160  -5.667   1.533  1.00  0.00           O  
ATOM   2012  N   SER   123      20.805  -7.596   0.583  1.00  0.00           N  
ATOM   2013  H   SER   123      20.617  -8.302  -0.124  1.00  0.00           H  
ATOM   2014  CA  SER   123      21.950  -7.818   1.485  1.00  0.00           C  
ATOM   2015  HA  SER   123      21.593  -7.917   2.511  1.00  0.00           H  
ATOM   2016  CB  SER   123      22.695  -9.103   1.102  1.00  0.00           C  
ATOM   2017  HB2 SER   123      23.053  -9.024   0.075  1.00  0.00           H  
ATOM   2018  HB3 SER   123      23.559  -9.228   1.757  1.00  0.00           H  
ATOM   2019  OG  SER   123      21.861 -10.240   1.220  1.00  0.00           O  
ATOM   2020  HG  SER   123      22.298 -10.971   0.773  1.00  0.00           H  
ATOM   2021  C   SER   123      22.949  -6.653   1.440  1.00  0.00           C  
ATOM   2022  O   SER   123      23.526  -6.283   2.458  1.00  0.00           O  
ATOM   2023  N   LYS   124      23.125  -6.041   0.264  1.00  0.00           N  
ATOM   2024  H   LYS   124      22.662  -6.455  -0.541  1.00  0.00           H  
ATOM   2025  CA  LYS   124      24.002  -4.882   0.026  1.00  0.00           C  
ATOM   2026  HA  LYS   124      24.801  -4.900   0.770  1.00  0.00           H  
ATOM   2027  CB  LYS   124      24.643  -5.047  -1.366  1.00  0.00           C  
ATOM   2028  HB2 LYS   124      23.866  -5.257  -2.105  1.00  0.00           H  
ATOM   2029  HB3 LYS   124      25.151  -4.125  -1.650  1.00  0.00           H  
ATOM   2030  CG  LYS   124      25.680  -6.178  -1.349  1.00  0.00           C  
ATOM   2031  HG2 LYS   124      26.497  -5.892  -0.684  1.00  0.00           H  
ATOM   2032  HG3 LYS   124      25.232  -7.100  -0.974  1.00  0.00           H  
ATOM   2033  CD  LYS   124      26.236  -6.447  -2.748  1.00  0.00           C  
ATOM   2034  HD2 LYS   124      25.458  -6.913  -3.355  1.00  0.00           H  
ATOM   2035  HD3 LYS   124      26.549  -5.510  -3.209  1.00  0.00           H  
ATOM   2036  CE  LYS   124      27.431  -7.392  -2.625  1.00  0.00           C  
ATOM   2037  HE2 LYS   124      28.204  -6.907  -2.024  1.00  0.00           H  
ATOM   2038  HE3 LYS   124      27.102  -8.298  -2.100  1.00  0.00           H  
ATOM   2039  NZ  LYS   124      27.960  -7.762  -3.955  1.00  0.00           N  
ATOM   2040  HZ1 LYS   124      28.792  -8.323  -3.878  1.00  0.00           H  
ATOM   2041  HZ2 LYS   124      27.280  -8.399  -4.387  1.00  0.00           H  
ATOM   2042  HZ3 LYS   124      28.106  -6.965  -4.556  1.00  0.00           H  
ATOM   2043  C   LYS   124      23.337  -3.506   0.214  1.00  0.00           C  
ATOM   2044  O   LYS   124      23.970  -2.498  -0.093  1.00  0.00           O  
ATOM   2045  N   CYS   125      22.095  -3.442   0.706  1.00  0.00           N  
ATOM   2046  H   CYS   125      21.622  -4.315   0.900  1.00  0.00           H  
ATOM   2047  CA  CYS   125      21.355  -2.188   0.963  1.00  0.00           C  
ATOM   2048  HA  CYS   125      22.069  -1.363   1.006  1.00  0.00           H  
ATOM   2049  CB  CYS   125      20.368  -1.907  -0.183  1.00  0.00           C  
ATOM   2050  HB2 CYS   125      19.637  -2.716  -0.224  1.00  0.00           H  
ATOM   2051  HB3 CYS   125      19.840  -0.976   0.031  1.00  0.00           H  
ATOM   2052  SG  CYS   125      21.194  -1.746  -1.792  1.00  0.00           S  
ATOM   2053  HG  CYS   125      21.496  -3.053  -1.863  1.00  0.00           H  
ATOM   2054  C   CYS   125      20.616  -2.155   2.319  1.00  0.00           C  
ATOM   2055  O   CYS   125      19.753  -1.288   2.517  1.00  0.00           O  
ATOM   2056  N   SER   126      20.935  -3.100   3.213  1.00  0.00           N  
ATOM   2057  H   SER   126      21.701  -3.718   2.986  1.00  0.00           H  
ATOM   2058  CA  SER   126      20.412  -3.183   4.585  1.00  0.00           C  
ATOM   2059  HA  SER   126      19.326  -3.160   4.570  1.00  0.00           H  
ATOM   2060  CB  SER   126      20.854  -4.514   5.206  1.00  0.00           C  
ATOM   2061  HB2 SER   126      21.932  -4.654   5.091  1.00  0.00           H  
ATOM   2062  HB3 SER   126      20.617  -4.532   6.271  1.00  0.00           H  
ATOM   2063  OG  SER   126      20.150  -5.552   4.546  1.00  0.00           O  
ATOM   2064  HG  SER   126      20.254  -5.439   3.589  1.00  0.00           H  
ATOM   2065  C   SER   126      20.836  -1.960   5.405  1.00  0.00           C  
ATOM   2066  O   SER   126      19.944  -1.099   5.632  1.00  0.00           O  
ATOM   2067  OXT SER   126      22.043  -1.876   5.711  1.00  0.00           O  
TER
ATOM   2068  N   MET   127     -21.423  27.804 -11.528  1.00  0.00           N  
ATOM   2069  H1  MET   127     -20.482  27.479 -11.347  1.00  0.00           H  
ATOM   2070  H2  MET   127     -21.655  27.580 -12.484  1.00  0.00           H  
ATOM   2071  H3  MET   127     -22.016  27.262 -10.903  1.00  0.00           H  
ATOM   2072  CA  MET   127     -21.533  29.264 -11.260  1.00  0.00           C  
ATOM   2073  HA  MET   127     -22.519  29.601 -11.573  1.00  0.00           H  
ATOM   2074  CB  MET   127     -21.410  29.523  -9.743  1.00  0.00           C  
ATOM   2075  HB2 MET   127     -22.328  29.171  -9.269  1.00  0.00           H  
ATOM   2076  HB3 MET   127     -20.582  28.936  -9.345  1.00  0.00           H  
ATOM   2077  CG  MET   127     -21.184  30.987  -9.342  1.00  0.00           C  
ATOM   2078  HG2 MET   127     -20.185  31.275  -9.665  1.00  0.00           H  
ATOM   2079  HG3 MET   127     -21.909  31.625  -9.847  1.00  0.00           H  
ATOM   2080  SD  MET   127     -21.275  31.319  -7.566  1.00  0.00           S  
ATOM   2081  CE  MET   127     -23.064  31.468  -7.316  1.00  0.00           C  
ATOM   2082  HE1 MET   127     -23.449  32.298  -7.908  1.00  0.00           H  
ATOM   2083  HE2 MET   127     -23.562  30.544  -7.608  1.00  0.00           H  
ATOM   2084  HE3 MET   127     -23.263  31.663  -6.262  1.00  0.00           H  
ATOM   2085  C   MET   127     -20.503  30.025 -12.108  1.00  0.00           C  
ATOM   2086  O   MET   127     -19.552  29.404 -12.566  1.00  0.00           O  
ATOM   2087  N   HIE   128     -20.658  31.338 -12.357  1.00  0.00           N  
ATOM   2088  H   HIE   128     -21.436  31.833 -11.949  1.00  0.00           H  
ATOM   2089  CA  HIE   128     -19.608  32.146 -13.017  1.00  0.00           C  
ATOM   2090  HA  HIE   128     -19.340  31.667 -13.961  1.00  0.00           H  
ATOM   2091  CB  HIE   128     -20.126  33.560 -13.337  1.00  0.00           C  
ATOM   2092  HB2 HIE   128     -20.459  34.036 -12.414  1.00  0.00           H  
ATOM   2093  HB3 HIE   128     -20.984  33.485 -14.005  1.00  0.00           H  
ATOM   2094  CG  HIE   128     -19.084  34.448 -13.981  1.00  0.00           C  
ATOM   2095  ND1 HIE   128     -17.975  34.995 -13.329  1.00  0.00           N  
ATOM   2096  CE1 HIE   128     -17.274  35.644 -14.272  1.00  0.00           C  
ATOM   2097  HE1 HIE   128     -16.342  36.169 -14.098  1.00  0.00           H  
ATOM   2098  NE2 HIE   128     -17.887  35.542 -15.462  1.00  0.00           N  
ATOM   2099  HE2 HIE   128     -17.549  35.940 -16.328  1.00  0.00           H  
ATOM   2100  CD2 HIE   128     -19.029  34.789 -15.301  1.00  0.00           C  
ATOM   2101  HD2 HIE   128     -19.736  34.504 -16.070  1.00  0.00           H  
ATOM   2102  C   HIE   128     -18.336  32.213 -12.151  1.00  0.00           C  
ATOM   2103  O   HIE   128     -18.425  32.519 -10.961  1.00  0.00           O  
ATOM   2104  N   HIE   129     -17.166  31.926 -12.733  1.00  0.00           N  
ATOM   2105  H   HIE   129     -17.162  31.757 -13.727  1.00  0.00           H  
ATOM   2106  CA  HIE   129     -15.923  31.620 -11.998  1.00  0.00           C  
ATOM   2107  HA  HIE   129     -16.109  30.754 -11.368  1.00  0.00           H  
ATOM   2108  CB  HIE   129     -14.821  31.203 -12.987  1.00  0.00           C  
ATOM   2109  HB2 HIE   129     -15.167  30.328 -13.539  1.00  0.00           H  
ATOM   2110  HB3 HIE   129     -13.945  30.897 -12.415  1.00  0.00           H  
ATOM   2111  CG  HIE   129     -14.385  32.256 -13.979  1.00  0.00           C  
ATOM   2112  ND1 HIE   129     -13.881  33.517 -13.660  1.00  0.00           N  
ATOM   2113  CE1 HIE   129     -13.468  34.061 -14.813  1.00  0.00           C  
ATOM   2114  HE1 HIE   129     -12.996  35.032 -14.898  1.00  0.00           H  
ATOM   2115  NE2 HIE   129     -13.681  33.210 -15.831  1.00  0.00           N  
ATOM   2116  HE2 HIE   129     -13.392  33.354 -16.788  1.00  0.00           H  
ATOM   2117  CD2 HIE   129     -14.255  32.067 -15.324  1.00  0.00           C  
ATOM   2118  HD2 HIE   129     -14.472  31.152 -15.863  1.00  0.00           H  
ATOM   2119  C   HIE   129     -15.421  32.720 -11.046  1.00  0.00           C  
ATOM   2120  O   HIE   129     -14.748  32.415 -10.062  1.00  0.00           O  
ATOM   2121  N   HIE   130     -15.774  33.989 -11.272  1.00  0.00           N  
ATOM   2122  H   HIE   130     -16.333  34.194 -12.091  1.00  0.00           H  
ATOM   2123  CA  HIE   130     -15.327  35.092 -10.412  1.00  0.00           C  
ATOM   2124  HA  HIE   130     -14.253  34.992 -10.253  1.00  0.00           H  
ATOM   2125  CB  HIE   130     -15.569  36.426 -11.122  1.00  0.00           C  
ATOM   2126  HB2 HIE   130     -16.639  36.629 -11.178  1.00  0.00           H  
ATOM   2127  HB3 HIE   130     -15.177  36.357 -12.137  1.00  0.00           H  
ATOM   2128  CG  HIE   130     -14.871  37.580 -10.451  1.00  0.00           C  
ATOM   2129  ND1 HIE   130     -13.498  37.814 -10.501  1.00  0.00           N  
ATOM   2130  CE1 HIE   130     -13.294  38.957  -9.832  1.00  0.00           C  
ATOM   2131  HE1 HIE   130     -12.327  39.432  -9.712  1.00  0.00           H  
ATOM   2132  NE2 HIE   130     -14.455  39.429  -9.346  1.00  0.00           N  
ATOM   2133  HE2 HIE   130     -14.563  40.284  -8.819  1.00  0.00           H  
ATOM   2134  CD2 HIE   130     -15.464  38.569  -9.722  1.00  0.00           C  
ATOM   2135  HD2 HIE   130     -16.520  38.655  -9.499  1.00  0.00           H  
ATOM   2136  C   HIE   130     -16.011  35.061  -9.039  1.00  0.00           C  
ATOM   2137  O   HIE   130     -15.367  35.304  -8.018  1.00  0.00           O  
ATOM   2138  N   HIE   131     -17.296  34.703  -9.022  1.00  0.00           N  
ATOM   2139  H   HIE   131     -17.714  34.446  -9.907  1.00  0.00           H  
ATOM   2140  CA  HIE   131     -18.136  34.569  -7.823  1.00  0.00           C  
ATOM   2141  HA  HIE   131     -17.807  35.271  -7.054  1.00  0.00           H  
ATOM   2142  CB  HIE   131     -19.579  34.922  -8.210  1.00  0.00           C  
ATOM   2143  HB2 HIE   131     -20.193  34.939  -7.309  1.00  0.00           H  
ATOM   2144  HB3 HIE   131     -19.976  34.149  -8.869  1.00  0.00           H  
ATOM   2145  CG  HIE   131     -19.704  36.258  -8.899  1.00  0.00           C  
ATOM   2146  ND1 HIE   131     -19.764  37.494  -8.258  1.00  0.00           N  
ATOM   2147  CE1 HIE   131     -19.827  38.414  -9.229  1.00  0.00           C  
ATOM   2148  HE1 HIE   131     -19.909  39.479  -9.056  1.00  0.00           H  
ATOM   2149  NE2 HIE   131     -19.779  37.826 -10.437  1.00  0.00           N  
ATOM   2150  HE2 HIE   131     -19.817  38.307 -11.326  1.00  0.00           H  
ATOM   2151  CD2 HIE   131     -19.696  36.464 -10.249  1.00  0.00           C  
ATOM   2152  HD2 HIE   131     -19.614  35.704 -11.010  1.00  0.00           H  
ATOM   2153  C   HIE   131     -18.086  33.162  -7.210  1.00  0.00           C  
ATOM   2154  O   HIE   131     -18.479  32.975  -6.064  1.00  0.00           O  
ATOM   2155  N   HIE   132     -17.613  32.181  -7.987  1.00  0.00           N  
ATOM   2156  H   HIE   132     -17.312  32.436  -8.915  1.00  0.00           H  
ATOM   2157  CA  HIE   132     -17.527  30.764  -7.623  1.00  0.00           C  
ATOM   2158  HA  HIE   132     -18.528  30.414  -7.368  1.00  0.00           H  
ATOM   2159  CB  HIE   132     -17.031  29.977  -8.848  1.00  0.00           C  
ATOM   2160  HB2 HIE   132     -15.946  30.062  -8.922  1.00  0.00           H  
ATOM   2161  HB3 HIE   132     -17.471  30.429  -9.733  1.00  0.00           H  
ATOM   2162  CG  HIE   132     -17.415  28.520  -8.889  1.00  0.00           C  
ATOM   2163  ND1 HIE   132     -17.255  27.607  -7.852  1.00  0.00           N  
ATOM   2164  CE1 HIE   132     -17.714  26.436  -8.305  1.00  0.00           C  
ATOM   2165  HE1 HIE   132     -17.756  25.526  -7.720  1.00  0.00           H  
ATOM   2166  NE2 HIE   132     -18.146  26.565  -9.568  1.00  0.00           N  
ATOM   2167  HE2 HIE   132     -18.654  25.832 -10.078  1.00  0.00           H  
ATOM   2168  CD2 HIE   132     -17.951  27.870  -9.963  1.00  0.00           C  
ATOM   2169  HD2 HIE   132     -18.159  28.296 -10.930  1.00  0.00           H  
ATOM   2170  C   HIE   132     -16.639  30.531  -6.393  1.00  0.00           C  
ATOM   2171  O   HIE   132     -15.704  31.291  -6.123  1.00  0.00           O  
ATOM   2172  N   HIE   133     -16.935  29.469  -5.647  1.00  0.00           N  
ATOM   2173  H   HIE   133     -17.636  28.828  -6.000  1.00  0.00           H  
ATOM   2174  CA  HIE   133     -16.222  29.072  -4.439  1.00  0.00           C  
ATOM   2175  HA  HIE   133     -16.255  29.915  -3.752  1.00  0.00           H  
ATOM   2176  CB  HIE   133     -16.936  27.886  -3.784  1.00  0.00           C  
ATOM   2177  HB2 HIE   133     -16.428  27.642  -2.853  1.00  0.00           H  
ATOM   2178  HB3 HIE   133     -16.874  27.023  -4.448  1.00  0.00           H  
ATOM   2179  CG  HIE   133     -18.387  28.144  -3.481  1.00  0.00           C  
ATOM   2180  ND1 HIE   133     -19.449  27.926  -4.360  1.00  0.00           N  
ATOM   2181  CE1 HIE   133     -20.560  28.247  -3.679  1.00  0.00           C  
ATOM   2182  HE1 HIE   133     -21.566  28.146  -4.065  1.00  0.00           H  
ATOM   2183  NE2 HIE   133     -20.252  28.614  -2.424  1.00  0.00           N  
ATOM   2184  HE2 HIE   133     -20.926  28.725  -1.671  1.00  0.00           H  
ATOM   2185  CD2 HIE   133     -18.883  28.575  -2.288  1.00  0.00           C  
ATOM   2186  HD2 HIE   133     -18.306  28.789  -1.400  1.00  0.00           H  
ATOM   2187  C   HIE   133     -14.755  28.726  -4.716  1.00  0.00           C  
ATOM   2188  O   HIE   133     -14.425  28.000  -5.649  1.00  0.00           O  
ATOM   2189  N   LYS   134     -13.860  29.204  -3.849  1.00  0.00           N  
ATOM   2190  H   LYS   134     -14.222  29.695  -3.039  1.00  0.00           H  
ATOM   2191  CA  LYS   134     -12.401  29.068  -3.985  1.00  0.00           C  
ATOM   2192  HA  LYS   134     -12.190  28.485  -4.881  1.00  0.00           H  
ATOM   2193  CB  LYS   134     -11.750  30.451  -4.178  1.00  0.00           C  
ATOM   2194  HB2 LYS   134     -11.907  31.061  -3.286  1.00  0.00           H  
ATOM   2195  HB3 LYS   134     -10.677  30.321  -4.331  1.00  0.00           H  
ATOM   2196  CG  LYS   134     -12.357  31.155  -5.403  1.00  0.00           C  
ATOM   2197  HG2 LYS   134     -12.302  30.484  -6.261  1.00  0.00           H  
ATOM   2198  HG3 LYS   134     -13.402  31.364  -5.187  1.00  0.00           H  
ATOM   2199  CD  LYS   134     -11.693  32.487  -5.774  1.00  0.00           C  
ATOM   2200  HD2 LYS   134     -11.827  33.198  -4.956  1.00  0.00           H  
ATOM   2201  HD3 LYS   134     -10.625  32.313  -5.921  1.00  0.00           H  
ATOM   2202  CE  LYS   134     -12.304  33.036  -7.080  1.00  0.00           C  
ATOM   2203  HE2 LYS   134     -13.248  32.762  -6.598  1.00  0.00           H  
ATOM   2204  HE3 LYS   134     -11.403  33.654  -7.064  1.00  0.00           H  
ATOM   2205  NZ  LYS   134     -12.979  34.357  -7.132  1.00  0.00           N  
ATOM   2206  HZ1 LYS   134     -13.987  34.251  -7.274  1.00  0.00           H  
ATOM   2207  HZ2 LYS   134     -12.666  34.894  -7.930  1.00  0.00           H  
ATOM   2208  HZ3 LYS   134     -12.848  34.895  -6.287  1.00  0.00           H  
ATOM   2209  C   LYS   134     -11.815  28.296  -2.810  1.00  0.00           C  
ATOM   2210  O   LYS   134     -12.353  28.357  -1.707  1.00  0.00           O  
ATOM   2211  N   VAL   135     -10.721  27.576  -3.046  1.00  0.00           N  
ATOM   2212  H   VAL   135     -10.330  27.585  -3.975  1.00  0.00           H  
ATOM   2213  CA  VAL   135      -9.974  26.862  -1.999  1.00  0.00           C  
ATOM   2214  HA  VAL   135     -10.636  26.134  -1.530  1.00  0.00           H  
ATOM   2215  CB  VAL   135      -8.790  26.094  -2.619  1.00  0.00           C  
ATOM   2216  HB  VAL   135      -8.171  26.788  -3.191  1.00  0.00           H  
ATOM   2217  CG1 VAL   135      -7.907  25.413  -1.567  1.00  0.00           C  
ATOM   2218 HG11 VAL   135      -8.487  24.682  -1.003  1.00  0.00           H  
ATOM   2219 HG12 VAL   135      -7.079  24.915  -2.069  1.00  0.00           H  
ATOM   2220 HG13 VAL   135      -7.480  26.149  -0.887  1.00  0.00           H  
ATOM   2221  CG2 VAL   135      -9.297  24.999  -3.570  1.00  0.00           C  
ATOM   2222 HG21 VAL   135      -9.867  25.436  -4.389  1.00  0.00           H  
ATOM   2223 HG22 VAL   135      -8.448  24.464  -3.997  1.00  0.00           H  
ATOM   2224 HG23 VAL   135      -9.929  24.288  -3.034  1.00  0.00           H  
ATOM   2225  C   VAL   135      -9.499  27.851  -0.924  1.00  0.00           C  
ATOM   2226  O   VAL   135      -8.792  28.807  -1.231  1.00  0.00           O  
ATOM   2227  N   LEU   136      -9.916  27.636   0.323  1.00  0.00           N  
ATOM   2228  H   LEU   136     -10.527  26.840   0.466  1.00  0.00           H  
ATOM   2229  CA  LEU   136      -9.515  28.409   1.505  1.00  0.00           C  
ATOM   2230  HA  LEU   136      -9.201  29.407   1.194  1.00  0.00           H  
ATOM   2231  CB  LEU   136     -10.754  28.523   2.413  1.00  0.00           C  
ATOM   2232  HB2 LEU   136     -11.542  29.012   1.847  1.00  0.00           H  
ATOM   2233  HB3 LEU   136     -11.089  27.512   2.657  1.00  0.00           H  
ATOM   2234  CG  LEU   136     -10.545  29.293   3.731  1.00  0.00           C  
ATOM   2235  HG  LEU   136      -9.698  28.881   4.276  1.00  0.00           H  
ATOM   2236  CD1 LEU   136     -10.313  30.785   3.492  1.00  0.00           C  
ATOM   2237 HD11 LEU   136     -10.217  31.301   4.447  1.00  0.00           H  
ATOM   2238 HD12 LEU   136      -9.387  30.928   2.932  1.00  0.00           H  
ATOM   2239 HD13 LEU   136     -11.146  31.210   2.933  1.00  0.00           H  
ATOM   2240  CD2 LEU   136     -11.774  29.123   4.623  1.00  0.00           C  
ATOM   2241 HD21 LEU   136     -11.613  29.638   5.570  1.00  0.00           H  
ATOM   2242 HD22 LEU   136     -12.655  29.539   4.134  1.00  0.00           H  
ATOM   2243 HD23 LEU   136     -11.945  28.065   4.819  1.00  0.00           H  
ATOM   2244  C   LEU   136      -8.341  27.758   2.254  1.00  0.00           C  
ATOM   2245  O   LEU   136      -7.554  28.443   2.899  1.00  0.00           O  
ATOM   2246  N   GLN   137      -8.238  26.431   2.173  1.00  0.00           N  
ATOM   2247  H   GLN   137      -8.898  25.943   1.583  1.00  0.00           H  
ATOM   2248  CA  GLN   137      -7.187  25.631   2.801  1.00  0.00           C  
ATOM   2249  HA  GLN   137      -6.311  26.262   2.955  1.00  0.00           H  
ATOM   2250  CB  GLN   137      -7.679  25.133   4.174  1.00  0.00           C  
ATOM   2251  HB2 GLN   137      -7.993  25.998   4.760  1.00  0.00           H  
ATOM   2252  HB3 GLN   137      -8.534  24.471   4.039  1.00  0.00           H  
ATOM   2253  CG  GLN   137      -6.589  24.383   4.951  1.00  0.00           C  
ATOM   2254  HG2 GLN   137      -6.372  23.435   4.458  1.00  0.00           H  
ATOM   2255  HG3 GLN   137      -5.681  24.988   4.931  1.00  0.00           H  
ATOM   2256  CD  GLN   137      -6.936  24.105   6.417  1.00  0.00           C  
ATOM   2257  OE1 GLN   137      -8.076  24.115   6.879  1.00  0.00           O  
ATOM   2258  NE2 GLN   137      -5.940  23.844   7.232  1.00  0.00           N  
ATOM   2259 HE21 GLN   137      -6.158  23.647   8.188  1.00  0.00           H  
ATOM   2260 HE22 GLN   137      -5.000  23.783   6.874  1.00  0.00           H  
ATOM   2261  C   GLN   137      -6.794  24.497   1.846  1.00  0.00           C  
ATOM   2262  O   GLN   137      -7.676  23.799   1.346  1.00  0.00           O  
ATOM   2263  N   GLU   138      -5.498  24.372   1.553  1.00  0.00           N  
ATOM   2264  H   GLU   138      -4.836  24.967   2.024  1.00  0.00           H  
ATOM   2265  CA  GLU   138      -4.973  23.612   0.409  1.00  0.00           C  
ATOM   2266  HA  GLU   138      -5.465  24.011  -0.472  1.00  0.00           H  
ATOM   2267  CB  GLU   138      -3.472  23.924   0.282  1.00  0.00           C  
ATOM   2268  HB2 GLU   138      -3.324  24.982   0.504  1.00  0.00           H  
ATOM   2269  HB3 GLU   138      -2.908  23.329   1.003  1.00  0.00           H  
ATOM   2270  CG  GLU   138      -2.959  23.653  -1.137  1.00  0.00           C  
ATOM   2271  HG2 GLU   138      -2.976  22.578  -1.325  1.00  0.00           H  
ATOM   2272  HG3 GLU   138      -3.649  24.133  -1.836  1.00  0.00           H  
ATOM   2273  CD  GLU   138      -1.550  24.195  -1.422  1.00  0.00           C  
ATOM   2274  OE1 GLU   138      -0.934  24.800  -0.517  1.00  0.00           O  
ATOM   2275  OE2 GLU   138      -1.128  24.013  -2.589  1.00  0.00           O  
ATOM   2276  C   GLU   138      -5.230  22.086   0.478  1.00  0.00           C  
ATOM   2277  O   GLU   138      -5.143  21.524   1.574  1.00  0.00           O  
ATOM   2278  N   PRO   139      -5.522  21.396  -0.649  1.00  0.00           N  
ATOM   2279  CD  PRO   139      -5.864  21.946  -1.956  1.00  0.00           C  
ATOM   2280  HD2 PRO   139      -4.953  22.150  -2.513  1.00  0.00           H  
ATOM   2281  HD3 PRO   139      -6.471  22.844  -1.871  1.00  0.00           H  
ATOM   2282  CG  PRO   139      -6.672  20.867  -2.670  1.00  0.00           C  
ATOM   2283  HG2 PRO   139      -6.582  20.937  -3.752  1.00  0.00           H  
ATOM   2284  HG3 PRO   139      -7.720  20.933  -2.377  1.00  0.00           H  
ATOM   2285  CB  PRO   139      -6.057  19.584  -2.124  1.00  0.00           C  
ATOM   2286  HB2 PRO   139      -5.140  19.360  -2.670  1.00  0.00           H  
ATOM   2287  HB3 PRO   139      -6.758  18.754  -2.187  1.00  0.00           H  
ATOM   2288  CA  PRO   139      -5.743  19.951  -0.669  1.00  0.00           C  
ATOM   2289  HA  PRO   139      -6.630  19.750  -0.077  1.00  0.00           H  
ATOM   2290  C   PRO   139      -4.595  19.122  -0.078  1.00  0.00           C  
ATOM   2291  O   PRO   139      -3.498  19.023  -0.622  1.00  0.00           O  
ATOM   2292  N   THR   140      -4.893  18.471   1.041  1.00  0.00           N  
ATOM   2293  H   THR   140      -5.835  18.601   1.398  1.00  0.00           H  
ATOM   2294  CA  THR   140      -4.057  17.473   1.719  1.00  0.00           C  
ATOM   2295  HA  THR   140      -3.040  17.522   1.327  1.00  0.00           H  
ATOM   2296  CB  THR   140      -4.025  17.831   3.216  1.00  0.00           C  
ATOM   2297  HB  THR   140      -4.909  18.421   3.465  1.00  0.00           H  
ATOM   2298  CG2 THR   140      -3.947  16.674   4.211  1.00  0.00           C  
ATOM   2299 HG21 THR   140      -4.875  16.104   4.178  1.00  0.00           H  
ATOM   2300 HG22 THR   140      -3.099  16.029   3.988  1.00  0.00           H  
ATOM   2301 HG23 THR   140      -3.831  17.078   5.217  1.00  0.00           H  
ATOM   2302  OG1 THR   140      -2.887  18.632   3.433  1.00  0.00           O  
ATOM   2303  HG1 THR   140      -2.903  19.349   2.787  1.00  0.00           H  
ATOM   2304  C   THR   140      -4.589  16.074   1.405  1.00  0.00           C  
ATOM   2305  O   THR   140      -5.758  15.932   1.050  1.00  0.00           O  
ATOM   2306  N   CYS   141      -3.753  15.030   1.480  1.00  0.00           N  
ATOM   2307  H   CYS   141      -2.799  15.176   1.780  1.00  0.00           H  
ATOM   2308  CA  CYS   141      -4.154  13.662   1.144  1.00  0.00           C  
ATOM   2309  HA  CYS   141      -5.203  13.559   1.390  1.00  0.00           H  
ATOM   2310  CB  CYS   141      -3.992  13.486  -0.377  1.00  0.00           C  
ATOM   2311  HB2 CYS   141      -4.612  14.231  -0.880  1.00  0.00           H  
ATOM   2312  HB3 CYS   141      -2.953  13.661  -0.661  1.00  0.00           H  
ATOM   2313  SG  CYS   141      -4.501  11.837  -0.940  1.00  0.00           S  
ATOM   2314  HG  CYS   141      -3.352  11.211  -0.643  1.00  0.00           H  
ATOM   2315  C   CYS   141      -3.409  12.599   1.973  1.00  0.00           C  
ATOM   2316  O   CYS   141      -2.198  12.706   2.154  1.00  0.00           O  
ATOM   2317  N   VAL   142      -4.118  11.561   2.446  1.00  0.00           N  
ATOM   2318  H   VAL   142      -5.119  11.546   2.253  1.00  0.00           H  
ATOM   2319  CA  VAL   142      -3.546  10.420   3.199  1.00  0.00           C  
ATOM   2320  HA  VAL   142      -2.473  10.416   3.013  1.00  0.00           H  
ATOM   2321  CB  VAL   142      -3.714  10.534   4.735  1.00  0.00           C  
ATOM   2322  HB  VAL   142      -2.935   9.925   5.192  1.00  0.00           H  
ATOM   2323  CG1 VAL   142      -3.531  11.963   5.258  1.00  0.00           C  
ATOM   2324 HG11 VAL   142      -4.358  12.596   4.932  1.00  0.00           H  
ATOM   2325 HG12 VAL   142      -3.502  11.956   6.348  1.00  0.00           H  
ATOM   2326 HG13 VAL   142      -2.591  12.374   4.886  1.00  0.00           H  
ATOM   2327  CG2 VAL   142      -5.052   9.996   5.264  1.00  0.00           C  
ATOM   2328 HG21 VAL   142      -5.127  10.173   6.337  1.00  0.00           H  
ATOM   2329 HG22 VAL   142      -5.119   8.920   5.096  1.00  0.00           H  
ATOM   2330 HG23 VAL   142      -5.878  10.495   4.757  1.00  0.00           H  
ATOM   2331  C   VAL   142      -4.076   9.079   2.684  1.00  0.00           C  
ATOM   2332  O   VAL   142      -5.233   8.983   2.277  1.00  0.00           O  
ATOM   2333  N   SER   143      -3.227   8.050   2.723  1.00  0.00           N  
ATOM   2334  H   SER   143      -2.330   8.207   3.176  1.00  0.00           H  
ATOM   2335  CA  SER   143      -3.472   6.707   2.172  1.00  0.00           C  
ATOM   2336  HA  SER   143      -4.382   6.723   1.578  1.00  0.00           H  
ATOM   2337  CB  SER   143      -2.313   6.315   1.250  1.00  0.00           C  
ATOM   2338  HB2 SER   143      -2.021   7.162   0.636  1.00  0.00           H  
ATOM   2339  HB3 SER   143      -1.449   6.003   1.841  1.00  0.00           H  
ATOM   2340  OG  SER   143      -2.728   5.267   0.407  1.00  0.00           O  
ATOM   2341  HG  SER   143      -3.370   5.663  -0.207  1.00  0.00           H  
ATOM   2342  C   SER   143      -3.633   5.623   3.242  1.00  0.00           C  
ATOM   2343  O   SER   143      -2.907   5.631   4.238  1.00  0.00           O  
ATOM   2344  N   ASP   144      -4.501   4.632   2.997  1.00  0.00           N  
ATOM   2345  H   ASP   144      -5.083   4.692   2.163  1.00  0.00           H  
ATOM   2346  CA  ASP   144      -4.565   3.387   3.787  1.00  0.00           C  
ATOM   2347  HA  ASP   144      -4.331   3.639   4.823  1.00  0.00           H  
ATOM   2348  CB  ASP   144      -5.997   2.816   3.782  1.00  0.00           C  
ATOM   2349  HB2 ASP   144      -6.076   2.128   4.626  1.00  0.00           H  
ATOM   2350  HB3 ASP   144      -6.700   3.631   3.962  1.00  0.00           H  
ATOM   2351  CG  ASP   144      -6.442   2.049   2.525  1.00  0.00           C  
ATOM   2352  OD1 ASP   144      -5.816   2.133   1.445  1.00  0.00           O  
ATOM   2353  OD2 ASP   144      -7.434   1.294   2.649  1.00  0.00           O  
ATOM   2354  C   ASP   144      -3.537   2.312   3.361  1.00  0.00           C  
ATOM   2355  O   ASP   144      -3.392   1.291   4.039  1.00  0.00           O  
ATOM   2356  N   TYR   145      -2.840   2.532   2.240  1.00  0.00           N  
ATOM   2357  H   TYR   145      -3.037   3.393   1.745  1.00  0.00           H  
ATOM   2358  CA  TYR   145      -1.885   1.622   1.595  1.00  0.00           C  
ATOM   2359  HA  TYR   145      -1.621   2.119   0.664  1.00  0.00           H  
ATOM   2360  CB  TYR   145      -0.578   1.522   2.414  1.00  0.00           C  
ATOM   2361  HB2 TYR   145      -0.503   2.386   3.073  1.00  0.00           H  
ATOM   2362  HB3 TYR   145      -0.629   0.641   3.051  1.00  0.00           H  
ATOM   2363  CG  TYR   145       0.698   1.485   1.586  1.00  0.00           C  
ATOM   2364  CD1 TYR   145       1.085   2.638   0.875  1.00  0.00           C  
ATOM   2365  HD1 TYR   145       0.470   3.528   0.922  1.00  0.00           H  
ATOM   2366  CE1 TYR   145       2.251   2.625   0.084  1.00  0.00           C  
ATOM   2367  HE1 TYR   145       2.539   3.493  -0.487  1.00  0.00           H  
ATOM   2368  CZ  TYR   145       3.059   1.471   0.026  1.00  0.00           C  
ATOM   2369  OH  TYR   145       4.151   1.471  -0.787  1.00  0.00           O  
ATOM   2370  HH  TYR   145       4.768   0.729  -0.674  1.00  0.00           H  
ATOM   2371  CE2 TYR   145       2.709   0.338   0.791  1.00  0.00           C  
ATOM   2372  HE2 TYR   145       3.364  -0.517   0.787  1.00  0.00           H  
ATOM   2373  CD2 TYR   145       1.516   0.334   1.548  1.00  0.00           C  
ATOM   2374  HD2 TYR   145       1.226  -0.551   2.100  1.00  0.00           H  
ATOM   2375  C   TYR   145      -2.472   0.262   1.149  1.00  0.00           C  
ATOM   2376  O   TYR   145      -1.737  -0.719   1.025  1.00  0.00           O  
ATOM   2377  N   MET   146      -3.791   0.175   0.895  1.00  0.00           N  
ATOM   2378  H   MET   146      -4.361   1.011   1.028  1.00  0.00           H  
ATOM   2379  CA  MET   146      -4.438  -1.059   0.394  1.00  0.00           C  
ATOM   2380  HA  MET   146      -3.716  -1.562  -0.253  1.00  0.00           H  
ATOM   2381  CB  MET   146      -4.746  -2.014   1.565  1.00  0.00           C  
ATOM   2382  HB2 MET   146      -4.924  -3.002   1.142  1.00  0.00           H  
ATOM   2383  HB3 MET   146      -3.879  -2.085   2.220  1.00  0.00           H  
ATOM   2384  CG  MET   146      -5.960  -1.634   2.424  1.00  0.00           C  
ATOM   2385  HG2 MET   146      -5.706  -0.740   2.994  1.00  0.00           H  
ATOM   2386  HG3 MET   146      -6.812  -1.397   1.788  1.00  0.00           H  
ATOM   2387  SD  MET   146      -6.479  -2.925   3.590  1.00  0.00           S  
ATOM   2388  CE  MET   146      -7.204  -4.150   2.463  1.00  0.00           C  
ATOM   2389  HE1 MET   146      -7.639  -4.964   3.042  1.00  0.00           H  
ATOM   2390  HE2 MET   146      -7.984  -3.683   1.861  1.00  0.00           H  
ATOM   2391  HE3 MET   146      -6.439  -4.559   1.803  1.00  0.00           H  
ATOM   2392  C   MET   146      -5.698  -0.894  -0.480  1.00  0.00           C  
ATOM   2393  O   MET   146      -6.143  -1.885  -1.059  1.00  0.00           O  
ATOM   2394  N   SER   147      -6.309   0.295  -0.571  1.00  0.00           N  
ATOM   2395  H   SER   147      -5.933   1.070  -0.031  1.00  0.00           H  
ATOM   2396  CA  SER   147      -7.512   0.538  -1.398  1.00  0.00           C  
ATOM   2397  HA  SER   147      -7.377   0.084  -2.372  1.00  0.00           H  
ATOM   2398  CB  SER   147      -8.718  -0.151  -0.754  1.00  0.00           C  
ATOM   2399  HB2 SER   147      -9.597  -0.002  -1.382  1.00  0.00           H  
ATOM   2400  HB3 SER   147      -8.538  -1.223  -0.686  1.00  0.00           H  
ATOM   2401  OG  SER   147      -8.981   0.356   0.536  1.00  0.00           O  
ATOM   2402  HG  SER   147      -8.133   0.560   0.975  1.00  0.00           H  
ATOM   2403  C   SER   147      -7.871   2.008  -1.661  1.00  0.00           C  
ATOM   2404  O   SER   147      -8.459   2.311  -2.703  1.00  0.00           O  
ATOM   2405  N   ILE   148      -7.559   2.915  -0.728  1.00  0.00           N  
ATOM   2406  H   ILE   148      -6.984   2.626   0.059  1.00  0.00           H  
ATOM   2407  CA  ILE   148      -8.124   4.267  -0.665  1.00  0.00           C  
ATOM   2408  HA  ILE   148      -8.462   4.552  -1.657  1.00  0.00           H  
ATOM   2409  CB  ILE   148      -9.342   4.301   0.299  1.00  0.00           C  
ATOM   2410  HB  ILE   148      -9.025   3.826   1.229  1.00  0.00           H  
ATOM   2411  CG2 ILE   148      -9.794   5.729   0.666  1.00  0.00           C  
ATOM   2412 HG21 ILE   148      -9.035   6.221   1.275  1.00  0.00           H  
ATOM   2413 HG22 ILE   148      -9.971   6.317  -0.236  1.00  0.00           H  
ATOM   2414 HG23 ILE   148     -10.713   5.688   1.253  1.00  0.00           H  
ATOM   2415  CG1 ILE   148     -10.560   3.502  -0.220  1.00  0.00           C  
ATOM   2416 HG12 ILE   148     -10.261   2.476  -0.419  1.00  0.00           H  
ATOM   2417 HG13 ILE   148     -11.310   3.460   0.572  1.00  0.00           H  
ATOM   2418  CD1 ILE   148     -11.231   4.056  -1.484  1.00  0.00           C  
ATOM   2419 HD11 ILE   148     -12.004   3.359  -1.805  1.00  0.00           H  
ATOM   2420 HD12 ILE   148     -11.691   5.022  -1.279  1.00  0.00           H  
ATOM   2421 HD13 ILE   148     -10.505   4.163  -2.288  1.00  0.00           H  
ATOM   2422  C   ILE   148      -7.065   5.280  -0.235  1.00  0.00           C  
ATOM   2423  O   ILE   148      -6.336   5.067   0.737  1.00  0.00           O  
ATOM   2424  N   SER   149      -7.055   6.437  -0.902  1.00  0.00           N  
ATOM   2425  H   SER   149      -7.675   6.522  -1.704  1.00  0.00           H  
ATOM   2426  CA  SER   149      -6.448   7.662  -0.375  1.00  0.00           C  
ATOM   2427  HA  SER   149      -6.093   7.458   0.628  1.00  0.00           H  
ATOM   2428  CB  SER   149      -5.231   8.105  -1.191  1.00  0.00           C  
ATOM   2429  HB2 SER   149      -5.537   8.367  -2.204  1.00  0.00           H  
ATOM   2430  HB3 SER   149      -4.795   8.983  -0.715  1.00  0.00           H  
ATOM   2431  OG  SER   149      -4.254   7.076  -1.232  1.00  0.00           O  
ATOM   2432  HG  SER   149      -4.523   6.444  -1.912  1.00  0.00           H  
ATOM   2433  C   SER   149      -7.491   8.772  -0.252  1.00  0.00           C  
ATOM   2434  O   SER   149      -8.130   9.138  -1.234  1.00  0.00           O  
ATOM   2435  N   BCN   150      -7.693   9.292   0.957  1.00  0.00           N  
ATOM   2436  H27 BCN   150      -7.027   9.039   1.679  1.00  0.00           H  
ATOM   2437  C2  BCN   150      -8.553  10.427   1.204  1.00  0.00           C  
ATOM   2438  H   BCN   150      -9.386  10.373   0.502  1.00  0.00           H  
ATOM   2439  C4  BCN   150      -9.175  10.429   2.602  1.00  0.00           C  
ATOM   2440  H1  BCN   150      -8.401  10.646   3.352  1.00  0.00           H  
ATOM   2441  H2  BCN   150      -9.906  11.248   2.662  1.00  0.00           H  
ATOM   2442  C5  BCN   150      -9.861   9.100   2.970  1.00  0.00           C  
ATOM   2443  H3  BCN   150     -10.552   8.808   2.170  1.00  0.00           H  
ATOM   2444  H4  BCN   150      -9.104   8.308   3.048  1.00  0.00           H  
ATOM   2445  C6  BCN   150     -10.617   9.219   4.311  1.00  0.00           C  
ATOM   2446  H8  BCN   150     -11.489   9.874   4.186  1.00  0.00           H  
ATOM   2447  H9  BCN   150      -9.968   9.698   5.056  1.00  0.00           H  
ATOM   2448  C7  BCN   150     -11.057   7.850   4.856  1.00  0.00           C  
ATOM   2449  H5  BCN   150     -11.578   7.990   5.814  1.00  0.00           H  
ATOM   2450  H6  BCN   150     -10.171   7.224   5.040  1.00  0.00           H  
ATOM   2451  N2  BCN   150     -11.949   7.154   3.928  1.00  0.00           N  
ATOM   2452  H7  BCN   150     -12.284   7.606   3.083  1.00  0.00           H  
ATOM   2453  C8  BCN   150     -12.413   5.895   4.156  1.00  0.00           C  
ATOM   2454  O1  BCN   150     -12.130   5.207   5.118  1.00  0.00           O  
ATOM   2455  O2  BCN   150     -13.266   5.563   3.166  1.00  0.00           O  
ATOM   2456  C9  BCN   150     -13.991   4.334   3.307  1.00  0.00           C  
ATOM   2457  H21 BCN   150     -14.516   4.321   4.272  1.00  0.00           H  
ATOM   2458  H22 BCN   150     -13.303   3.479   3.277  1.00  0.00           H  
ATOM   2459  C10 BCN   150     -15.018   4.227   2.180  1.00  0.00           C  
ATOM   2460  H23 BCN   150     -15.755   3.451   2.374  1.00  0.00           H  
ATOM   2461  C11 BCN   150     -14.607   4.406   0.733  1.00  0.00           C  
ATOM   2462  H12 BCN   150     -13.586   4.738   0.553  1.00  0.00           H  
ATOM   2463  C12 BCN   150     -15.042   3.351  -0.318  1.00  0.00           C  
ATOM   2464  H13 BCN   150     -16.007   2.917  -0.024  1.00  0.00           H  
ATOM   2465  H14 BCN   150     -14.324   2.522  -0.308  1.00  0.00           H  
ATOM   2466  C13 BCN   150     -15.157   3.899  -1.776  1.00  0.00           C  
ATOM   2467  H19 BCN   150     -14.186   4.243  -2.151  1.00  0.00           H  
ATOM   2468  H20 BCN   150     -15.549   3.133  -2.456  1.00  0.00           H  
ATOM   2469  C14 BCN   150     -16.077   5.019  -1.680  1.00  0.00           C  
ATOM   2470  C15 BCN   150     -16.755   5.835  -1.145  1.00  0.00           C  
ATOM   2471  C16 BCN   150     -17.362   6.549  -0.035  1.00  0.00           C  
ATOM   2472  H17 BCN   150     -18.447   6.632  -0.174  1.00  0.00           H  
ATOM   2473  H18 BCN   150     -16.935   7.555   0.048  1.00  0.00           H  
ATOM   2474  C17 BCN   150     -17.015   5.688   1.219  1.00  0.00           C  
ATOM   2475  H15 BCN   150     -17.418   6.186   2.110  1.00  0.00           H  
ATOM   2476  H16 BCN   150     -17.534   4.723   1.151  1.00  0.00           H  
ATOM   2477  C18 BCN   150     -15.496   5.453   1.422  1.00  0.00           C  
ATOM   2478  H11 BCN   150     -14.992   6.398   1.614  1.00  0.00           H  
ATOM   2479  C3  BCN   150      -7.814  11.727   0.977  1.00  0.00           C  
ATOM   2480  O3  BCN   150      -6.906  12.069   1.717  1.00  0.00           O  
ATOM   2481  N   CYS   151      -8.223  12.475  -0.046  1.00  0.00           N  
ATOM   2482  H   CYS   151      -8.988  12.130  -0.618  1.00  0.00           H  
ATOM   2483  CA  CYS   151      -7.870  13.882  -0.189  1.00  0.00           C  
ATOM   2484  HA  CYS   151      -6.943  14.072   0.338  1.00  0.00           H  
ATOM   2485  CB  CYS   151      -7.640  14.179  -1.675  1.00  0.00           C  
ATOM   2486  HB2 CYS   151      -6.821  13.561  -2.044  1.00  0.00           H  
ATOM   2487  HB3 CYS   151      -8.543  13.939  -2.240  1.00  0.00           H  
ATOM   2488  SG  CYS   151      -7.227  15.929  -1.908  1.00  0.00           S  
ATOM   2489  HG  CYS   151      -6.370  16.041  -0.877  1.00  0.00           H  
ATOM   2490  C   CYS   151      -8.960  14.758   0.440  1.00  0.00           C  
ATOM   2491  O   CYS   151     -10.138  14.455   0.271  1.00  0.00           O  
ATOM   2492  N   GLU   152      -8.612  15.843   1.137  1.00  0.00           N  
ATOM   2493  H   GLU   152      -7.624  16.058   1.247  1.00  0.00           H  
ATOM   2494  CA  GLU   152      -9.589  16.824   1.612  1.00  0.00           C  
ATOM   2495  HA  GLU   152     -10.411  16.816   0.900  1.00  0.00           H  
ATOM   2496  CB  GLU   152     -10.187  16.427   2.974  1.00  0.00           C  
ATOM   2497  HB2 GLU   152     -11.112  16.988   3.076  1.00  0.00           H  
ATOM   2498  HB3 GLU   152     -10.453  15.372   2.966  1.00  0.00           H  
ATOM   2499  CG  GLU   152      -9.311  16.705   4.207  1.00  0.00           C  
ATOM   2500  HG2 GLU   152      -8.493  15.983   4.228  1.00  0.00           H  
ATOM   2501  HG3 GLU   152      -8.878  17.704   4.142  1.00  0.00           H  
ATOM   2502  CD  GLU   152     -10.116  16.641   5.513  1.00  0.00           C  
ATOM   2503  OE1 GLU   152     -11.304  17.042   5.514  1.00  0.00           O  
ATOM   2504  OE2 GLU   152      -9.534  16.218   6.533  1.00  0.00           O  
ATOM   2505  C   GLU   152      -9.065  18.264   1.614  1.00  0.00           C  
ATOM   2506  O   GLU   152      -7.859  18.521   1.653  1.00  0.00           O  
ATOM   2507  N   TRP   153     -10.000  19.210   1.562  1.00  0.00           N  
ATOM   2508  H   TRP   153     -10.972  18.908   1.550  1.00  0.00           H  
ATOM   2509  CA  TRP   153      -9.750  20.648   1.524  1.00  0.00           C  
ATOM   2510  HA  TRP   153      -8.881  20.872   2.142  1.00  0.00           H  
ATOM   2511  CB  TRP   153      -9.434  21.076   0.079  1.00  0.00           C  
ATOM   2512  HB2 TRP   153      -9.158  22.129   0.066  1.00  0.00           H  
ATOM   2513  HB3 TRP   153      -8.558  20.525  -0.243  1.00  0.00           H  
ATOM   2514  CG  TRP   153     -10.498  20.856  -0.953  1.00  0.00           C  
ATOM   2515  CD1 TRP   153     -11.406  21.773  -1.352  1.00  0.00           C  
ATOM   2516  HD1 TRP   153     -11.472  22.785  -0.971  1.00  0.00           H  
ATOM   2517  NE1 TRP   153     -12.227  21.227  -2.317  1.00  0.00           N  
ATOM   2518  HE1 TRP   153     -12.986  21.741  -2.744  1.00  0.00           H  
ATOM   2519  CE2 TRP   153     -11.881  19.921  -2.597  1.00  0.00           C  
ATOM   2520  CZ2 TRP   153     -12.390  18.961  -3.484  1.00  0.00           C  
ATOM   2521  HZ2 TRP   153     -13.233  19.196  -4.117  1.00  0.00           H  
ATOM   2522  CH2 TRP   153     -11.768  17.702  -3.558  1.00  0.00           C  
ATOM   2523  HH2 TRP   153     -12.120  16.961  -4.260  1.00  0.00           H  
ATOM   2524  CZ3 TRP   153     -10.677  17.406  -2.724  1.00  0.00           C  
ATOM   2525  HZ3 TRP   153     -10.209  16.431  -2.765  1.00  0.00           H  
ATOM   2526  CE3 TRP   153     -10.182  18.375  -1.831  1.00  0.00           C  
ATOM   2527  HE3 TRP   153      -9.332  18.141  -1.207  1.00  0.00           H  
ATOM   2528  CD2 TRP   153     -10.770  19.655  -1.741  1.00  0.00           C  
ATOM   2529  C   TRP   153     -10.947  21.429   2.081  1.00  0.00           C  
ATOM   2530  O   TRP   153     -11.993  20.869   2.426  1.00  0.00           O  
ATOM   2531  N   LYS   154     -10.821  22.758   2.139  1.00  0.00           N  
ATOM   2532  H   LYS   154      -9.945  23.162   1.820  1.00  0.00           H  
ATOM   2533  CA  LYS   154     -11.950  23.665   2.414  1.00  0.00           C  
ATOM   2534  HA  LYS   154     -12.875  23.090   2.474  1.00  0.00           H  
ATOM   2535  CB  LYS   154     -11.760  24.409   3.740  1.00  0.00           C  
ATOM   2536  HB2 LYS   154     -10.759  24.844   3.756  1.00  0.00           H  
ATOM   2537  HB3 LYS   154     -12.483  25.227   3.806  1.00  0.00           H  
ATOM   2538  CG  LYS   154     -11.966  23.482   4.941  1.00  0.00           C  
ATOM   2539  HG2 LYS   154     -13.026  23.242   5.039  1.00  0.00           H  
ATOM   2540  HG3 LYS   154     -11.403  22.561   4.792  1.00  0.00           H  
ATOM   2541  CD  LYS   154     -11.467  24.165   6.213  1.00  0.00           C  
ATOM   2542  HD2 LYS   154     -10.445  24.501   6.034  1.00  0.00           H  
ATOM   2543  HD3 LYS   154     -12.086  25.031   6.448  1.00  0.00           H  
ATOM   2544  CE  LYS   154     -11.486  23.162   7.366  1.00  0.00           C  
ATOM   2545  HE2 LYS   154     -12.477  23.162   7.833  1.00  0.00           H  
ATOM   2546  HE3 LYS   154     -11.308  22.159   6.961  1.00  0.00           H  
ATOM   2547  NZ  LYS   154     -10.428  23.484   8.350  1.00  0.00           N  
ATOM   2548  HZ1 LYS   154      -9.531  23.560   7.864  1.00  0.00           H  
ATOM   2549  HZ2 LYS   154     -10.608  24.371   8.800  1.00  0.00           H  
ATOM   2550  HZ3 LYS   154     -10.357  22.751   9.043  1.00  0.00           H  
ATOM   2551  C   LYS   154     -12.132  24.668   1.296  1.00  0.00           C  
ATOM   2552  O   LYS   154     -11.156  25.189   0.764  1.00  0.00           O  
ATOM   2553  N   MET   155     -13.385  24.986   1.014  1.00  0.00           N  
ATOM   2554  H   MET   155     -14.120  24.469   1.484  1.00  0.00           H  
ATOM   2555  CA  MET   155     -13.789  26.137   0.219  1.00  0.00           C  
ATOM   2556  HA  MET   155     -13.025  26.333  -0.533  1.00  0.00           H  
ATOM   2557  CB  MET   155     -15.098  25.799  -0.512  1.00  0.00           C  
ATOM   2558  HB2 MET   155     -15.903  25.719   0.218  1.00  0.00           H  
ATOM   2559  HB3 MET   155     -15.338  26.608  -1.200  1.00  0.00           H  
ATOM   2560  CG  MET   155     -15.028  24.472  -1.288  1.00  0.00           C  
ATOM   2561  HG2 MET   155     -14.961  23.657  -0.568  1.00  0.00           H  
ATOM   2562  HG3 MET   155     -15.964  24.337  -1.826  1.00  0.00           H  
ATOM   2563  SD  MET   155     -13.661  24.283  -2.468  1.00  0.00           S  
ATOM   2564  CE  MET   155     -14.150  25.500  -3.708  1.00  0.00           C  
ATOM   2565  HE1 MET   155     -15.166  25.301  -4.047  1.00  0.00           H  
ATOM   2566  HE2 MET   155     -14.102  26.496  -3.274  1.00  0.00           H  
ATOM   2567  HE3 MET   155     -13.475  25.444  -4.560  1.00  0.00           H  
ATOM   2568  C   MET   155     -13.925  27.391   1.108  1.00  0.00           C  
ATOM   2569  O   MET   155     -13.974  27.299   2.333  1.00  0.00           O  
ATOM   2570  N   ASN   156     -14.002  28.574   0.502  1.00  0.00           N  
ATOM   2571  H   ASN   156     -13.854  28.597  -0.501  1.00  0.00           H  
ATOM   2572  CA  ASN   156     -14.221  29.863   1.174  1.00  0.00           C  
ATOM   2573  HA  ASN   156     -13.576  29.916   2.050  1.00  0.00           H  
ATOM   2574  CB  ASN   156     -13.817  30.997   0.211  1.00  0.00           C  
ATOM   2575  HB2 ASN   156     -13.869  31.939   0.753  1.00  0.00           H  
ATOM   2576  HB3 ASN   156     -12.787  30.856  -0.111  1.00  0.00           H  
ATOM   2577  CG  ASN   156     -14.699  31.095  -1.025  1.00  0.00           C  
ATOM   2578  OD1 ASN   156     -15.208  30.117  -1.544  1.00  0.00           O  
ATOM   2579  ND2 ASN   156     -14.897  32.275  -1.562  1.00  0.00           N  
ATOM   2580 HD21 ASN   156     -15.511  32.314  -2.358  1.00  0.00           H  
ATOM   2581 HD22 ASN   156     -14.544  33.102  -1.118  1.00  0.00           H  
ATOM   2582  C   ASN   156     -15.658  30.067   1.690  1.00  0.00           C  
ATOM   2583  O   ASN   156     -15.909  31.010   2.434  1.00  0.00           O  
ATOM   2584  N   GLY   157     -16.592  29.203   1.291  1.00  0.00           N  
ATOM   2585  H   GLY   157     -16.312  28.464   0.664  1.00  0.00           H  
ATOM   2586  CA  GLY   157     -17.987  29.200   1.721  1.00  0.00           C  
ATOM   2587  HA2 GLY   157     -18.033  29.390   2.794  1.00  0.00           H  
ATOM   2588  HA3 GLY   157     -18.531  29.990   1.203  1.00  0.00           H  
ATOM   2589  C   GLY   157     -18.658  27.854   1.418  1.00  0.00           C  
ATOM   2590  O   GLY   157     -18.086  27.039   0.687  1.00  0.00           O  
ATOM   2591  N   PRO   158     -19.850  27.589   1.981  1.00  0.00           N  
ATOM   2592  CD  PRO   158     -20.634  28.484   2.821  1.00  0.00           C  
ATOM   2593  HD2 PRO   158     -20.696  29.485   2.391  1.00  0.00           H  
ATOM   2594  HD3 PRO   158     -20.193  28.528   3.817  1.00  0.00           H  
ATOM   2595  CG  PRO   158     -22.027  27.859   2.899  1.00  0.00           C  
ATOM   2596  HG2 PRO   158     -22.634  28.212   2.065  1.00  0.00           H  
ATOM   2597  HG3 PRO   158     -22.518  28.080   3.848  1.00  0.00           H  
ATOM   2598  CB  PRO   158     -21.746  26.364   2.737  1.00  0.00           C  
ATOM   2599  HB2 PRO   158     -22.615  25.826   2.352  1.00  0.00           H  
ATOM   2600  HB3 PRO   158     -21.438  25.948   3.696  1.00  0.00           H  
ATOM   2601  CA  PRO   158     -20.564  26.335   1.764  1.00  0.00           C  
ATOM   2602  HA  PRO   158     -19.903  25.509   2.012  1.00  0.00           H  
ATOM   2603  C   PRO   158     -21.014  26.185   0.305  1.00  0.00           C  
ATOM   2604  O   PRO   158     -21.500  27.142  -0.304  1.00  0.00           O  
ATOM   2605  N   THR   159     -20.842  24.983  -0.255  1.00  0.00           N  
ATOM   2606  H   THR   159     -20.473  24.231   0.311  1.00  0.00           H  
ATOM   2607  CA  THR   159     -21.082  24.696  -1.677  1.00  0.00           C  
ATOM   2608  HA  THR   159     -21.899  25.337  -2.007  1.00  0.00           H  
ATOM   2609  CB  THR   159     -19.855  25.063  -2.528  1.00  0.00           C  
ATOM   2610  HB  THR   159     -19.502  26.035  -2.203  1.00  0.00           H  
ATOM   2611  CG2 THR   159     -18.682  24.087  -2.447  1.00  0.00           C  
ATOM   2612 HG21 THR   159     -17.857  24.481  -3.039  1.00  0.00           H  
ATOM   2613 HG22 THR   159     -18.964  23.113  -2.847  1.00  0.00           H  
ATOM   2614 HG23 THR   159     -18.364  23.979  -1.409  1.00  0.00           H  
ATOM   2615  OG1 THR   159     -20.236  25.147  -3.882  1.00  0.00           O  
ATOM   2616  HG1 THR   159     -19.909  26.000  -4.218  1.00  0.00           H  
ATOM   2617  C   THR   159     -21.512  23.254  -1.938  1.00  0.00           C  
ATOM   2618  O   THR   159     -21.132  22.337  -1.207  1.00  0.00           O  
ATOM   2619  N   GLN   160     -22.269  23.050  -3.018  1.00  0.00           N  
ATOM   2620  H   GLN   160     -22.467  23.844  -3.608  1.00  0.00           H  
ATOM   2621  CA  GLN   160     -22.704  21.740  -3.502  1.00  0.00           C  
ATOM   2622  HA  GLN   160     -22.963  21.128  -2.637  1.00  0.00           H  
ATOM   2623  CB  GLN   160     -23.973  21.935  -4.350  1.00  0.00           C  
ATOM   2624  HB2 GLN   160     -24.627  22.666  -3.871  1.00  0.00           H  
ATOM   2625  HB3 GLN   160     -23.696  22.342  -5.322  1.00  0.00           H  
ATOM   2626  CG  GLN   160     -24.758  20.629  -4.545  1.00  0.00           C  
ATOM   2627  HG2 GLN   160     -25.406  20.750  -5.414  1.00  0.00           H  
ATOM   2628  HG3 GLN   160     -24.080  19.798  -4.744  1.00  0.00           H  
ATOM   2629  CD  GLN   160     -25.640  20.282  -3.350  1.00  0.00           C  
ATOM   2630  OE1 GLN   160     -25.505  20.791  -2.250  1.00  0.00           O  
ATOM   2631  NE2 GLN   160     -26.603  19.409  -3.521  1.00  0.00           N  
ATOM   2632 HE21 GLN   160     -27.162  19.208  -2.714  1.00  0.00           H  
ATOM   2633 HE22 GLN   160     -26.710  18.942  -4.402  1.00  0.00           H  
ATOM   2634  C   GLN   160     -21.557  21.035  -4.250  1.00  0.00           C  
ATOM   2635  O   GLN   160     -21.557  20.913  -5.477  1.00  0.00           O  
ATOM   2636  N   CYS   161     -20.512  20.646  -3.515  1.00  0.00           N  
ATOM   2637  H   CYS   161     -20.534  20.847  -2.522  1.00  0.00           H  
ATOM   2638  CA  CYS   161     -19.248  20.215  -4.119  1.00  0.00           C  
ATOM   2639  HA  CYS   161     -18.892  21.035  -4.742  1.00  0.00           H  
ATOM   2640  CB  CYS   161     -18.212  19.961  -3.014  1.00  0.00           C  
ATOM   2641  HB2 CYS   161     -17.257  19.713  -3.479  1.00  0.00           H  
ATOM   2642  HB3 CYS   161     -18.077  20.866  -2.419  1.00  0.00           H  
ATOM   2643  SG  CYS   161     -18.686  18.590  -1.925  1.00  0.00           S  
ATOM   2644  HG  CYS   161     -19.654  19.207  -1.240  1.00  0.00           H  
ATOM   2645  C   CYS   161     -19.404  19.018  -5.071  1.00  0.00           C  
ATOM   2646  O   CYS   161     -18.792  19.018  -6.134  1.00  0.00           O  
ATOM   2647  N   SER   162     -20.286  18.067  -4.760  1.00  0.00           N  
ATOM   2648  H   SER   162     -20.766  18.112  -3.873  1.00  0.00           H  
ATOM   2649  CA  SER   162     -20.589  16.913  -5.613  1.00  0.00           C  
ATOM   2650  HA  SER   162     -19.642  16.447  -5.881  1.00  0.00           H  
ATOM   2651  CB  SER   162     -21.387  15.885  -4.799  1.00  0.00           C  
ATOM   2652  HB2 SER   162     -21.712  15.069  -5.447  1.00  0.00           H  
ATOM   2653  HB3 SER   162     -20.739  15.470  -4.027  1.00  0.00           H  
ATOM   2654  OG  SER   162     -22.507  16.472  -4.161  1.00  0.00           O  
ATOM   2655  HG  SER   162     -22.671  15.956  -3.358  1.00  0.00           H  
ATOM   2656  C   SER   162     -21.284  17.257  -6.945  1.00  0.00           C  
ATOM   2657  O   SER   162     -21.342  16.395  -7.820  1.00  0.00           O  
ATOM   2658  N   THR   163     -21.746  18.499  -7.160  1.00  0.00           N  
ATOM   2659  H   THR   163     -21.733  19.160  -6.392  1.00  0.00           H  
ATOM   2660  CA  THR   163     -22.217  18.980  -8.477  1.00  0.00           C  
ATOM   2661  HA  THR   163     -22.265  18.137  -9.167  1.00  0.00           H  
ATOM   2662  CB  THR   163     -23.637  19.563  -8.400  1.00  0.00           C  
ATOM   2663  HB  THR   163     -23.936  19.873  -9.401  1.00  0.00           H  
ATOM   2664  CG2 THR   163     -24.669  18.556  -7.890  1.00  0.00           C  
ATOM   2665 HG21 THR   163     -25.659  19.012  -7.909  1.00  0.00           H  
ATOM   2666 HG22 THR   163     -24.672  17.675  -8.534  1.00  0.00           H  
ATOM   2667 HG23 THR   163     -24.432  18.254  -6.870  1.00  0.00           H  
ATOM   2668  OG1 THR   163     -23.692  20.692  -7.562  1.00  0.00           O  
ATOM   2669  HG1 THR   163     -23.056  21.337  -7.884  1.00  0.00           H  
ATOM   2670  C   THR   163     -21.291  20.007  -9.136  1.00  0.00           C  
ATOM   2671  O   THR   163     -21.246  20.065 -10.361  1.00  0.00           O  
ATOM   2672  N   GLU   164     -20.573  20.840  -8.374  1.00  0.00           N  
ATOM   2673  H   GLU   164     -20.653  20.760  -7.366  1.00  0.00           H  
ATOM   2674  CA  GLU   164     -19.710  21.905  -8.930  1.00  0.00           C  
ATOM   2675  HA  GLU   164     -19.996  22.101  -9.964  1.00  0.00           H  
ATOM   2676  CB  GLU   164     -19.931  23.216  -8.149  1.00  0.00           C  
ATOM   2677  HB2 GLU   164     -19.960  22.976  -7.086  1.00  0.00           H  
ATOM   2678  HB3 GLU   164     -19.086  23.882  -8.300  1.00  0.00           H  
ATOM   2679  CG  GLU   164     -21.226  23.971  -8.520  1.00  0.00           C  
ATOM   2680  HG2 GLU   164     -22.019  23.256  -8.753  1.00  0.00           H  
ATOM   2681  HG3 GLU   164     -21.542  24.524  -7.632  1.00  0.00           H  
ATOM   2682  CD  GLU   164     -21.086  24.990  -9.675  1.00  0.00           C  
ATOM   2683  OE1 GLU   164     -20.120  24.925 -10.472  1.00  0.00           O  
ATOM   2684  OE2 GLU   164     -21.944  25.900  -9.785  1.00  0.00           O  
ATOM   2685  C   GLU   164     -18.207  21.554  -8.992  1.00  0.00           C  
ATOM   2686  O   GLU   164     -17.460  22.279  -9.649  1.00  0.00           O  
ATOM   2687  N   LEU   165     -17.725  20.489  -8.334  1.00  0.00           N  
ATOM   2688  H   LEU   165     -18.372  19.893  -7.824  1.00  0.00           H  
ATOM   2689  CA  LEU   165     -16.291  20.149  -8.219  1.00  0.00           C  
ATOM   2690  HA  LEU   165     -15.727  20.792  -8.889  1.00  0.00           H  
ATOM   2691  CB  LEU   165     -15.801  20.415  -6.777  1.00  0.00           C  
ATOM   2692  HB2 LEU   165     -16.487  19.926  -6.090  1.00  0.00           H  
ATOM   2693  HB3 LEU   165     -14.829  19.941  -6.638  1.00  0.00           H  
ATOM   2694  CG  LEU   165     -15.678  21.899  -6.390  1.00  0.00           C  
ATOM   2695  HG  LEU   165     -16.431  22.493  -6.907  1.00  0.00           H  
ATOM   2696  CD1 LEU   165     -15.860  22.096  -4.884  1.00  0.00           C  
ATOM   2697 HD11 LEU   165     -15.168  21.465  -4.326  1.00  0.00           H  
ATOM   2698 HD12 LEU   165     -15.692  23.140  -4.625  1.00  0.00           H  
ATOM   2699 HD13 LEU   165     -16.880  21.847  -4.611  1.00  0.00           H  
ATOM   2700  CD2 LEU   165     -14.287  22.428  -6.735  1.00  0.00           C  
ATOM   2701 HD21 LEU   165     -14.259  23.505  -6.567  1.00  0.00           H  
ATOM   2702 HD22 LEU   165     -13.531  21.947  -6.115  1.00  0.00           H  
ATOM   2703 HD23 LEU   165     -14.073  22.223  -7.783  1.00  0.00           H  
ATOM   2704  C   LEU   165     -15.979  18.695  -8.625  1.00  0.00           C  
ATOM   2705  O   LEU   165     -16.773  17.787  -8.406  1.00  0.00           O  
ATOM   2706  N   ARG   166     -14.768  18.454  -9.146  1.00  0.00           N  
ATOM   2707  H   ARG   166     -14.185  19.262  -9.354  1.00  0.00           H  
ATOM   2708  CA  ARG   166     -14.178  17.111  -9.343  1.00  0.00           C  
ATOM   2709  HA  ARG   166     -14.549  16.459  -8.550  1.00  0.00           H  
ATOM   2710  CB  ARG   166     -14.641  16.495 -10.674  1.00  0.00           C  
ATOM   2711  HB2 ARG   166     -14.286  15.463 -10.726  1.00  0.00           H  
ATOM   2712  HB3 ARG   166     -15.733  16.475 -10.694  1.00  0.00           H  
ATOM   2713  CG  ARG   166     -14.131  17.252 -11.915  1.00  0.00           C  
ATOM   2714  HG2 ARG   166     -14.466  18.289 -11.868  1.00  0.00           H  
ATOM   2715  HG3 ARG   166     -13.040  17.231 -11.927  1.00  0.00           H  
ATOM   2716  CD  ARG   166     -14.649  16.613 -13.204  1.00  0.00           C  
ATOM   2717  HD2 ARG   166     -14.293  15.585 -13.255  1.00  0.00           H  
ATOM   2718  HD3 ARG   166     -15.741  16.592 -13.174  1.00  0.00           H  
ATOM   2719  NE  ARG   166     -14.157  17.352 -14.385  1.00  0.00           N  
ATOM   2720  HE  ARG   166     -13.156  17.360 -14.504  1.00  0.00           H  
ATOM   2721  CZ  ARG   166     -14.857  18.031 -15.277  1.00  0.00           C  
ATOM   2722  NH1 ARG   166     -16.157  18.071 -15.277  1.00  0.00           N  
ATOM   2723 HH11 ARG   166     -16.657  17.602 -14.539  1.00  0.00           H  
ATOM   2724 HH12 ARG   166     -16.656  18.613 -15.960  1.00  0.00           H  
ATOM   2725  NH2 ARG   166     -14.231  18.692 -16.206  1.00  0.00           N  
ATOM   2726 HH21 ARG   166     -14.741  19.355 -16.766  1.00  0.00           H  
ATOM   2727 HH22 ARG   166     -13.230  18.777 -16.173  1.00  0.00           H  
ATOM   2728  C   ARG   166     -12.652  17.126  -9.215  1.00  0.00           C  
ATOM   2729  O   ARG   166     -12.026  18.151  -9.483  1.00  0.00           O  
ATOM   2730  N   LEU   167     -12.051  15.997  -8.841  1.00  0.00           N  
ATOM   2731  H   LEU   167     -12.625  15.167  -8.725  1.00  0.00           H  
ATOM   2732  CA  LEU   167     -10.603  15.850  -8.653  1.00  0.00           C  
ATOM   2733  HA  LEU   167     -10.116  16.801  -8.874  1.00  0.00           H  
ATOM   2734  CB  LEU   167     -10.328  15.513  -7.172  1.00  0.00           C  
ATOM   2735  HB2 LEU   167     -10.771  16.286  -6.542  1.00  0.00           H  
ATOM   2736  HB3 LEU   167     -10.824  14.569  -6.944  1.00  0.00           H  
ATOM   2737  CG  LEU   167      -8.836  15.377  -6.812  1.00  0.00           C  
ATOM   2738  HG  LEU   167      -8.366  14.630  -7.450  1.00  0.00           H  
ATOM   2739  CD1 LEU   167      -8.085  16.704  -6.939  1.00  0.00           C  
ATOM   2740 HD11 LEU   167      -7.054  16.568  -6.617  1.00  0.00           H  
ATOM   2741 HD12 LEU   167      -8.076  17.026  -7.976  1.00  0.00           H  
ATOM   2742 HD13 LEU   167      -8.557  17.463  -6.316  1.00  0.00           H  
ATOM   2743  CD2 LEU   167      -8.699  14.928  -5.357  1.00  0.00           C  
ATOM   2744 HD21 LEU   167      -9.036  15.718  -4.687  1.00  0.00           H  
ATOM   2745 HD22 LEU   167      -9.302  14.038  -5.184  1.00  0.00           H  
ATOM   2746 HD23 LEU   167      -7.656  14.696  -5.139  1.00  0.00           H  
ATOM   2747  C   LEU   167     -10.039  14.800  -9.622  1.00  0.00           C  
ATOM   2748  O   LEU   167     -10.360  13.616  -9.518  1.00  0.00           O  
ATOM   2749  N   LEU   168      -9.218  15.245 -10.575  1.00  0.00           N  
ATOM   2750  H   LEU   168      -8.973  16.230 -10.574  1.00  0.00           H  
ATOM   2751  CA  LEU   168      -8.450  14.379 -11.470  1.00  0.00           C  
ATOM   2752  HA  LEU   168      -9.055  13.513 -11.741  1.00  0.00           H  
ATOM   2753  CB  LEU   168      -8.066  15.128 -12.757  1.00  0.00           C  
ATOM   2754  HB2 LEU   168      -7.578  16.067 -12.507  1.00  0.00           H  
ATOM   2755  HB3 LEU   168      -7.330  14.508 -13.272  1.00  0.00           H  
ATOM   2756  CG  LEU   168      -9.236  15.382 -13.727  1.00  0.00           C  
ATOM   2757  HG  LEU   168      -9.948  14.568 -13.638  1.00  0.00           H  
ATOM   2758  CD1 LEU   168      -9.972  16.702 -13.467  1.00  0.00           C  
ATOM   2759 HD11 LEU   168     -10.758  16.825 -14.210  1.00  0.00           H  
ATOM   2760 HD12 LEU   168      -9.271  17.536 -13.530  1.00  0.00           H  
ATOM   2761 HD13 LEU   168     -10.418  16.689 -12.475  1.00  0.00           H  
ATOM   2762  CD2 LEU   168      -8.720  15.405 -15.167  1.00  0.00           C  
ATOM   2763 HD21 LEU   168      -9.553  15.528 -15.859  1.00  0.00           H  
ATOM   2764 HD22 LEU   168      -8.003  16.216 -15.300  1.00  0.00           H  
ATOM   2765 HD23 LEU   168      -8.233  14.455 -15.397  1.00  0.00           H  
ATOM   2766  C   LEU   168      -7.180  13.878 -10.773  1.00  0.00           C  
ATOM   2767  O   LEU   168      -6.571  14.612  -9.991  1.00  0.00           O  
ATOM   2768  N   TYR   169      -6.746  12.662 -11.108  1.00  0.00           N  
ATOM   2769  H   TYR   169      -7.279  12.123 -11.787  1.00  0.00           H  
ATOM   2770  CA  TYR   169      -5.480  12.100 -10.640  1.00  0.00           C  
ATOM   2771  HA  TYR   169      -4.798  12.938 -10.510  1.00  0.00           H  
ATOM   2772  CB  TYR   169      -5.641  11.432  -9.265  1.00  0.00           C  
ATOM   2773  HB2 TYR   169      -4.643  11.181  -8.904  1.00  0.00           H  
ATOM   2774  HB3 TYR   169      -6.055  12.170  -8.577  1.00  0.00           H  
ATOM   2775  CG  TYR   169      -6.512  10.191  -9.161  1.00  0.00           C  
ATOM   2776  CD1 TYR   169      -7.916  10.306  -9.200  1.00  0.00           C  
ATOM   2777  HD1 TYR   169      -8.376  11.265  -9.393  1.00  0.00           H  
ATOM   2778  CE1 TYR   169      -8.726   9.189  -8.925  1.00  0.00           C  
ATOM   2779  HE1 TYR   169      -9.799   9.277  -8.942  1.00  0.00           H  
ATOM   2780  CZ  TYR   169      -8.135   7.948  -8.607  1.00  0.00           C  
ATOM   2781  OH  TYR   169      -8.905   6.879  -8.278  1.00  0.00           O  
ATOM   2782  HH  TYR   169      -8.360   6.092  -8.135  1.00  0.00           H  
ATOM   2783  CE2 TYR   169      -6.730   7.824  -8.594  1.00  0.00           C  
ATOM   2784  HE2 TYR   169      -6.279   6.872  -8.354  1.00  0.00           H  
ATOM   2785  CD2 TYR   169      -5.924   8.943  -8.875  1.00  0.00           C  
ATOM   2786  HD2 TYR   169      -4.849   8.848  -8.841  1.00  0.00           H  
ATOM   2787  C   TYR   169      -4.844  11.164 -11.672  1.00  0.00           C  
ATOM   2788  O   TYR   169      -5.534  10.412 -12.354  1.00  0.00           O  
ATOM   2789  N   GLN   170      -3.517  11.206 -11.782  1.00  0.00           N  
ATOM   2790  H   GLN   170      -3.002  11.864 -11.206  1.00  0.00           H  
ATOM   2791  CA  GLN   170      -2.771  10.456 -12.794  1.00  0.00           C  
ATOM   2792  HA  GLN   170      -3.338   9.565 -13.064  1.00  0.00           H  
ATOM   2793  CB  GLN   170      -2.622  11.321 -14.052  1.00  0.00           C  
ATOM   2794  HB2 GLN   170      -3.607  11.678 -14.359  1.00  0.00           H  
ATOM   2795  HB3 GLN   170      -1.994  12.182 -13.821  1.00  0.00           H  
ATOM   2796  CG  GLN   170      -2.004  10.541 -15.218  1.00  0.00           C  
ATOM   2797  HG2 GLN   170      -1.007  10.183 -14.958  1.00  0.00           H  
ATOM   2798  HG3 GLN   170      -2.641   9.682 -15.432  1.00  0.00           H  
ATOM   2799  CD  GLN   170      -1.894  11.389 -16.475  1.00  0.00           C  
ATOM   2800  OE1 GLN   170      -1.838  12.608 -16.444  1.00  0.00           O  
ATOM   2801  NE2 GLN   170      -1.860  10.774 -17.628  1.00  0.00           N  
ATOM   2802 HE21 GLN   170      -1.861  11.338 -18.454  1.00  0.00           H  
ATOM   2803 HE22 GLN   170      -1.953   9.760 -17.652  1.00  0.00           H  
ATOM   2804  C   GLN   170      -1.419  10.003 -12.245  1.00  0.00           C  
ATOM   2805  O   GLN   170      -0.745  10.769 -11.557  1.00  0.00           O  
ATOM   2806  N   LEU   171      -1.046   8.747 -12.498  1.00  0.00           N  
ATOM   2807  H   LEU   171      -1.621   8.190 -13.112  1.00  0.00           H  
ATOM   2808  CA  LEU   171       0.195   8.151 -12.005  1.00  0.00           C  
ATOM   2809  HA  LEU   171       0.402   8.568 -11.019  1.00  0.00           H  
ATOM   2810  CB  LEU   171      -0.037   6.636 -11.853  1.00  0.00           C  
ATOM   2811  HB2 LEU   171      -0.882   6.467 -11.186  1.00  0.00           H  
ATOM   2812  HB3 LEU   171      -0.304   6.235 -12.827  1.00  0.00           H  
ATOM   2813  CG  LEU   171       1.174   5.852 -11.329  1.00  0.00           C  
ATOM   2814  HG  LEU   171       2.054   6.112 -11.912  1.00  0.00           H  
ATOM   2815  CD1 LEU   171       1.453   6.167  -9.866  1.00  0.00           C  
ATOM   2816 HD11 LEU   171       0.617   5.845  -9.247  1.00  0.00           H  
ATOM   2817 HD12 LEU   171       1.625   7.229  -9.722  1.00  0.00           H  
ATOM   2818 HD13 LEU   171       2.342   5.619  -9.566  1.00  0.00           H  
ATOM   2819  CD2 LEU   171       0.943   4.348 -11.448  1.00  0.00           C  
ATOM   2820 HD21 LEU   171       0.812   4.078 -12.497  1.00  0.00           H  
ATOM   2821 HD22 LEU   171       0.056   4.057 -10.886  1.00  0.00           H  
ATOM   2822 HD23 LEU   171       1.807   3.818 -11.051  1.00  0.00           H  
ATOM   2823  C   LEU   171       1.383   8.497 -12.926  1.00  0.00           C  
ATOM   2824  O   LEU   171       1.302   8.305 -14.136  1.00  0.00           O  
ATOM   2825  N   VAL   172       2.499   8.954 -12.348  1.00  0.00           N  
ATOM   2826  H   VAL   172       2.474   9.138 -11.350  1.00  0.00           H  
ATOM   2827  CA  VAL   172       3.705   9.380 -13.089  1.00  0.00           C  
ATOM   2828  HA  VAL   172       3.388  10.032 -13.905  1.00  0.00           H  
ATOM   2829  CB  VAL   172       4.628  10.213 -12.163  1.00  0.00           C  
ATOM   2830  HB  VAL   172       4.788   9.660 -11.236  1.00  0.00           H  
ATOM   2831  CG1 VAL   172       6.008  10.528 -12.754  1.00  0.00           C  
ATOM   2832 HG11 VAL   172       6.566  11.178 -12.078  1.00  0.00           H  
ATOM   2833 HG12 VAL   172       6.582   9.611 -12.885  1.00  0.00           H  
ATOM   2834 HG13 VAL   172       5.898  11.021 -13.720  1.00  0.00           H  
ATOM   2835  CG2 VAL   172       3.975  11.564 -11.828  1.00  0.00           C  
ATOM   2836 HG21 VAL   172       4.600  12.113 -11.123  1.00  0.00           H  
ATOM   2837 HG22 VAL   172       3.852  12.154 -12.736  1.00  0.00           H  
ATOM   2838 HG23 VAL   172       2.995  11.418 -11.377  1.00  0.00           H  
ATOM   2839  C   VAL   172       4.444   8.211 -13.763  1.00  0.00           C  
ATOM   2840  O   VAL   172       5.119   8.426 -14.767  1.00  0.00           O  
ATOM   2841  N   PHE   173       4.299   6.967 -13.277  1.00  0.00           N  
ATOM   2842  H   PHE   173       3.701   6.835 -12.478  1.00  0.00           H  
ATOM   2843  CA  PHE   173       4.799   5.774 -13.979  1.00  0.00           C  
ATOM   2844  HA  PHE   173       5.889   5.827 -14.020  1.00  0.00           H  
ATOM   2845  CB  PHE   173       4.415   4.499 -13.213  1.00  0.00           C  
ATOM   2846  HB2 PHE   173       5.012   4.443 -12.301  1.00  0.00           H  
ATOM   2847  HB3 PHE   173       3.370   4.568 -12.919  1.00  0.00           H  
ATOM   2848  CG  PHE   173       4.584   3.212 -14.003  1.00  0.00           C  
ATOM   2849  CD1 PHE   173       5.828   2.557 -14.045  1.00  0.00           C  
ATOM   2850  HD1 PHE   173       6.674   2.973 -13.521  1.00  0.00           H  
ATOM   2851  CE1 PHE   173       5.972   1.355 -14.761  1.00  0.00           C  
ATOM   2852  HE1 PHE   173       6.928   0.847 -14.783  1.00  0.00           H  
ATOM   2853  CZ  PHE   173       4.875   0.816 -15.458  1.00  0.00           C  
ATOM   2854  HZ  PHE   173       4.988  -0.096 -16.026  1.00  0.00           H  
ATOM   2855  CE2 PHE   173       3.631   1.468 -15.423  1.00  0.00           C  
ATOM   2856  HE2 PHE   173       2.790   1.058 -15.963  1.00  0.00           H  
ATOM   2857  CD2 PHE   173       3.486   2.662 -14.695  1.00  0.00           C  
ATOM   2858  HD2 PHE   173       2.528   3.162 -14.676  1.00  0.00           H  
ATOM   2859  C   PHE   173       4.272   5.732 -15.423  1.00  0.00           C  
ATOM   2860  O   PHE   173       3.061   5.809 -15.646  1.00  0.00           O  
ATOM   2861  N   LEU   174       5.209   5.612 -16.373  1.00  0.00           N  
ATOM   2862  H   LEU   174       6.157   5.510 -16.047  1.00  0.00           H  
ATOM   2863  CA  LEU   174       5.063   5.885 -17.812  1.00  0.00           C  
ATOM   2864  HA  LEU   174       5.473   6.883 -17.977  1.00  0.00           H  
ATOM   2865  CB  LEU   174       5.946   4.928 -18.637  1.00  0.00           C  
ATOM   2866  HB2 LEU   174       5.658   5.021 -19.686  1.00  0.00           H  
ATOM   2867  HB3 LEU   174       6.971   5.279 -18.575  1.00  0.00           H  
ATOM   2868  CG  LEU   174       5.890   3.442 -18.215  1.00  0.00           C  
ATOM   2869  HG  LEU   174       5.075   3.267 -17.513  1.00  0.00           H  
ATOM   2870  CD1 LEU   174       5.676   2.526 -19.417  1.00  0.00           C  
ATOM   2871 HD11 LEU   174       5.638   1.492 -19.077  1.00  0.00           H  
ATOM   2872 HD12 LEU   174       6.473   2.662 -20.145  1.00  0.00           H  
ATOM   2873 HD13 LEU   174       4.715   2.768 -19.873  1.00  0.00           H  
ATOM   2874  CD2 LEU   174       7.214   3.039 -17.561  1.00  0.00           C  
ATOM   2875 HD21 LEU   174       7.156   2.006 -17.222  1.00  0.00           H  
ATOM   2876 HD22 LEU   174       8.036   3.153 -18.267  1.00  0.00           H  
ATOM   2877 HD23 LEU   174       7.401   3.676 -16.697  1.00  0.00           H  
ATOM   2878  C   LEU   174       3.629   5.924 -18.371  1.00  0.00           C  
ATOM   2879  O   LEU   174       3.086   4.909 -18.803  1.00  0.00           O  
ATOM   2880  N   LEU   175       3.095   7.149 -18.464  1.00  0.00           N  
ATOM   2881  H   LEU   175       3.576   7.896 -17.988  1.00  0.00           H  
ATOM   2882  CA  LEU   175       1.916   7.506 -19.266  1.00  0.00           C  
ATOM   2883  HA  LEU   175       1.714   8.561 -19.077  1.00  0.00           H  
ATOM   2884  CB  LEU   175       2.234   7.367 -20.774  1.00  0.00           C  
ATOM   2885  HB2 LEU   175       2.290   6.303 -21.004  1.00  0.00           H  
ATOM   2886  HB3 LEU   175       1.402   7.779 -21.346  1.00  0.00           H  
ATOM   2887  CG  LEU   175       3.542   8.039 -21.245  1.00  0.00           C  
ATOM   2888  HG  LEU   175       4.377   7.713 -20.625  1.00  0.00           H  
ATOM   2889  CD1 LEU   175       3.858   7.619 -22.680  1.00  0.00           C  
ATOM   2890 HD11 LEU   175       3.961   6.535 -22.725  1.00  0.00           H  
ATOM   2891 HD12 LEU   175       3.051   7.929 -23.343  1.00  0.00           H  
ATOM   2892 HD13 LEU   175       4.794   8.075 -23.000  1.00  0.00           H  
ATOM   2893  CD2 LEU   175       3.457   9.565 -21.181  1.00  0.00           C  
ATOM   2894 HD21 LEU   175       3.287   9.885 -20.155  1.00  0.00           H  
ATOM   2895 HD22 LEU   175       4.391  10.001 -21.532  1.00  0.00           H  
ATOM   2896 HD23 LEU   175       2.635   9.919 -21.806  1.00  0.00           H  
ATOM   2897  C   LEU   175       0.624   6.788 -18.836  1.00  0.00           C  
ATOM   2898  O   LEU   175      -0.255   6.540 -19.659  1.00  0.00           O  
ATOM   2899  N   SER   176       0.506   6.470 -17.543  1.00  0.00           N  
ATOM   2900  H   SER   176       1.274   6.696 -16.928  1.00  0.00           H  
ATOM   2901  CA  SER   176      -0.699   5.861 -16.970  1.00  0.00           C  
ATOM   2902  HA  SER   176      -0.862   4.894 -17.448  1.00  0.00           H  
ATOM   2903  CB  SER   176      -0.516   5.641 -15.471  1.00  0.00           C  
ATOM   2904  HB2 SER   176      -0.349   6.605 -14.994  1.00  0.00           H  
ATOM   2905  HB3 SER   176      -1.428   5.203 -15.060  1.00  0.00           H  
ATOM   2906  OG  SER   176       0.567   4.774 -15.199  1.00  0.00           O  
ATOM   2907  HG  SER   176       1.395   5.221 -15.460  1.00  0.00           H  
ATOM   2908  C   SER   176      -1.947   6.732 -17.185  1.00  0.00           C  
ATOM   2909  O   SER   176      -1.864   7.959 -17.218  1.00  0.00           O  
ATOM   2910  N   GLU   177      -3.115   6.096 -17.297  1.00  0.00           N  
ATOM   2911  H   GLU   177      -3.114   5.092 -17.311  1.00  0.00           H  
ATOM   2912  CA  GLU   177      -4.390   6.780 -17.571  1.00  0.00           C  
ATOM   2913  HA  GLU   177      -4.231   7.399 -18.456  1.00  0.00           H  
ATOM   2914  CB  GLU   177      -5.460   5.724 -17.912  1.00  0.00           C  
ATOM   2915  HB2 GLU   177      -5.042   5.033 -18.646  1.00  0.00           H  
ATOM   2916  HB3 GLU   177      -5.687   5.146 -17.017  1.00  0.00           H  
ATOM   2917  CG  GLU   177      -6.778   6.272 -18.482  1.00  0.00           C  
ATOM   2918  HG2 GLU   177      -7.406   5.428 -18.773  1.00  0.00           H  
ATOM   2919  HG3 GLU   177      -7.313   6.817 -17.701  1.00  0.00           H  
ATOM   2920  CD  GLU   177      -6.549   7.182 -19.695  1.00  0.00           C  
ATOM   2921  OE1 GLU   177      -6.628   6.671 -20.833  1.00  0.00           O  
ATOM   2922  OE2 GLU   177      -6.243   8.372 -19.456  1.00  0.00           O  
ATOM   2923  C   GLU   177      -4.850   7.719 -16.432  1.00  0.00           C  
ATOM   2924  O   GLU   177      -4.613   7.451 -15.248  1.00  0.00           O  
ATOM   2925  N   ALA   178      -5.512   8.824 -16.789  1.00  0.00           N  
ATOM   2926  H   ALA   178      -5.758   8.927 -17.776  1.00  0.00           H  
ATOM   2927  CA  ALA   178      -6.006   9.848 -15.871  1.00  0.00           C  
ATOM   2928  HA  ALA   178      -5.309   9.927 -15.036  1.00  0.00           H  
ATOM   2929  CB  ALA   178      -6.002  11.195 -16.603  1.00  0.00           C  
ATOM   2930  HB1 ALA   178      -4.996  11.420 -16.960  1.00  0.00           H  
ATOM   2931  HB2 ALA   178      -6.682  11.145 -17.456  1.00  0.00           H  
ATOM   2932  HB3 ALA   178      -6.331  11.982 -15.924  1.00  0.00           H  
ATOM   2933  C   ALA   178      -7.393   9.499 -15.293  1.00  0.00           C  
ATOM   2934  O   ALA   178      -8.425   9.587 -15.964  1.00  0.00           O  
ATOM   2935  N   HIE   179      -7.420   9.136 -14.010  1.00  0.00           N  
ATOM   2936  H   HIE   179      -6.548   9.186 -13.496  1.00  0.00           H  
ATOM   2937  CA  HIE   179      -8.640   8.899 -13.231  1.00  0.00           C  
ATOM   2938  HA  HIE   179      -9.359   8.377 -13.864  1.00  0.00           H  
ATOM   2939  CB  HIE   179      -8.316   7.985 -12.042  1.00  0.00           C  
ATOM   2940  HB2 HIE   179      -7.433   8.353 -11.519  1.00  0.00           H  
ATOM   2941  HB3 HIE   179      -9.154   7.998 -11.346  1.00  0.00           H  
ATOM   2942  CG  HIE   179      -8.105   6.550 -12.439  1.00  0.00           C  
ATOM   2943  ND1 HIE   179      -9.075   5.550 -12.352  1.00  0.00           N  
ATOM   2944  CE1 HIE   179      -8.515   4.457 -12.890  1.00  0.00           C  
ATOM   2945  HE1 HIE   179      -9.016   3.504 -12.991  1.00  0.00           H  
ATOM   2946  NE2 HIE   179      -7.264   4.720 -13.309  1.00  0.00           N  
ATOM   2947  HE2 HIE   179      -6.658   4.075 -13.796  1.00  0.00           H  
ATOM   2948  CD2 HIE   179      -6.989   6.040 -13.033  1.00  0.00           C  
ATOM   2949  HD2 HIE   179      -6.092   6.592 -13.285  1.00  0.00           H  
ATOM   2950  C   HIE   179      -9.302  10.204 -12.769  1.00  0.00           C  
ATOM   2951  O   HIE   179      -8.718  11.287 -12.801  1.00  0.00           O  
ATOM   2952  N   THR   180     -10.560  10.105 -12.336  1.00  0.00           N  
ATOM   2953  H   THR   180     -10.989   9.188 -12.327  1.00  0.00           H  
ATOM   2954  CA  THR   180     -11.383  11.241 -11.895  1.00  0.00           C  
ATOM   2955  HA  THR   180     -10.747  12.033 -11.499  1.00  0.00           H  
ATOM   2956  CB  THR   180     -12.171  11.811 -13.086  1.00  0.00           C  
ATOM   2957  HB  THR   180     -12.667  10.995 -13.614  1.00  0.00           H  
ATOM   2958  CG2 THR   180     -13.224  12.857 -12.706  1.00  0.00           C  
ATOM   2959 HG21 THR   180     -12.769  13.640 -12.101  1.00  0.00           H  
ATOM   2960 HG22 THR   180     -13.641  13.289 -13.616  1.00  0.00           H  
ATOM   2961 HG23 THR   180     -14.036  12.388 -12.150  1.00  0.00           H  
ATOM   2962  OG1 THR   180     -11.286  12.455 -13.970  1.00  0.00           O  
ATOM   2963  HG1 THR   180     -10.519  11.881 -14.103  1.00  0.00           H  
ATOM   2964  C   THR   180     -12.346  10.802 -10.798  1.00  0.00           C  
ATOM   2965  O   THR   180     -13.201   9.955 -11.046  1.00  0.00           O  
ATOM   2966  N   CYS   181     -12.252  11.412  -9.614  1.00  0.00           N  
ATOM   2967  H   CYS   181     -11.536  12.125  -9.503  1.00  0.00           H  
ATOM   2968  CA  CYS   181     -13.221  11.256  -8.524  1.00  0.00           C  
ATOM   2969  HA  CYS   181     -13.933  10.470  -8.786  1.00  0.00           H  
ATOM   2970  CB  CYS   181     -12.501  10.809  -7.239  1.00  0.00           C  
ATOM   2971  HB2 CYS   181     -11.614  11.424  -7.069  1.00  0.00           H  
ATOM   2972  HB3 CYS   181     -13.175  10.927  -6.390  1.00  0.00           H  
ATOM   2973  SG  CYS   181     -12.043   9.054  -7.331  1.00  0.00           S  
ATOM   2974  HG  CYS   181     -12.127   8.771  -6.017  1.00  0.00           H  
ATOM   2975  C   CYS   181     -14.056  12.534  -8.303  1.00  0.00           C  
ATOM   2976  O   CYS   181     -13.705  13.630  -8.749  1.00  0.00           O  
ATOM   2977  N   ILE   182     -15.167  12.386  -7.576  1.00  0.00           N  
ATOM   2978  H   ILE   182     -15.375  11.467  -7.211  1.00  0.00           H  
ATOM   2979  CA  ILE   182     -16.068  13.471  -7.156  1.00  0.00           C  
ATOM   2980  HA  ILE   182     -15.755  14.391  -7.646  1.00  0.00           H  
ATOM   2981  CB  ILE   182     -17.516  13.182  -7.639  1.00  0.00           C  
ATOM   2982  HB  ILE   182     -17.861  12.258  -7.171  1.00  0.00           H  
ATOM   2983  CG2 ILE   182     -18.481  14.305  -7.223  1.00  0.00           C  
ATOM   2984 HG21 ILE   182     -18.448  14.461  -6.148  1.00  0.00           H  
ATOM   2985 HG22 ILE   182     -18.235  15.235  -7.738  1.00  0.00           H  
ATOM   2986 HG23 ILE   182     -19.510  14.036  -7.466  1.00  0.00           H  
ATOM   2987  CG1 ILE   182     -17.534  12.986  -9.179  1.00  0.00           C  
ATOM   2988 HG12 ILE   182     -17.000  13.812  -9.653  1.00  0.00           H  
ATOM   2989 HG13 ILE   182     -17.005  12.062  -9.420  1.00  0.00           H  
ATOM   2990  CD1 ILE   182     -18.924  12.889  -9.824  1.00  0.00           C  
ATOM   2991 HD11 ILE   182     -19.532  12.154  -9.297  1.00  0.00           H  
ATOM   2992 HD12 ILE   182     -19.420  13.860  -9.803  1.00  0.00           H  
ATOM   2993 HD13 ILE   182     -18.819  12.582 -10.864  1.00  0.00           H  
ATOM   2994  C   ILE   182     -15.943  13.660  -5.624  1.00  0.00           C  
ATOM   2995  O   ILE   182     -15.798  12.663  -4.908  1.00  0.00           O  
ATOM   2996  N   PRO   183     -15.904  14.902  -5.101  1.00  0.00           N  
ATOM   2997  CD  PRO   183     -15.816  16.153  -5.836  1.00  0.00           C  
ATOM   2998  HD2 PRO   183     -16.664  16.269  -6.506  1.00  0.00           H  
ATOM   2999  HD3 PRO   183     -14.879  16.179  -6.392  1.00  0.00           H  
ATOM   3000  CG  PRO   183     -15.825  17.269  -4.795  1.00  0.00           C  
ATOM   3001  HG2 PRO   183     -16.848  17.607  -4.636  1.00  0.00           H  
ATOM   3002  HG3 PRO   183     -15.183  18.097  -5.092  1.00  0.00           H  
ATOM   3003  CB  PRO   183     -15.306  16.582  -3.535  1.00  0.00           C  
ATOM   3004  HB2 PRO   183     -15.635  17.092  -2.628  1.00  0.00           H  
ATOM   3005  HB3 PRO   183     -14.222  16.526  -3.565  1.00  0.00           H  
ATOM   3006  CA  PRO   183     -15.879  15.172  -3.665  1.00  0.00           C  
ATOM   3007  HA  PRO   183     -15.215  14.467  -3.168  1.00  0.00           H  
ATOM   3008  C   PRO   183     -17.265  15.091  -3.008  1.00  0.00           C  
ATOM   3009  O   PRO   183     -18.292  15.216  -3.670  1.00  0.00           O  
ATOM   3010  N   GLU   184     -17.262  14.962  -1.683  1.00  0.00           N  
ATOM   3011  H   GLU   184     -16.363  14.844  -1.229  1.00  0.00           H  
ATOM   3012  CA  GLU   184     -18.428  14.993  -0.798  1.00  0.00           C  
ATOM   3013  HA  GLU   184     -19.283  15.347  -1.374  1.00  0.00           H  
ATOM   3014  CB  GLU   184     -18.721  13.556  -0.322  1.00  0.00           C  
ATOM   3015  HB2 GLU   184     -18.803  12.918  -1.203  1.00  0.00           H  
ATOM   3016  HB3 GLU   184     -17.868  13.203   0.261  1.00  0.00           H  
ATOM   3017  CG  GLU   184     -19.993  13.358   0.519  1.00  0.00           C  
ATOM   3018  HG2 GLU   184     -20.092  12.292   0.744  1.00  0.00           H  
ATOM   3019  HG3 GLU   184     -19.876  13.881   1.471  1.00  0.00           H  
ATOM   3020  CD  GLU   184     -21.255  13.866  -0.194  1.00  0.00           C  
ATOM   3021  OE1 GLU   184     -22.028  13.022  -0.694  1.00  0.00           O  
ATOM   3022  OE2 GLU   184     -21.412  15.109  -0.262  1.00  0.00           O  
ATOM   3023  C   GLU   184     -18.214  15.992   0.362  1.00  0.00           C  
ATOM   3024  O   GLU   184     -17.076  16.310   0.728  1.00  0.00           O  
ATOM   3025  N   ASN   185     -19.297  16.530   0.927  1.00  0.00           N  
ATOM   3026  H   ASN   185     -20.205  16.171   0.621  1.00  0.00           H  
ATOM   3027  CA  ASN   185     -19.273  17.633   1.894  1.00  0.00           C  
ATOM   3028  HA  ASN   185     -18.581  18.390   1.516  1.00  0.00           H  
ATOM   3029  CB  ASN   185     -20.682  18.256   1.934  1.00  0.00           C  
ATOM   3030  HB2 ASN   185     -21.049  18.405   0.920  1.00  0.00           H  
ATOM   3031  HB3 ASN   185     -21.371  17.581   2.439  1.00  0.00           H  
ATOM   3032  CG  ASN   185     -20.689  19.588   2.662  1.00  0.00           C  
ATOM   3033  OD1 ASN   185     -20.731  19.669   3.880  1.00  0.00           O  
ATOM   3034  ND2 ASN   185     -20.634  20.679   1.933  1.00  0.00           N  
ATOM   3035 HD21 ASN   185     -20.565  21.568   2.406  1.00  0.00           H  
ATOM   3036 HD22 ASN   185     -20.635  20.630   0.931  1.00  0.00           H  
ATOM   3037  C   ASN   185     -18.782  17.203   3.297  1.00  0.00           C  
ATOM   3038  O   ASN   185     -19.562  16.739   4.128  1.00  0.00           O  
ATOM   3039  N   ASN   186     -17.500  17.428   3.611  1.00  0.00           N  
ATOM   3040  H   ASN   186     -16.929  17.867   2.904  1.00  0.00           H  
ATOM   3041  CA  ASN   186     -16.926  17.223   4.955  1.00  0.00           C  
ATOM   3042  HA  ASN   186     -17.458  16.374   5.389  1.00  0.00           H  
ATOM   3043  CB  ASN   186     -15.431  16.831   4.871  1.00  0.00           C  
ATOM   3044  HB2 ASN   186     -15.269  16.210   3.996  1.00  0.00           H  
ATOM   3045  HB3 ASN   186     -14.813  17.723   4.772  1.00  0.00           H  
ATOM   3046  CG  ASN   186     -14.968  16.023   6.085  1.00  0.00           C  
ATOM   3047  OD1 ASN   186     -15.735  15.325   6.729  1.00  0.00           O  
ATOM   3048  ND2 ASN   186     -13.705  16.040   6.438  1.00  0.00           N  
ATOM   3049 HD21 ASN   186     -13.442  15.481   7.222  1.00  0.00           H  
ATOM   3050 HD22 ASN   186     -12.977  16.563   5.936  1.00  0.00           H  
ATOM   3051  C   ASN   186     -17.209  18.421   5.892  1.00  0.00           C  
ATOM   3052  O   ASN   186     -16.303  19.015   6.477  1.00  0.00           O  
ATOM   3053  N   GLY   187     -18.480  18.823   5.985  1.00  0.00           N  
ATOM   3054  H   GLY   187     -19.164  18.304   5.443  1.00  0.00           H  
ATOM   3055  CA  GLY   187     -18.964  19.882   6.874  1.00  0.00           C  
ATOM   3056  HA2 GLY   187     -19.984  19.633   7.172  1.00  0.00           H  
ATOM   3057  HA3 GLY   187     -18.355  19.904   7.779  1.00  0.00           H  
ATOM   3058  C   GLY   187     -18.968  21.291   6.264  1.00  0.00           C  
ATOM   3059  O   GLY   187     -18.015  22.063   6.387  1.00  0.00           O  
ATOM   3060  N   GLY   188     -20.106  21.676   5.683  1.00  0.00           N  
ATOM   3061  H   GLY   188     -20.770  20.941   5.452  1.00  0.00           H  
ATOM   3062  CA  GLY   188     -20.406  23.029   5.213  1.00  0.00           C  
ATOM   3063  HA2 GLY   188     -21.456  23.081   4.925  1.00  0.00           H  
ATOM   3064  HA3 GLY   188     -20.237  23.738   6.025  1.00  0.00           H  
ATOM   3065  C   GLY   188     -19.557  23.437   4.011  1.00  0.00           C  
ATOM   3066  O   GLY   188     -19.991  23.298   2.869  1.00  0.00           O  
ATOM   3067  N   ALA   189     -18.364  23.970   4.279  1.00  0.00           N  
ATOM   3068  H   ALA   189     -18.078  23.968   5.249  1.00  0.00           H  
ATOM   3069  CA  ALA   189     -17.355  24.324   3.279  1.00  0.00           C  
ATOM   3070  HA  ALA   189     -17.833  24.424   2.304  1.00  0.00           H  
ATOM   3071  CB  ALA   189     -16.784  25.694   3.664  1.00  0.00           C  
ATOM   3072  HB1 ALA   189     -16.208  25.618   4.588  1.00  0.00           H  
ATOM   3073  HB2 ALA   189     -16.133  26.047   2.866  1.00  0.00           H  
ATOM   3074  HB3 ALA   189     -17.590  26.415   3.799  1.00  0.00           H  
ATOM   3075  C   ALA   189     -16.241  23.263   3.122  1.00  0.00           C  
ATOM   3076  O   ALA   189     -15.443  23.354   2.186  1.00  0.00           O  
ATOM   3077  N   GLY   190     -16.154  22.280   4.028  1.00  0.00           N  
ATOM   3078  H   GLY   190     -16.843  22.232   4.770  1.00  0.00           H  
ATOM   3079  CA  GLY   190     -15.233  21.148   3.909  1.00  0.00           C  
ATOM   3080  HA2 GLY   190     -14.221  21.515   3.742  1.00  0.00           H  
ATOM   3081  HA3 GLY   190     -15.235  20.574   4.835  1.00  0.00           H  
ATOM   3082  C   GLY   190     -15.620  20.214   2.761  1.00  0.00           C  
ATOM   3083  O   GLY   190     -16.802  20.010   2.489  1.00  0.00           O  
ATOM   3084  N   CYS   191     -14.619  19.651   2.089  1.00  0.00           N  
ATOM   3085  H   CYS   191     -13.669  19.881   2.365  1.00  0.00           H  
ATOM   3086  CA  CYS   191     -14.766  18.765   0.934  1.00  0.00           C  
ATOM   3087  HA  CYS   191     -15.774  18.354   0.892  1.00  0.00           H  
ATOM   3088  CB  CYS   191     -14.501  19.569  -0.348  1.00  0.00           C  
ATOM   3089  HB2 CYS   191     -13.519  20.038  -0.266  1.00  0.00           H  
ATOM   3090  HB3 CYS   191     -14.486  18.889  -1.201  1.00  0.00           H  
ATOM   3091  SG  CYS   191     -15.760  20.847  -0.629  1.00  0.00           S  
ATOM   3092  HG  CYS   191     -15.640  21.451   0.562  1.00  0.00           H  
ATOM   3093  C   CYS   191     -13.758  17.611   1.041  1.00  0.00           C  
ATOM   3094  O   CYS   191     -12.564  17.868   1.177  1.00  0.00           O  
ATOM   3095  N   VAL   192     -14.219  16.361   0.940  1.00  0.00           N  
ATOM   3096  H   VAL   192     -15.221  16.234   0.811  1.00  0.00           H  
ATOM   3097  CA  VAL   192     -13.391  15.135   0.984  1.00  0.00           C  
ATOM   3098  HA  VAL   192     -12.346  15.433   0.975  1.00  0.00           H  
ATOM   3099  CB  VAL   192     -13.609  14.346   2.298  1.00  0.00           C  
ATOM   3100  HB  VAL   192     -13.417  15.025   3.129  1.00  0.00           H  
ATOM   3101  CG1 VAL   192     -15.037  13.792   2.450  1.00  0.00           C  
ATOM   3102 HG11 VAL   192     -15.246  13.055   1.676  1.00  0.00           H  
ATOM   3103 HG12 VAL   192     -15.154  13.334   3.432  1.00  0.00           H  
ATOM   3104 HG13 VAL   192     -15.761  14.600   2.363  1.00  0.00           H  
ATOM   3105  CG2 VAL   192     -12.644  13.156   2.441  1.00  0.00           C  
ATOM   3106 HG21 VAL   192     -12.859  12.387   1.699  1.00  0.00           H  
ATOM   3107 HG22 VAL   192     -11.617  13.496   2.318  1.00  0.00           H  
ATOM   3108 HG23 VAL   192     -12.739  12.728   3.438  1.00  0.00           H  
ATOM   3109  C   VAL   192     -13.619  14.279  -0.265  1.00  0.00           C  
ATOM   3110  O   VAL   192     -14.730  14.201  -0.778  1.00  0.00           O  
ATOM   3111  N   CYS   193     -12.568  13.652  -0.787  1.00  0.00           N  
ATOM   3112  H   CYS   193     -11.669  13.777  -0.332  1.00  0.00           H  
ATOM   3113  CA  CYS   193     -12.592  12.901  -2.035  1.00  0.00           C  
ATOM   3114  HA  CYS   193     -13.623  12.616  -2.258  1.00  0.00           H  
ATOM   3115  CB  CYS   193     -12.109  13.838  -3.147  1.00  0.00           C  
ATOM   3116  HB2 CYS   193     -12.612  14.800  -3.046  1.00  0.00           H  
ATOM   3117  HB3 CYS   193     -11.032  13.993  -3.057  1.00  0.00           H  
ATOM   3118  SG  CYS   193     -12.500  13.129  -4.765  1.00  0.00           S  
ATOM   3119  HG  CYS   193     -13.838  13.082  -4.604  1.00  0.00           H  
ATOM   3120  C   CYS   193     -11.768  11.611  -1.901  1.00  0.00           C  
ATOM   3121  O   CYS   193     -10.561  11.640  -1.650  1.00  0.00           O  
ATOM   3122  N   HIE   194     -12.451  10.471  -2.027  1.00  0.00           N  
ATOM   3123  H   HIE   194     -13.431  10.525  -2.255  1.00  0.00           H  
ATOM   3124  CA  HIE   194     -11.901   9.132  -1.805  1.00  0.00           C  
ATOM   3125  HA  HIE   194     -11.095   9.190  -1.070  1.00  0.00           H  
ATOM   3126  CB  HIE   194     -12.999   8.225  -1.217  1.00  0.00           C  
ATOM   3127  HB2 HIE   194     -13.765   8.038  -1.971  1.00  0.00           H  
ATOM   3128  HB3 HIE   194     -12.562   7.267  -0.938  1.00  0.00           H  
ATOM   3129  CG  HIE   194     -13.665   8.823   0.001  1.00  0.00           C  
ATOM   3130  ND1 HIE   194     -13.151   8.826   1.300  1.00  0.00           N  
ATOM   3131  CE1 HIE   194     -14.004   9.562   2.028  1.00  0.00           C  
ATOM   3132  HE1 HIE   194     -13.891   9.772   3.084  1.00  0.00           H  
ATOM   3133  NE2 HIE   194     -15.010  10.015   1.263  1.00  0.00           N  
ATOM   3134  HE2 HIE   194     -15.763  10.615   1.576  1.00  0.00           H  
ATOM   3135  CD2 HIE   194     -14.814   9.559  -0.019  1.00  0.00           C  
ATOM   3136  HD2 HIE   194     -15.427   9.769  -0.885  1.00  0.00           H  
ATOM   3137  C   HIE   194     -11.319   8.600  -3.118  1.00  0.00           C  
ATOM   3138  O   HIE   194     -12.042   8.107  -3.984  1.00  0.00           O  
ATOM   3139  N   LEU   195     -10.013   8.771  -3.307  1.00  0.00           N  
ATOM   3140  H   LEU   195      -9.475   9.215  -2.567  1.00  0.00           H  
ATOM   3141  CA  LEU   195      -9.272   8.294  -4.476  1.00  0.00           C  
ATOM   3142  HA  LEU   195      -9.830   8.533  -5.381  1.00  0.00           H  
ATOM   3143  CB  LEU   195      -7.901   9.002  -4.530  1.00  0.00           C  
ATOM   3144  HB2 LEU   195      -7.324   8.670  -3.667  1.00  0.00           H  
ATOM   3145  HB3 LEU   195      -7.373   8.665  -5.423  1.00  0.00           H  
ATOM   3146  CG  LEU   195      -7.949  10.551  -4.519  1.00  0.00           C  
ATOM   3147  HG  LEU   195      -8.745  10.914  -3.872  1.00  0.00           H  
ATOM   3148  CD1 LEU   195      -6.633  11.130  -3.995  1.00  0.00           C  
ATOM   3149 HD11 LEU   195      -5.796  10.791  -4.604  1.00  0.00           H  
ATOM   3150 HD12 LEU   195      -6.494  10.814  -2.961  1.00  0.00           H  
ATOM   3151 HD13 LEU   195      -6.675  12.218  -4.020  1.00  0.00           H  
ATOM   3152  CD2 LEU   195      -8.173  11.098  -5.925  1.00  0.00           C  
ATOM   3153 HD21 LEU   195      -9.117  10.727  -6.324  1.00  0.00           H  
ATOM   3154 HD22 LEU   195      -8.197  12.184  -5.907  1.00  0.00           H  
ATOM   3155 HD23 LEU   195      -7.357  10.779  -6.571  1.00  0.00           H  
ATOM   3156  C   LEU   195      -9.102   6.765  -4.403  1.00  0.00           C  
ATOM   3157  O   LEU   195      -8.622   6.257  -3.388  1.00  0.00           O  
ATOM   3158  N   LEU   196      -9.479   6.040  -5.463  1.00  0.00           N  
ATOM   3159  H   LEU   196      -9.835   6.531  -6.275  1.00  0.00           H  
ATOM   3160  CA  LEU   196      -9.245   4.593  -5.575  1.00  0.00           C  
ATOM   3161  HA  LEU   196      -9.479   4.117  -4.621  1.00  0.00           H  
ATOM   3162  CB  LEU   196     -10.126   3.969  -6.677  1.00  0.00           C  
ATOM   3163  HB2 LEU   196      -9.931   4.486  -7.616  1.00  0.00           H  
ATOM   3164  HB3 LEU   196      -9.817   2.932  -6.812  1.00  0.00           H  
ATOM   3165  CG  LEU   196     -11.639   3.985  -6.416  1.00  0.00           C  
ATOM   3166  HG  LEU   196     -11.972   5.006  -6.232  1.00  0.00           H  
ATOM   3167  CD1 LEU   196     -12.366   3.444  -7.647  1.00  0.00           C  
ATOM   3168 HD11 LEU   196     -12.045   2.423  -7.856  1.00  0.00           H  
ATOM   3169 HD12 LEU   196     -12.139   4.072  -8.510  1.00  0.00           H  
ATOM   3170 HD13 LEU   196     -13.443   3.461  -7.480  1.00  0.00           H  
ATOM   3171  CD2 LEU   196     -12.030   3.105  -5.228  1.00  0.00           C  
ATOM   3172 HD21 LEU   196     -11.683   2.084  -5.390  1.00  0.00           H  
ATOM   3173 HD22 LEU   196     -13.113   3.105  -5.108  1.00  0.00           H  
ATOM   3174 HD23 LEU   196     -11.583   3.492  -4.316  1.00  0.00           H  
ATOM   3175  C   LEU   196      -7.767   4.317  -5.885  1.00  0.00           C  
ATOM   3176  O   LEU   196      -7.269   4.757  -6.927  1.00  0.00           O  
ATOM   3177  N   MET   197      -7.095   3.581  -4.995  1.00  0.00           N  
ATOM   3178  H   MET   197      -7.602   3.270  -4.171  1.00  0.00           H  
ATOM   3179  CA  MET   197      -5.688   3.182  -5.108  1.00  0.00           C  
ATOM   3180  HA  MET   197      -5.458   2.982  -6.156  1.00  0.00           H  
ATOM   3181  CB  MET   197      -4.768   4.325  -4.611  1.00  0.00           C  
ATOM   3182  HB2 MET   197      -4.854   4.429  -3.527  1.00  0.00           H  
ATOM   3183  HB3 MET   197      -3.751   4.036  -4.847  1.00  0.00           H  
ATOM   3184  CG  MET   197      -4.954   5.722  -5.209  1.00  0.00           C  
ATOM   3185  HG2 MET   197      -4.880   5.656  -6.296  1.00  0.00           H  
ATOM   3186  HG3 MET   197      -5.940   6.105  -4.942  1.00  0.00           H  
ATOM   3187  SD  MET   197      -3.703   6.893  -4.610  1.00  0.00           S  
ATOM   3188  CE  MET   197      -4.137   8.337  -5.605  1.00  0.00           C  
ATOM   3189  HE1 MET   197      -4.109   8.074  -6.661  1.00  0.00           H  
ATOM   3190  HE2 MET   197      -5.137   8.670  -5.341  1.00  0.00           H  
ATOM   3191  HE3 MET   197      -3.425   9.137  -5.413  1.00  0.00           H  
ATOM   3192  C   MET   197      -5.424   1.894  -4.287  1.00  0.00           C  
ATOM   3193  O   MET   197      -5.042   1.980  -3.120  1.00  0.00           O  
ATOM   3194  N   ASP   198      -5.632   0.695  -4.842  1.00  0.00           N  
ATOM   3195  H   ASP   198      -5.973   0.624  -5.795  1.00  0.00           H  
ATOM   3196  CA  ASP   198      -5.438  -0.583  -4.127  1.00  0.00           C  
ATOM   3197  HA  ASP   198      -5.524  -0.398  -3.064  1.00  0.00           H  
ATOM   3198  CB  ASP   198      -6.549  -1.587  -4.509  1.00  0.00           C  
ATOM   3199  HB2 ASP   198      -6.369  -2.524  -3.979  1.00  0.00           H  
ATOM   3200  HB3 ASP   198      -7.499  -1.192  -4.156  1.00  0.00           H  
ATOM   3201  CG  ASP   198      -6.705  -1.878  -6.007  1.00  0.00           C  
ATOM   3202  OD1 ASP   198      -7.281  -2.928  -6.360  1.00  0.00           O  
ATOM   3203  OD2 ASP   198      -6.188  -1.110  -6.846  1.00  0.00           O  
ATOM   3204  C   ASP   198      -4.035  -1.200  -4.279  1.00  0.00           C  
ATOM   3205  O   ASP   198      -3.415  -1.622  -3.297  1.00  0.00           O  
ATOM   3206  N   ASP   199      -3.484  -1.237  -5.492  1.00  0.00           N  
ATOM   3207  H   ASP   199      -4.035  -0.888  -6.269  1.00  0.00           H  
ATOM   3208  CA  ASP   199      -2.183  -1.868  -5.759  1.00  0.00           C  
ATOM   3209  HA  ASP   199      -2.067  -2.650  -5.014  1.00  0.00           H  
ATOM   3210  CB  ASP   199      -2.188  -2.605  -7.107  1.00  0.00           C  
ATOM   3211  HB2 ASP   199      -1.297  -3.232  -7.164  1.00  0.00           H  
ATOM   3212  HB3 ASP   199      -3.048  -3.275  -7.111  1.00  0.00           H  
ATOM   3213  CG  ASP   199      -2.232  -1.718  -8.353  1.00  0.00           C  
ATOM   3214  OD1 ASP   199      -2.024  -0.490  -8.258  1.00  0.00           O  
ATOM   3215  OD2 ASP   199      -2.468  -2.291  -9.445  1.00  0.00           O  
ATOM   3216  C   ASP   199      -0.956  -0.957  -5.553  1.00  0.00           C  
ATOM   3217  O   ASP   199       0.077  -1.180  -6.184  1.00  0.00           O  
ATOM   3218  N   VAL   200      -1.046   0.050  -4.674  1.00  0.00           N  
ATOM   3219  H   VAL   200      -1.908   0.151  -4.155  1.00  0.00           H  
ATOM   3220  CA  VAL   200       0.012   1.066  -4.493  1.00  0.00           C  
ATOM   3221  HA  VAL   200       0.113   1.555  -5.452  1.00  0.00           H  
ATOM   3222  CB  VAL   200      -0.355   2.167  -3.472  1.00  0.00           C  
ATOM   3223  HB  VAL   200       0.501   2.835  -3.359  1.00  0.00           H  
ATOM   3224  CG1 VAL   200      -1.514   3.020  -3.986  1.00  0.00           C  
ATOM   3225 HG11 VAL   200      -1.726   3.827  -3.284  1.00  0.00           H  
ATOM   3226 HG12 VAL   200      -2.405   2.404  -4.095  1.00  0.00           H  
ATOM   3227 HG13 VAL   200      -1.255   3.456  -4.951  1.00  0.00           H  
ATOM   3228  CG2 VAL   200      -0.719   1.633  -2.084  1.00  0.00           C  
ATOM   3229 HG21 VAL   200      -0.909   2.473  -1.417  1.00  0.00           H  
ATOM   3230 HG22 VAL   200       0.111   1.052  -1.683  1.00  0.00           H  
ATOM   3231 HG23 VAL   200      -1.611   1.009  -2.134  1.00  0.00           H  
ATOM   3232  C   VAL   200       1.401   0.489  -4.188  1.00  0.00           C  
ATOM   3233  O   VAL   200       1.525  -0.581  -3.591  1.00  0.00           O  
ATOM   3234  N   VAL   201       2.437   1.210  -4.617  1.00  0.00           N  
ATOM   3235  H   VAL   201       2.230   2.019  -5.199  1.00  0.00           H  
ATOM   3236  CA  VAL   201       3.855   0.939  -4.326  1.00  0.00           C  
ATOM   3237  HA  VAL   201       3.922   0.308  -3.437  1.00  0.00           H  
ATOM   3238  CB  VAL   201       4.549   0.190  -5.484  1.00  0.00           C  
ATOM   3239  HB  VAL   201       5.572  -0.009  -5.179  1.00  0.00           H  
ATOM   3240  CG1 VAL   201       3.896  -1.159  -5.808  1.00  0.00           C  
ATOM   3241 HG11 VAL   201       4.371  -1.591  -6.686  1.00  0.00           H  
ATOM   3242 HG12 VAL   201       4.031  -1.827  -4.962  1.00  0.00           H  
ATOM   3243 HG13 VAL   201       2.835  -1.030  -6.022  1.00  0.00           H  
ATOM   3244  CG2 VAL   201       4.627   0.980  -6.792  1.00  0.00           C  
ATOM   3245 HG21 VAL   201       5.017   1.983  -6.627  1.00  0.00           H  
ATOM   3246 HG22 VAL   201       5.306   0.465  -7.470  1.00  0.00           H  
ATOM   3247 HG23 VAL   201       3.639   1.054  -7.246  1.00  0.00           H  
ATOM   3248  C   VAL   201       4.613   2.232  -4.004  1.00  0.00           C  
ATOM   3249  O   VAL   201       4.180   3.326  -4.372  1.00  0.00           O  
ATOM   3250  N   SER   202       5.769   2.135  -3.351  1.00  0.00           N  
ATOM   3251  H   SER   202       6.042   1.204  -3.030  1.00  0.00           H  
ATOM   3252  CA  SER   202       6.546   3.305  -2.910  1.00  0.00           C  
ATOM   3253  HA  SER   202       5.857   3.956  -2.378  1.00  0.00           H  
ATOM   3254  CB  SER   202       7.649   2.878  -1.949  1.00  0.00           C  
ATOM   3255  HB2 SER   202       8.171   1.997  -2.328  1.00  0.00           H  
ATOM   3256  HB3 SER   202       8.363   3.694  -1.819  1.00  0.00           H  
ATOM   3257  OG  SER   202       7.056   2.607  -0.704  1.00  0.00           O  
ATOM   3258  HG  SER   202       6.818   1.650  -0.684  1.00  0.00           H  
ATOM   3259  C   SER   202       7.161   4.146  -4.032  1.00  0.00           C  
ATOM   3260  O   SER   202       7.562   5.287  -3.779  1.00  0.00           O  
ATOM   3261  N   ALA   203       7.212   3.600  -5.249  1.00  0.00           N  
ATOM   3262  H   ALA   203       6.896   2.649  -5.332  1.00  0.00           H  
ATOM   3263  CA  ALA   203       7.574   4.290  -6.484  1.00  0.00           C  
ATOM   3264  HA  ALA   203       8.325   5.046  -6.259  1.00  0.00           H  
ATOM   3265  CB  ALA   203       8.211   3.246  -7.410  1.00  0.00           C  
ATOM   3266  HB1 ALA   203       9.075   2.793  -6.921  1.00  0.00           H  
ATOM   3267  HB2 ALA   203       7.483   2.468  -7.633  1.00  0.00           H  
ATOM   3268  HB3 ALA   203       8.533   3.714  -8.341  1.00  0.00           H  
ATOM   3269  C   ALA   203       6.389   5.032  -7.151  1.00  0.00           C  
ATOM   3270  O   ALA   203       6.590   5.749  -8.134  1.00  0.00           O  
ATOM   3271  N   ASP   204       5.159   4.900  -6.641  1.00  0.00           N  
ATOM   3272  H   ASP   204       5.011   4.343  -5.806  1.00  0.00           H  
ATOM   3273  CA  ASP   204       4.017   5.655  -7.156  1.00  0.00           C  
ATOM   3274  HA  ASP   204       4.033   5.601  -8.244  1.00  0.00           H  
ATOM   3275  CB  ASP   204       2.681   5.067  -6.673  1.00  0.00           C  
ATOM   3276  HB2 ASP   204       2.676   5.029  -5.583  1.00  0.00           H  
ATOM   3277  HB3 ASP   204       1.881   5.750  -6.967  1.00  0.00           H  
ATOM   3278  CG  ASP   204       2.349   3.684  -7.239  1.00  0.00           C  
ATOM   3279  OD1 ASP   204       2.856   3.300  -8.321  1.00  0.00           O  
ATOM   3280  OD2 ASP   204       1.475   3.020  -6.639  1.00  0.00           O  
ATOM   3281  C   ASP   204       4.083   7.129  -6.737  1.00  0.00           C  
ATOM   3282  O   ASP   204       4.058   7.447  -5.548  1.00  0.00           O  
ATOM   3283  N   GLN   205       4.023   8.041  -7.707  1.00  0.00           N  
ATOM   3284  H   GLN   205       4.096   7.727  -8.663  1.00  0.00           H  
ATOM   3285  CA  GLN   205       3.695   9.442  -7.463  1.00  0.00           C  
ATOM   3286  HA  GLN   205       3.346   9.557  -6.437  1.00  0.00           H  
ATOM   3287  CB  GLN   205       4.946  10.314  -7.628  1.00  0.00           C  
ATOM   3288  HB2 GLN   205       5.696   9.983  -6.907  1.00  0.00           H  
ATOM   3289  HB3 GLN   205       5.343  10.175  -8.635  1.00  0.00           H  
ATOM   3290  CG  GLN   205       4.656  11.808  -7.411  1.00  0.00           C  
ATOM   3291  HG2 GLN   205       3.919  12.148  -8.140  1.00  0.00           H  
ATOM   3292  HG3 GLN   205       4.255  11.965  -6.411  1.00  0.00           H  
ATOM   3293  CD  GLN   205       5.907  12.663  -7.556  1.00  0.00           C  
ATOM   3294  OE1 GLN   205       7.026  12.195  -7.580  1.00  0.00           O  
ATOM   3295  NE2 GLN   205       5.777  13.961  -7.640  1.00  0.00           N  
ATOM   3296 HE21 GLN   205       6.638  14.480  -7.692  1.00  0.00           H  
ATOM   3297 HE22 GLN   205       4.865  14.391  -7.539  1.00  0.00           H  
ATOM   3298  C   GLN   205       2.554   9.852  -8.388  1.00  0.00           C  
ATOM   3299  O   GLN   205       2.606   9.609  -9.592  1.00  0.00           O  
ATOM   3300  N   TYR   206       1.530  10.492  -7.830  1.00  0.00           N  
ATOM   3301  H   TYR   206       1.586  10.704  -6.840  1.00  0.00           H  
ATOM   3302  CA  TYR   206       0.383  11.013  -8.566  1.00  0.00           C  
ATOM   3303  HA  TYR   206       0.360  10.546  -9.546  1.00  0.00           H  
ATOM   3304  CB  TYR   206      -0.923  10.656  -7.844  1.00  0.00           C  
ATOM   3305  HB2 TYR   206      -0.865  10.989  -6.806  1.00  0.00           H  
ATOM   3306  HB3 TYR   206      -1.742  11.205  -8.315  1.00  0.00           H  
ATOM   3307  CG  TYR   206      -1.258   9.180  -7.884  1.00  0.00           C  
ATOM   3308  CD1 TYR   206      -0.763   8.306  -6.894  1.00  0.00           C  
ATOM   3309  HD1 TYR   206      -0.134   8.685  -6.101  1.00  0.00           H  
ATOM   3310  CE1 TYR   206      -1.077   6.933  -6.947  1.00  0.00           C  
ATOM   3311  HE1 TYR   206      -0.703   6.260  -6.189  1.00  0.00           H  
ATOM   3312  CZ  TYR   206      -1.887   6.437  -7.992  1.00  0.00           C  
ATOM   3313  OH  TYR   206      -2.189   5.116  -8.064  1.00  0.00           O  
ATOM   3314  HH  TYR   206      -1.794   4.618  -7.346  1.00  0.00           H  
ATOM   3315  CE2 TYR   206      -2.376   7.311  -8.982  1.00  0.00           C  
ATOM   3316  HE2 TYR   206      -2.991   6.915  -9.780  1.00  0.00           H  
ATOM   3317  CD2 TYR   206      -2.057   8.680  -8.930  1.00  0.00           C  
ATOM   3318  HD2 TYR   206      -2.424   9.346  -9.698  1.00  0.00           H  
ATOM   3319  C   TYR   206       0.487  12.523  -8.756  1.00  0.00           C  
ATOM   3320  O   TYR   206       0.823  13.245  -7.818  1.00  0.00           O  
ATOM   3321  N   THR   207       0.153  13.030  -9.939  1.00  0.00           N  
ATOM   3322  H   THR   207      -0.075  12.378 -10.686  1.00  0.00           H  
ATOM   3323  CA  THR   207      -0.301  14.419 -10.124  1.00  0.00           C  
ATOM   3324  HA  THR   207       0.222  15.075  -9.431  1.00  0.00           H  
ATOM   3325  CB  THR   207      -0.022  14.930 -11.544  1.00  0.00           C  
ATOM   3326  HB  THR   207      -0.548  15.872 -11.697  1.00  0.00           H  
ATOM   3327  CG2 THR   207       1.470  15.166 -11.768  1.00  0.00           C  
ATOM   3328 HG21 THR   207       2.019  14.230 -11.652  1.00  0.00           H  
ATOM   3329 HG22 THR   207       1.840  15.901 -11.054  1.00  0.00           H  
ATOM   3330 HG23 THR   207       1.624  15.540 -12.780  1.00  0.00           H  
ATOM   3331  OG1 THR   207      -0.435  14.001 -12.516  1.00  0.00           O  
ATOM   3332  HG1 THR   207      -1.392  13.901 -12.478  1.00  0.00           H  
ATOM   3333  C   THR   207      -1.795  14.520  -9.821  1.00  0.00           C  
ATOM   3334  O   THR   207      -2.537  13.579 -10.104  1.00  0.00           O  
ATOM   3335  N   LEU   208      -2.227  15.649  -9.248  1.00  0.00           N  
ATOM   3336  H   LEU   208      -1.561  16.400  -9.084  1.00  0.00           H  
ATOM   3337  CA  LEU   208      -3.606  15.931  -8.834  1.00  0.00           C  
ATOM   3338  HA  LEU   208      -4.273  15.153  -9.203  1.00  0.00           H  
ATOM   3339  CB  LEU   208      -3.677  15.986  -7.290  1.00  0.00           C  
ATOM   3340  HB2 LEU   208      -3.009  16.778  -6.949  1.00  0.00           H  
ATOM   3341  HB3 LEU   208      -4.691  16.273  -7.011  1.00  0.00           H  
ATOM   3342  CG  LEU   208      -3.314  14.703  -6.523  1.00  0.00           C  
ATOM   3343  HG  LEU   208      -2.291  14.404  -6.759  1.00  0.00           H  
ATOM   3344  CD1 LEU   208      -3.406  14.952  -5.015  1.00  0.00           C  
ATOM   3345 HD11 LEU   208      -2.658  15.687  -4.719  1.00  0.00           H  
ATOM   3346 HD12 LEU   208      -3.222  14.025  -4.473  1.00  0.00           H  
ATOM   3347 HD13 LEU   208      -4.397  15.325  -4.750  1.00  0.00           H  
ATOM   3348  CD2 LEU   208      -4.257  13.558  -6.876  1.00  0.00           C  
ATOM   3349 HD21 LEU   208      -4.036  12.683  -6.267  1.00  0.00           H  
ATOM   3350 HD22 LEU   208      -5.294  13.859  -6.715  1.00  0.00           H  
ATOM   3351 HD23 LEU   208      -4.114  13.299  -7.922  1.00  0.00           H  
ATOM   3352  C   LEU   208      -4.077  17.276  -9.410  1.00  0.00           C  
ATOM   3353  O   LEU   208      -3.402  18.281  -9.194  1.00  0.00           O  
ATOM   3354  N   ASP   209      -5.255  17.318 -10.039  1.00  0.00           N  
ATOM   3355  H   ASP   209      -5.764  16.448 -10.168  1.00  0.00           H  
ATOM   3356  CA  ASP   209      -5.859  18.550 -10.575  1.00  0.00           C  
ATOM   3357  HA  ASP   209      -5.321  19.408 -10.170  1.00  0.00           H  
ATOM   3358  CB  ASP   209      -5.718  18.632 -12.111  1.00  0.00           C  
ATOM   3359  HB2 ASP   209      -6.091  17.710 -12.553  1.00  0.00           H  
ATOM   3360  HB3 ASP   209      -6.361  19.442 -12.456  1.00  0.00           H  
ATOM   3361  CG  ASP   209      -4.296  18.883 -12.644  1.00  0.00           C  
ATOM   3362  OD1 ASP   209      -3.304  18.289 -12.164  1.00  0.00           O  
ATOM   3363  OD2 ASP   209      -4.138  19.747 -13.538  1.00  0.00           O  
ATOM   3364  C   ASP   209      -7.329  18.703 -10.126  1.00  0.00           C  
ATOM   3365  O   ASP   209      -8.214  17.956 -10.551  1.00  0.00           O  
ATOM   3366  N   LEU   210      -7.594  19.681  -9.255  1.00  0.00           N  
ATOM   3367  H   LEU   210      -6.843  20.329  -9.040  1.00  0.00           H  
ATOM   3368  CA  LEU   210      -8.919  20.029  -8.730  1.00  0.00           C  
ATOM   3369  HA  LEU   210      -9.513  19.117  -8.671  1.00  0.00           H  
ATOM   3370  CB  LEU   210      -8.746  20.599  -7.308  1.00  0.00           C  
ATOM   3371  HB2 LEU   210      -8.259  19.850  -6.682  1.00  0.00           H  
ATOM   3372  HB3 LEU   210      -8.084  21.462  -7.375  1.00  0.00           H  
ATOM   3373  CG  LEU   210     -10.047  21.052  -6.623  1.00  0.00           C  
ATOM   3374  HG  LEU   210     -10.538  21.812  -7.232  1.00  0.00           H  
ATOM   3375  CD1 LEU   210     -11.013  19.890  -6.408  1.00  0.00           C  
ATOM   3376 HD11 LEU   210     -11.314  19.460  -7.359  1.00  0.00           H  
ATOM   3377 HD12 LEU   210     -10.542  19.123  -5.792  1.00  0.00           H  
ATOM   3378 HD13 LEU   210     -11.905  20.253  -5.905  1.00  0.00           H  
ATOM   3379  CD2 LEU   210      -9.737  21.668  -5.258  1.00  0.00           C  
ATOM   3380 HD21 LEU   210      -9.289  20.924  -4.598  1.00  0.00           H  
ATOM   3381 HD22 LEU   210      -9.049  22.502  -5.379  1.00  0.00           H  
ATOM   3382 HD23 LEU   210     -10.654  22.039  -4.801  1.00  0.00           H  
ATOM   3383  C   LEU   210      -9.642  21.017  -9.661  1.00  0.00           C  
ATOM   3384  O   LEU   210      -9.086  22.046 -10.050  1.00  0.00           O  
ATOM   3385  N   TRP   211     -10.900  20.735 -10.001  1.00  0.00           N  
ATOM   3386  H   TRP   211     -11.320  19.893  -9.619  1.00  0.00           H  
ATOM   3387  CA  TRP   211     -11.587  21.339 -11.148  1.00  0.00           C  
ATOM   3388  HA  TRP   211     -11.044  22.222 -11.486  1.00  0.00           H  
ATOM   3389  CB  TRP   211     -11.554  20.289 -12.270  1.00  0.00           C  
ATOM   3390  HB2 TRP   211     -10.591  19.775 -12.238  1.00  0.00           H  
ATOM   3391  HB3 TRP   211     -12.311  19.535 -12.061  1.00  0.00           H  
ATOM   3392  CG  TRP   211     -11.743  20.771 -13.673  1.00  0.00           C  
ATOM   3393  CD1 TRP   211     -10.744  20.916 -14.571  1.00  0.00           C  
ATOM   3394  HD1 TRP   211      -9.699  20.716 -14.360  1.00  0.00           H  
ATOM   3395  NE1 TRP   211     -11.258  21.351 -15.776  1.00  0.00           N  
ATOM   3396  HE1 TRP   211     -10.686  21.557 -16.585  1.00  0.00           H  
ATOM   3397  CE2 TRP   211     -12.627  21.489 -15.716  1.00  0.00           C  
ATOM   3398  CZ2 TRP   211     -13.588  21.855 -16.668  1.00  0.00           C  
ATOM   3399  HZ2 TRP   211     -13.288  22.140 -17.667  1.00  0.00           H  
ATOM   3400  CH2 TRP   211     -14.940  21.910 -16.287  1.00  0.00           C  
ATOM   3401  HH2 TRP   211     -15.690  22.239 -16.995  1.00  0.00           H  
ATOM   3402  CZ3 TRP   211     -15.309  21.592 -14.968  1.00  0.00           C  
ATOM   3403  HZ3 TRP   211     -16.347  21.667 -14.672  1.00  0.00           H  
ATOM   3404  CE3 TRP   211     -14.336  21.211 -14.023  1.00  0.00           C  
ATOM   3405  HE3 TRP   211     -14.636  20.983 -13.010  1.00  0.00           H  
ATOM   3406  CD2 TRP   211     -12.969  21.147 -14.372  1.00  0.00           C  
ATOM   3407  C   TRP   211     -13.012  21.771 -10.773  1.00  0.00           C  
ATOM   3408  O   TRP   211     -13.753  20.967 -10.207  1.00  0.00           O  
ATOM   3409  N   ALA   212     -13.396  23.017 -11.068  1.00  0.00           N  
ATOM   3410  H   ALA   212     -12.791  23.585 -11.654  1.00  0.00           H  
ATOM   3411  CA  ALA   212     -14.606  23.665 -10.560  1.00  0.00           C  
ATOM   3412  HA  ALA   212     -15.217  22.918 -10.061  1.00  0.00           H  
ATOM   3413  CB  ALA   212     -14.199  24.703  -9.507  1.00  0.00           C  
ATOM   3414  HB1 ALA   212     -13.664  25.527  -9.981  1.00  0.00           H  
ATOM   3415  HB2 ALA   212     -15.090  25.096  -9.015  1.00  0.00           H  
ATOM   3416  HB3 ALA   212     -13.549  24.246  -8.763  1.00  0.00           H  
ATOM   3417  C   ALA   212     -15.440  24.316 -11.679  1.00  0.00           C  
ATOM   3418  O   ALA   212     -14.975  25.247 -12.343  1.00  0.00           O  
ATOM   3419  N   GLY   213     -16.683  23.853 -11.860  1.00  0.00           N  
ATOM   3420  H   GLY   213     -16.993  23.134 -11.209  1.00  0.00           H  
ATOM   3421  CA  GLY   213     -17.714  24.388 -12.762  1.00  0.00           C  
ATOM   3422  HA2 GLY   213     -18.635  23.823 -12.611  1.00  0.00           H  
ATOM   3423  HA3 GLY   213     -17.916  25.421 -12.481  1.00  0.00           H  
ATOM   3424  C   GLY   213     -17.379  24.359 -14.260  1.00  0.00           C  
ATOM   3425  O   GLY   213     -18.021  23.654 -15.035  1.00  0.00           O  
ATOM   3426  N   GLN   214     -16.373  25.132 -14.666  1.00  0.00           N  
ATOM   3427  H   GLN   214     -15.868  25.614 -13.931  1.00  0.00           H  
ATOM   3428  CA  GLN   214     -15.973  25.379 -16.057  1.00  0.00           C  
ATOM   3429  HA  GLN   214     -16.547  24.730 -16.720  1.00  0.00           H  
ATOM   3430  CB  GLN   214     -16.324  26.849 -16.372  1.00  0.00           C  
ATOM   3431  HB2 GLN   214     -17.276  27.106 -15.907  1.00  0.00           H  
ATOM   3432  HB3 GLN   214     -15.570  27.479 -15.896  1.00  0.00           H  
ATOM   3433  CG  GLN   214     -16.364  27.207 -17.874  1.00  0.00           C  
ATOM   3434  HG2 GLN   214     -15.928  28.198 -17.999  1.00  0.00           H  
ATOM   3435  HG3 GLN   214     -15.752  26.514 -18.447  1.00  0.00           H  
ATOM   3436  CD  GLN   214     -17.765  27.254 -18.491  1.00  0.00           C  
ATOM   3437  OE1 GLN   214     -18.783  27.404 -17.838  1.00  0.00           O  
ATOM   3438  NE2 GLN   214     -17.872  27.168 -19.799  1.00  0.00           N  
ATOM   3439 HE21 GLN   214     -18.807  27.203 -20.165  1.00  0.00           H  
ATOM   3440 HE22 GLN   214     -17.059  27.049 -20.374  1.00  0.00           H  
ATOM   3441  C   GLN   214     -14.474  25.110 -16.312  1.00  0.00           C  
ATOM   3442  O   GLN   214     -14.072  24.946 -17.463  1.00  0.00           O  
ATOM   3443  N   GLN   215     -13.634  25.103 -15.267  1.00  0.00           N  
ATOM   3444  H   GLN   215     -14.011  25.102 -14.326  1.00  0.00           H  
ATOM   3445  CA  GLN   215     -12.173  25.190 -15.406  1.00  0.00           C  
ATOM   3446  HA  GLN   215     -11.868  24.583 -16.260  1.00  0.00           H  
ATOM   3447  CB  GLN   215     -11.795  26.658 -15.708  1.00  0.00           C  
ATOM   3448  HB2 GLN   215     -10.738  26.716 -15.972  1.00  0.00           H  
ATOM   3449  HB3 GLN   215     -12.359  26.975 -16.585  1.00  0.00           H  
ATOM   3450  CG  GLN   215     -12.062  27.636 -14.545  1.00  0.00           C  
ATOM   3451  HG2 GLN   215     -13.018  27.408 -14.077  1.00  0.00           H  
ATOM   3452  HG3 GLN   215     -11.289  27.514 -13.789  1.00  0.00           H  
ATOM   3453  CD  GLN   215     -12.118  29.096 -14.986  1.00  0.00           C  
ATOM   3454  OE1 GLN   215     -12.582  29.440 -16.060  1.00  0.00           O  
ATOM   3455  NE2 GLN   215     -11.696  30.033 -14.162  1.00  0.00           N  
ATOM   3456 HE21 GLN   215     -11.762  30.979 -14.494  1.00  0.00           H  
ATOM   3457 HE22 GLN   215     -11.322  29.795 -13.259  1.00  0.00           H  
ATOM   3458  C   GLN   215     -11.420  24.650 -14.177  1.00  0.00           C  
ATOM   3459  O   GLN   215     -12.019  24.204 -13.201  1.00  0.00           O  
ATOM   3460  N   LEU   216     -10.086  24.683 -14.225  1.00  0.00           N  
ATOM   3461  H   LEU   216      -9.650  25.096 -15.032  1.00  0.00           H  
ATOM   3462  CA  LEU   216      -9.210  24.291 -13.113  1.00  0.00           C  
ATOM   3463  HA  LEU   216      -9.528  23.308 -12.769  1.00  0.00           H  
ATOM   3464  CB  LEU   216      -7.766  24.225 -13.646  1.00  0.00           C  
ATOM   3465  HB2 LEU   216      -7.786  24.145 -14.733  1.00  0.00           H  
ATOM   3466  HB3 LEU   216      -7.259  25.166 -13.423  1.00  0.00           H  
ATOM   3467  CG  LEU   216      -6.972  23.039 -13.068  1.00  0.00           C  
ATOM   3468  HG  LEU   216      -7.590  22.454 -12.387  1.00  0.00           H  
ATOM   3469  CD1 LEU   216      -6.529  22.134 -14.215  1.00  0.00           C  
ATOM   3470 HD11 LEU   216      -5.851  22.663 -14.884  1.00  0.00           H  
ATOM   3471 HD12 LEU   216      -6.013  21.270 -13.809  1.00  0.00           H  
ATOM   3472 HD13 LEU   216      -7.394  21.780 -14.773  1.00  0.00           H  
ATOM   3473  CD2 LEU   216      -5.738  23.519 -12.310  1.00  0.00           C  
ATOM   3474 HD21 LEU   216      -5.079  24.081 -12.972  1.00  0.00           H  
ATOM   3475 HD22 LEU   216      -6.041  24.146 -11.471  1.00  0.00           H  
ATOM   3476 HD23 LEU   216      -5.208  22.652 -11.922  1.00  0.00           H  
ATOM   3477  C   LEU   216      -9.301  25.276 -11.930  1.00  0.00           C  
ATOM   3478  O   LEU   216      -9.527  26.464 -12.149  1.00  0.00           O  
ATOM   3479  N   LEU   217      -9.056  24.812 -10.700  1.00  0.00           N  
ATOM   3480  H   LEU   217      -8.920  23.813 -10.580  1.00  0.00           H  
ATOM   3481  CA  LEU   217      -9.060  25.656  -9.495  1.00  0.00           C  
ATOM   3482  HA  LEU   217      -9.041  26.700  -9.809  1.00  0.00           H  
ATOM   3483  CB  LEU   217     -10.384  25.414  -8.747  1.00  0.00           C  
ATOM   3484  HB2 LEU   217     -11.210  25.576  -9.441  1.00  0.00           H  
ATOM   3485  HB3 LEU   217     -10.414  24.371  -8.428  1.00  0.00           H  
ATOM   3486  CG  LEU   217     -10.598  26.312  -7.513  1.00  0.00           C  
ATOM   3487  HG  LEU   217      -9.797  26.145  -6.795  1.00  0.00           H  
ATOM   3488  CD1 LEU   217     -10.655  27.802  -7.866  1.00  0.00           C  
ATOM   3489 HD11 LEU   217      -9.681  28.134  -8.226  1.00  0.00           H  
ATOM   3490 HD12 LEU   217     -10.903  28.382  -6.980  1.00  0.00           H  
ATOM   3491 HD13 LEU   217     -11.410  27.975  -8.634  1.00  0.00           H  
ATOM   3492  CD2 LEU   217     -11.915  25.951  -6.829  1.00  0.00           C  
ATOM   3493 HD21 LEU   217     -11.935  24.888  -6.590  1.00  0.00           H  
ATOM   3494 HD22 LEU   217     -12.011  26.520  -5.908  1.00  0.00           H  
ATOM   3495 HD23 LEU   217     -12.758  26.197  -7.475  1.00  0.00           H  
ATOM   3496  C   LEU   217      -7.820  25.472  -8.600  1.00  0.00           C  
ATOM   3497  O   LEU   217      -7.394  26.429  -7.964  1.00  0.00           O  
ATOM   3498  N   TRP   218      -7.218  24.281  -8.577  1.00  0.00           N  
ATOM   3499  H   TRP   218      -7.637  23.519  -9.098  1.00  0.00           H  
ATOM   3500  CA  TRP   218      -5.926  23.998  -7.929  1.00  0.00           C  
ATOM   3501  HA  TRP   218      -5.259  24.849  -8.071  1.00  0.00           H  
ATOM   3502  CB  TRP   218      -6.129  23.800  -6.413  1.00  0.00           C  
ATOM   3503  HB2 TRP   218      -6.433  24.752  -5.974  1.00  0.00           H  
ATOM   3504  HB3 TRP   218      -6.949  23.101  -6.259  1.00  0.00           H  
ATOM   3505  CG  TRP   218      -4.952  23.275  -5.643  1.00  0.00           C  
ATOM   3506  CD1 TRP   218      -4.053  24.022  -4.962  1.00  0.00           C  
ATOM   3507  HD1 TRP   218      -4.071  25.101  -4.861  1.00  0.00           H  
ATOM   3508  NE1 TRP   218      -3.093  23.200  -4.406  1.00  0.00           N  
ATOM   3509  HE1 TRP   218      -2.311  23.545  -3.828  1.00  0.00           H  
ATOM   3510  CE2 TRP   218      -3.334  21.873  -4.676  1.00  0.00           C  
ATOM   3511  CZ2 TRP   218      -2.684  20.687  -4.309  1.00  0.00           C  
ATOM   3512  HZ2 TRP   218      -1.820  20.730  -3.659  1.00  0.00           H  
ATOM   3513  CH2 TRP   218      -3.186  19.459  -4.774  1.00  0.00           C  
ATOM   3514  HH2 TRP   218      -2.703  18.535  -4.487  1.00  0.00           H  
ATOM   3515  CZ3 TRP   218      -4.321  19.436  -5.604  1.00  0.00           C  
ATOM   3516  HZ3 TRP   218      -4.707  18.492  -5.963  1.00  0.00           H  
ATOM   3517  CE3 TRP   218      -4.977  20.634  -5.948  1.00  0.00           C  
ATOM   3518  HE3 TRP   218      -5.857  20.599  -6.569  1.00  0.00           H  
ATOM   3519  CD2 TRP   218      -4.508  21.886  -5.486  1.00  0.00           C  
ATOM   3520  C   TRP   218      -5.263  22.775  -8.582  1.00  0.00           C  
ATOM   3521  O   TRP   218      -5.957  21.944  -9.165  1.00  0.00           O  
ATOM   3522  N   LYS   219      -3.936  22.634  -8.471  1.00  0.00           N  
ATOM   3523  H   LYS   219      -3.424  23.321  -7.927  1.00  0.00           H  
ATOM   3524  CA  LYS   219      -3.212  21.401  -8.828  1.00  0.00           C  
ATOM   3525  HA  LYS   219      -3.857  20.560  -8.571  1.00  0.00           H  
ATOM   3526  CB  LYS   219      -2.925  21.317 -10.338  1.00  0.00           C  
ATOM   3527  HB2 LYS   219      -2.382  20.393 -10.528  1.00  0.00           H  
ATOM   3528  HB3 LYS   219      -3.872  21.252 -10.870  1.00  0.00           H  
ATOM   3529  CG  LYS   219      -2.111  22.500 -10.888  1.00  0.00           C  
ATOM   3530  HG2 LYS   219      -2.654  23.423 -10.685  1.00  0.00           H  
ATOM   3531  HG3 LYS   219      -1.148  22.552 -10.377  1.00  0.00           H  
ATOM   3532  CD  LYS   219      -1.867  22.425 -12.403  1.00  0.00           C  
ATOM   3533  HD2 LYS   219      -2.816  22.304 -12.930  1.00  0.00           H  
ATOM   3534  HD3 LYS   219      -1.445  23.386 -12.702  1.00  0.00           H  
ATOM   3535  CE  LYS   219      -0.871  21.335 -12.832  1.00  0.00           C  
ATOM   3536  HE2 LYS   219      -0.389  21.674 -13.752  1.00  0.00           H  
ATOM   3537  HE3 LYS   219      -0.096  21.234 -12.066  1.00  0.00           H  
ATOM   3538  NZ  LYS   219      -1.518  20.027 -13.097  1.00  0.00           N  
ATOM   3539  HZ1 LYS   219      -0.914  19.339 -13.514  1.00  0.00           H  
ATOM   3540  HZ2 LYS   219      -1.939  19.584 -12.276  1.00  0.00           H  
ATOM   3541  HZ3 LYS   219      -2.364  20.110 -13.669  1.00  0.00           H  
ATOM   3542  C   LYS   219      -1.935  21.204  -8.015  1.00  0.00           C  
ATOM   3543  O   LYS   219      -1.286  22.172  -7.631  1.00  0.00           O  
ATOM   3544  N   GLY   220      -1.553  19.946  -7.820  1.00  0.00           N  
ATOM   3545  H   GLY   220      -2.134  19.220  -8.229  1.00  0.00           H  
ATOM   3546  CA  GLY   220      -0.388  19.535  -7.040  1.00  0.00           C  
ATOM   3547  HA2 GLY   220       0.459  20.180  -7.276  1.00  0.00           H  
ATOM   3548  HA3 GLY   220      -0.613  19.652  -5.980  1.00  0.00           H  
ATOM   3549  C   GLY   220       0.013  18.085  -7.312  1.00  0.00           C  
ATOM   3550  O   GLY   220      -0.221  17.550  -8.400  1.00  0.00           O  
ATOM   3551  N   SER   221       0.646  17.435  -6.334  1.00  0.00           N  
ATOM   3552  H   SER   221       0.779  17.894  -5.443  1.00  0.00           H  
ATOM   3553  CA  SER   221       1.139  16.057  -6.456  1.00  0.00           C  
ATOM   3554  HA  SER   221       0.427  15.512  -7.071  1.00  0.00           H  
ATOM   3555  CB  SER   221       2.498  16.072  -7.173  1.00  0.00           C  
ATOM   3556  HB2 SER   221       2.395  16.591  -8.128  1.00  0.00           H  
ATOM   3557  HB3 SER   221       3.219  16.615  -6.559  1.00  0.00           H  
ATOM   3558  OG  SER   221       2.991  14.771  -7.419  1.00  0.00           O  
ATOM   3559  HG  SER   221       2.261  14.242  -7.796  1.00  0.00           H  
ATOM   3560  C   SER   221       1.203  15.350  -5.094  1.00  0.00           C  
ATOM   3561  O   SER   221       1.294  16.004  -4.061  1.00  0.00           O  
ATOM   3562  N   PHE   222       1.127  14.020  -5.086  1.00  0.00           N  
ATOM   3563  H   PHE   222       1.084  13.546  -5.981  1.00  0.00           H  
ATOM   3564  CA  PHE   222       0.970  13.174  -3.897  1.00  0.00           C  
ATOM   3565  HA  PHE   222       1.354  13.694  -3.018  1.00  0.00           H  
ATOM   3566  CB  PHE   222      -0.537  12.932  -3.703  1.00  0.00           C  
ATOM   3567  HB2 PHE   222      -0.991  13.864  -3.362  1.00  0.00           H  
ATOM   3568  HB3 PHE   222      -0.980  12.698  -4.673  1.00  0.00           H  
ATOM   3569  CG  PHE   222      -0.916  11.831  -2.733  1.00  0.00           C  
ATOM   3570  CD1 PHE   222      -0.733  12.010  -1.350  1.00  0.00           C  
ATOM   3571  HD1 PHE   222      -0.315  12.931  -0.966  1.00  0.00           H  
ATOM   3572  CE1 PHE   222      -1.119  10.998  -0.456  1.00  0.00           C  
ATOM   3573  HE1 PHE   222      -1.000  11.146   0.606  1.00  0.00           H  
ATOM   3574  CZ  PHE   222      -1.693   9.809  -0.936  1.00  0.00           C  
ATOM   3575  HZ  PHE   222      -2.014   9.045  -0.245  1.00  0.00           H  
ATOM   3576  CE2 PHE   222      -1.877   9.627  -2.315  1.00  0.00           C  
ATOM   3577  HE2 PHE   222      -2.331   8.715  -2.681  1.00  0.00           H  
ATOM   3578  CD2 PHE   222      -1.482  10.633  -3.213  1.00  0.00           C  
ATOM   3579  HD2 PHE   222      -1.631  10.487  -4.273  1.00  0.00           H  
ATOM   3580  C   PHE   222       1.763  11.867  -4.061  1.00  0.00           C  
ATOM   3581  O   PHE   222       1.871  11.361  -5.177  1.00  0.00           O  
ATOM   3582  N   LYS   223       2.310  11.305  -2.975  1.00  0.00           N  
ATOM   3583  H   LYS   223       2.149  11.744  -2.078  1.00  0.00           H  
ATOM   3584  CA  LYS   223       3.117  10.071  -2.974  1.00  0.00           C  
ATOM   3585  HA  LYS   223       2.996   9.543  -3.919  1.00  0.00           H  
ATOM   3586  CB  LYS   223       4.608  10.448  -2.879  1.00  0.00           C  
ATOM   3587  HB2 LYS   223       4.849  11.108  -3.714  1.00  0.00           H  
ATOM   3588  HB3 LYS   223       4.795  10.993  -1.952  1.00  0.00           H  
ATOM   3589  CG  LYS   223       5.534   9.221  -2.943  1.00  0.00           C  
ATOM   3590  HG2 LYS   223       5.419   8.626  -2.037  1.00  0.00           H  
ATOM   3591  HG3 LYS   223       5.254   8.606  -3.791  1.00  0.00           H  
ATOM   3592  CD  LYS   223       7.002   9.633  -3.120  1.00  0.00           C  
ATOM   3593  HD2 LYS   223       7.097  10.173  -4.063  1.00  0.00           H  
ATOM   3594  HD3 LYS   223       7.302  10.304  -2.315  1.00  0.00           H  
ATOM   3595  CE  LYS   223       7.943   8.420  -3.168  1.00  0.00           C  
ATOM   3596  HE2 LYS   223       7.536   7.670  -3.854  1.00  0.00           H  
ATOM   3597  HE3 LYS   223       8.902   8.759  -3.568  1.00  0.00           H  
ATOM   3598  NZ  LYS   223       8.162   7.822  -1.827  1.00  0.00           N  
ATOM   3599  HZ1 LYS   223       8.478   8.544  -1.171  1.00  0.00           H  
ATOM   3600  HZ2 LYS   223       7.310   7.437  -1.431  1.00  0.00           H  
ATOM   3601  HZ3 LYS   223       8.869   7.106  -1.852  1.00  0.00           H  
ATOM   3602  C   LYS   223       2.630   9.178  -1.823  1.00  0.00           C  
ATOM   3603  O   LYS   223       2.775   9.599  -0.673  1.00  0.00           O  
ATOM   3604  N   PRO   224       1.988   8.016  -2.082  1.00  0.00           N  
ATOM   3605  CD  PRO   224       1.665   7.451  -3.388  1.00  0.00           C  
ATOM   3606  HD2 PRO   224       2.486   6.812  -3.714  1.00  0.00           H  
ATOM   3607  HD3 PRO   224       1.460   8.218  -4.135  1.00  0.00           H  
ATOM   3608  CG  PRO   224       0.412   6.602  -3.185  1.00  0.00           C  
ATOM   3609  HG2 PRO   224       0.366   5.779  -3.898  1.00  0.00           H  
ATOM   3610  HG3 PRO   224      -0.477   7.229  -3.263  1.00  0.00           H  
ATOM   3611  CB  PRO   224       0.580   6.106  -1.753  1.00  0.00           C  
ATOM   3612  HB2 PRO   224       1.246   5.242  -1.752  1.00  0.00           H  
ATOM   3613  HB3 PRO   224      -0.379   5.852  -1.301  1.00  0.00           H  
ATOM   3614  CA  PRO   224       1.242   7.295  -1.047  1.00  0.00           C  
ATOM   3615  HA  PRO   224       0.461   7.957  -0.672  1.00  0.00           H  
ATOM   3616  C   PRO   224       2.087   6.837   0.146  1.00  0.00           C  
ATOM   3617  O   PRO   224       1.620   6.923   1.278  1.00  0.00           O  
ATOM   3618  N   SER   225       3.331   6.407  -0.093  1.00  0.00           N  
ATOM   3619  H   SER   225       3.663   6.379  -1.045  1.00  0.00           H  
ATOM   3620  CA  SER   225       4.244   5.898   0.941  1.00  0.00           C  
ATOM   3621  HA  SER   225       3.703   5.153   1.526  1.00  0.00           H  
ATOM   3622  CB  SER   225       5.423   5.169   0.284  1.00  0.00           C  
ATOM   3623  HB2 SER   225       6.125   4.852   1.057  1.00  0.00           H  
ATOM   3624  HB3 SER   225       5.031   4.273  -0.197  1.00  0.00           H  
ATOM   3625  OG  SER   225       6.117   5.935  -0.696  1.00  0.00           O  
ATOM   3626  HG  SER   225       6.634   5.276  -1.179  1.00  0.00           H  
ATOM   3627  C   SER   225       4.746   6.942   1.947  1.00  0.00           C  
ATOM   3628  O   SER   225       5.169   6.552   3.028  1.00  0.00           O  
ATOM   3629  N   GLU   226       4.652   8.242   1.641  1.00  0.00           N  
ATOM   3630  H   GLU   226       4.270   8.495   0.744  1.00  0.00           H  
ATOM   3631  CA  GLU   226       5.007   9.332   2.575  1.00  0.00           C  
ATOM   3632  HA  GLU   226       5.870   9.036   3.175  1.00  0.00           H  
ATOM   3633  CB  GLU   226       5.372  10.611   1.791  1.00  0.00           C  
ATOM   3634  HB2 GLU   226       4.449  11.038   1.398  1.00  0.00           H  
ATOM   3635  HB3 GLU   226       5.796  11.340   2.483  1.00  0.00           H  
ATOM   3636  CG  GLU   226       6.321  10.464   0.591  1.00  0.00           C  
ATOM   3637  HG2 GLU   226       5.867   9.783  -0.128  1.00  0.00           H  
ATOM   3638  HG3 GLU   226       6.394  11.436   0.099  1.00  0.00           H  
ATOM   3639  CD  GLU   226       7.738   9.969   0.908  1.00  0.00           C  
ATOM   3640  OE1 GLU   226       8.052   9.702   2.083  1.00  0.00           O  
ATOM   3641  OE2 GLU   226       8.501   9.824  -0.077  1.00  0.00           O  
ATOM   3642  C   GLU   226       3.858   9.687   3.544  1.00  0.00           C  
ATOM   3643  O   GLU   226       4.090  10.247   4.612  1.00  0.00           O  
ATOM   3644  N   HIE   227       2.608   9.382   3.168  1.00  0.00           N  
ATOM   3645  H   HIE   227       2.503   8.839   2.321  1.00  0.00           H  
ATOM   3646  CA  HIE   227       1.381   9.860   3.829  1.00  0.00           C  
ATOM   3647  HA  HIE   227       1.658  10.384   4.746  1.00  0.00           H  
ATOM   3648  CB  HIE   227       0.663  10.878   2.927  1.00  0.00           C  
ATOM   3649  HB2 HIE   227       0.520  10.421   1.950  1.00  0.00           H  
ATOM   3650  HB3 HIE   227      -0.313  11.108   3.356  1.00  0.00           H  
ATOM   3651  CG  HIE   227       1.372  12.197   2.759  1.00  0.00           C  
ATOM   3652  ND1 HIE   227       1.294  13.267   3.653  1.00  0.00           N  
ATOM   3653  CE1 HIE   227       2.060  14.236   3.134  1.00  0.00           C  
ATOM   3654  HE1 HIE   227       2.221  15.200   3.597  1.00  0.00           H  
ATOM   3655  NE2 HIE   227       2.600  13.837   1.968  1.00  0.00           N  
ATOM   3656  HE2 HIE   227       3.237  14.382   1.408  1.00  0.00           H  
ATOM   3657  CD2 HIE   227       2.167  12.553   1.710  1.00  0.00           C  
ATOM   3658  HD2 HIE   227       2.419  11.925   0.868  1.00  0.00           H  
ATOM   3659  C   HIE   227       0.468   8.701   4.261  1.00  0.00           C  
ATOM   3660  O   HIE   227      -0.758   8.763   4.130  1.00  0.00           O  
ATOM   3661  N   VAL   228       1.073   7.615   4.745  1.00  0.00           N  
ATOM   3662  H   VAL   228       2.084   7.630   4.801  1.00  0.00           H  
ATOM   3663  CA  VAL   228       0.364   6.427   5.233  1.00  0.00           C  
ATOM   3664  HA  VAL   228      -0.438   6.196   4.533  1.00  0.00           H  
ATOM   3665  CB  VAL   228       1.295   5.201   5.281  1.00  0.00           C  
ATOM   3666  HB  VAL   228       2.135   5.431   5.933  1.00  0.00           H  
ATOM   3667  CG1 VAL   228       0.587   3.950   5.816  1.00  0.00           C  
ATOM   3668 HG11 VAL   228       0.264   4.104   6.843  1.00  0.00           H  
ATOM   3669 HG12 VAL   228      -0.276   3.715   5.192  1.00  0.00           H  
ATOM   3670 HG13 VAL   228       1.285   3.114   5.803  1.00  0.00           H  
ATOM   3671  CG2 VAL   228       1.850   4.851   3.896  1.00  0.00           C  
ATOM   3672 HG21 VAL   228       2.468   3.953   3.951  1.00  0.00           H  
ATOM   3673 HG22 VAL   228       1.035   4.684   3.193  1.00  0.00           H  
ATOM   3674 HG23 VAL   228       2.474   5.666   3.531  1.00  0.00           H  
ATOM   3675  C   VAL   228      -0.260   6.688   6.609  1.00  0.00           C  
ATOM   3676  O   VAL   228       0.444   6.927   7.597  1.00  0.00           O  
ATOM   3677  N   LYS   229      -1.583   6.525   6.696  1.00  0.00           N  
ATOM   3678  H   LYS   229      -2.086   6.327   5.832  1.00  0.00           H  
ATOM   3679  CA  LYS   229      -2.301   6.320   7.963  1.00  0.00           C  
ATOM   3680  HA  LYS   229      -1.598   6.397   8.789  1.00  0.00           H  
ATOM   3681  CB  LYS   229      -3.347   7.423   8.175  1.00  0.00           C  
ATOM   3682  HB2 LYS   229      -2.852   8.393   8.114  1.00  0.00           H  
ATOM   3683  HB3 LYS   229      -4.114   7.367   7.401  1.00  0.00           H  
ATOM   3684  CG  LYS   229      -3.990   7.267   9.564  1.00  0.00           C  
ATOM   3685  HG2 LYS   229      -4.569   6.343   9.599  1.00  0.00           H  
ATOM   3686  HG3 LYS   229      -3.208   7.213  10.322  1.00  0.00           H  
ATOM   3687  CD  LYS   229      -4.912   8.443   9.891  1.00  0.00           C  
ATOM   3688  HD2 LYS   229      -4.346   9.375   9.842  1.00  0.00           H  
ATOM   3689  HD3 LYS   229      -5.727   8.471   9.166  1.00  0.00           H  
ATOM   3690  CE  LYS   229      -5.478   8.262  11.302  1.00  0.00           C  
ATOM   3691  HE2 LYS   229      -5.976   7.289  11.363  1.00  0.00           H  
ATOM   3692  HE3 LYS   229      -4.655   8.252  12.025  1.00  0.00           H  
ATOM   3693  NZ  LYS   229      -6.443   9.333  11.642  1.00  0.00           N  
ATOM   3694  HZ1 LYS   229      -7.203   9.367  10.981  1.00  0.00           H  
ATOM   3695  HZ2 LYS   229      -6.892   9.109  12.536  1.00  0.00           H  
ATOM   3696  HZ3 LYS   229      -6.009  10.237  11.740  1.00  0.00           H  
ATOM   3697  C   LYS   229      -2.913   4.915   7.966  1.00  0.00           C  
ATOM   3698  O   LYS   229      -3.858   4.673   7.215  1.00  0.00           O  
ATOM   3699  N   PRO   230      -2.402   3.965   8.773  1.00  0.00           N  
ATOM   3700  CD  PRO   230      -1.223   4.037   9.622  1.00  0.00           C  
ATOM   3701  HD2 PRO   230      -1.523   4.341  10.625  1.00  0.00           H  
ATOM   3702  HD3 PRO   230      -0.469   4.714   9.228  1.00  0.00           H  
ATOM   3703  CG  PRO   230      -0.670   2.615   9.656  1.00  0.00           C  
ATOM   3704  HG2 PRO   230      -0.093   2.424  10.559  1.00  0.00           H  
ATOM   3705  HG3 PRO   230      -0.068   2.430   8.765  1.00  0.00           H  
ATOM   3706  CB  PRO   230      -1.939   1.768   9.610  1.00  0.00           C  
ATOM   3707  HB2 PRO   230      -2.339   1.662  10.620  1.00  0.00           H  
ATOM   3708  HB3 PRO   230      -1.755   0.789   9.168  1.00  0.00           H  
ATOM   3709  CA  PRO   230      -2.890   2.593   8.738  1.00  0.00           C  
ATOM   3710  HA  PRO   230      -2.807   2.251   7.709  1.00  0.00           H  
ATOM   3711  C   PRO   230      -4.342   2.455   9.205  1.00  0.00           C  
ATOM   3712  O   PRO   230      -4.840   3.255  10.002  1.00  0.00           O  
ATOM   3713  N   ARG   231      -5.004   1.384   8.761  1.00  0.00           N  
ATOM   3714  H   ARG   231      -4.527   0.795   8.087  1.00  0.00           H  
ATOM   3715  CA  ARG   231      -6.301   0.947   9.293  1.00  0.00           C  
ATOM   3716  HA  ARG   231      -6.991   1.789   9.229  1.00  0.00           H  
ATOM   3717  CB  ARG   231      -6.850  -0.213   8.444  1.00  0.00           C  
ATOM   3718  HB2 ARG   231      -6.124  -1.028   8.411  1.00  0.00           H  
ATOM   3719  HB3 ARG   231      -7.768  -0.580   8.904  1.00  0.00           H  
ATOM   3720  CG  ARG   231      -7.172   0.250   7.014  1.00  0.00           C  
ATOM   3721  HG2 ARG   231      -7.831   1.119   7.063  1.00  0.00           H  
ATOM   3722  HG3 ARG   231      -6.256   0.535   6.497  1.00  0.00           H  
ATOM   3723  CD  ARG   231      -7.868  -0.848   6.207  1.00  0.00           C  
ATOM   3724  HD2 ARG   231      -7.165  -1.665   6.030  1.00  0.00           H  
ATOM   3725  HD3 ARG   231      -8.704  -1.229   6.795  1.00  0.00           H  
ATOM   3726  NE  ARG   231      -8.349  -0.305   4.922  1.00  0.00           N  
ATOM   3727  HE  ARG   231      -7.786   0.397   4.457  1.00  0.00           H  
ATOM   3728  CZ  ARG   231      -9.421  -0.648   4.242  1.00  0.00           C  
ATOM   3729  NH1 ARG   231     -10.171  -1.657   4.563  1.00  0.00           N  
ATOM   3730 HH11 ARG   231      -9.840  -2.266   5.290  1.00  0.00           H  
ATOM   3731 HH12 ARG   231     -10.991  -1.859   4.023  1.00  0.00           H  
ATOM   3732  NH2 ARG   231      -9.756   0.024   3.192  1.00  0.00           N  
ATOM   3733 HH21 ARG   231      -9.058   0.690   2.850  1.00  0.00           H  
ATOM   3734 HH22 ARG   231     -10.397  -0.329   2.511  1.00  0.00           H  
ATOM   3735  C   ARG   231      -6.191   0.572  10.779  1.00  0.00           C  
ATOM   3736  O   ARG   231      -5.140   0.131  11.236  1.00  0.00           O  
ATOM   3737  N   ALA   232      -7.281   0.748  11.526  1.00  0.00           N  
ATOM   3738  H   ALA   232      -8.118   1.077  11.079  1.00  0.00           H  
ATOM   3739  CA  ALA   232      -7.366   0.387  12.946  1.00  0.00           C  
ATOM   3740  HA  ALA   232      -6.496   0.801  13.448  1.00  0.00           H  
ATOM   3741  CB  ALA   232      -8.610   1.049  13.543  1.00  0.00           C  
ATOM   3742  HB1 ALA   232      -9.508   0.659  13.062  1.00  0.00           H  
ATOM   3743  HB2 ALA   232      -8.660   0.841  14.612  1.00  0.00           H  
ATOM   3744  HB3 ALA   232      -8.557   2.124  13.396  1.00  0.00           H  
ATOM   3745  C   ALA   232      -7.417  -1.145  13.153  1.00  0.00           C  
ATOM   3746  O   ALA   232      -8.087  -1.814  12.364  1.00  0.00           O  
ATOM   3747  N   PRO   233      -6.761  -1.721  14.185  1.00  0.00           N  
ATOM   3748  CD  PRO   233      -5.829  -1.071  15.097  1.00  0.00           C  
ATOM   3749  HD2 PRO   233      -6.375  -0.655  15.945  1.00  0.00           H  
ATOM   3750  HD3 PRO   233      -5.243  -0.298  14.604  1.00  0.00           H  
ATOM   3751  CG  PRO   233      -4.889  -2.178  15.565  1.00  0.00           C  
ATOM   3752  HG2 PRO   233      -4.464  -1.960  16.546  1.00  0.00           H  
ATOM   3753  HG3 PRO   233      -4.101  -2.318  14.824  1.00  0.00           H  
ATOM   3754  CB  PRO   233      -5.789  -3.411  15.587  1.00  0.00           C  
ATOM   3755  HB2 PRO   233      -6.331  -3.452  16.531  1.00  0.00           H  
ATOM   3756  HB3 PRO   233      -5.216  -4.326  15.437  1.00  0.00           H  
ATOM   3757  CA  PRO   233      -6.772  -3.165  14.439  1.00  0.00           C  
ATOM   3758  HA  PRO   233      -6.402  -3.666  13.547  1.00  0.00           H  
ATOM   3759  C   PRO   233      -8.155  -3.738  14.777  1.00  0.00           C  
ATOM   3760  O   PRO   233      -8.989  -3.070  15.392  1.00  0.00           O  
ATOM   3761  N   GLY   234      -8.371  -5.007  14.419  1.00  0.00           N  
ATOM   3762  H   GLY   234      -7.591  -5.535  14.039  1.00  0.00           H  
ATOM   3763  CA  GLY   234      -9.634  -5.717  14.647  1.00  0.00           C  
ATOM   3764  HA2 GLY   234     -10.452  -4.998  14.690  1.00  0.00           H  
ATOM   3765  HA3 GLY   234      -9.824  -6.383  13.806  1.00  0.00           H  
ATOM   3766  C   GLY   234      -9.646  -6.561  15.925  1.00  0.00           C  
ATOM   3767  O   GLY   234      -8.614  -7.083  16.329  1.00  0.00           O  
ATOM   3768  N   ASN   235     -10.832  -6.745  16.510  1.00  0.00           N  
ATOM   3769  H   ASN   235     -11.628  -6.327  16.051  1.00  0.00           H  
ATOM   3770  CA  ASN   235     -11.158  -7.766  17.524  1.00  0.00           C  
ATOM   3771  HA  ASN   235     -12.099  -7.458  17.981  1.00  0.00           H  
ATOM   3772  CB  ASN   235     -11.431  -9.123  16.837  1.00  0.00           C  
ATOM   3773  HB2 ASN   235     -10.569  -9.418  16.239  1.00  0.00           H  
ATOM   3774  HB3 ASN   235     -11.576  -9.877  17.611  1.00  0.00           H  
ATOM   3775  CG  ASN   235     -12.669  -9.127  15.960  1.00  0.00           C  
ATOM   3776  OD1 ASN   235     -13.045  -8.139  15.354  1.00  0.00           O  
ATOM   3777  ND2 ASN   235     -13.367 -10.233  15.874  1.00  0.00           N  
ATOM   3778 HD21 ASN   235     -14.170 -10.198  15.269  1.00  0.00           H  
ATOM   3779 HD22 ASN   235     -13.077 -11.070  16.346  1.00  0.00           H  
ATOM   3780  C   ASN   235     -10.177  -7.890  18.711  1.00  0.00           C  
ATOM   3781  O   ASN   235      -9.652  -8.971  18.974  1.00  0.00           O  
ATOM   3782  N   LEU   236      -9.963  -6.808  19.468  1.00  0.00           N  
ATOM   3783  H   LEU   236     -10.404  -5.938  19.219  1.00  0.00           H  
ATOM   3784  CA  LEU   236      -9.230  -6.879  20.740  1.00  0.00           C  
ATOM   3785  HA  LEU   236      -8.277  -7.368  20.544  1.00  0.00           H  
ATOM   3786  CB  LEU   236      -8.950  -5.459  21.256  1.00  0.00           C  
ATOM   3787  HB2 LEU   236      -8.377  -4.916  20.505  1.00  0.00           H  
ATOM   3788  HB3 LEU   236      -9.906  -4.951  21.388  1.00  0.00           H  
ATOM   3789  CG  LEU   236      -8.191  -5.425  22.600  1.00  0.00           C  
ATOM   3790  HG  LEU   236      -8.722  -6.012  23.347  1.00  0.00           H  
ATOM   3791  CD1 LEU   236      -6.761  -5.946  22.487  1.00  0.00           C  
ATOM   3792 HD11 LEU   236      -6.774  -7.019  22.297  1.00  0.00           H  
ATOM   3793 HD12 LEU   236      -6.230  -5.437  21.682  1.00  0.00           H  
ATOM   3794 HD13 LEU   236      -6.236  -5.778  23.425  1.00  0.00           H  
ATOM   3795  CD2 LEU   236      -8.114  -3.992  23.110  1.00  0.00           C  
ATOM   3796 HD21 LEU   236      -7.539  -3.388  22.410  1.00  0.00           H  
ATOM   3797 HD22 LEU   236      -9.121  -3.589  23.209  1.00  0.00           H  
ATOM   3798 HD23 LEU   236      -7.628  -3.980  24.085  1.00  0.00           H  
ATOM   3799  C   LEU   236      -9.967  -7.726  21.793  1.00  0.00           C  
ATOM   3800  O   LEU   236     -11.070  -7.387  22.232  1.00  0.00           O  
ATOM   3801  N   THR   237      -9.315  -8.787  22.259  1.00  0.00           N  
ATOM   3802  H   THR   237      -8.427  -9.025  21.825  1.00  0.00           H  
ATOM   3803  CA  THR   237      -9.706  -9.584  23.424  1.00  0.00           C  
ATOM   3804  HA  THR   237     -10.696  -9.275  23.750  1.00  0.00           H  
ATOM   3805  CB  THR   237      -9.790 -11.084  23.096  1.00  0.00           C  
ATOM   3806  HB  THR   237     -10.282 -11.590  23.929  1.00  0.00           H  
ATOM   3807  CG2 THR   237     -10.572 -11.396  21.820  1.00  0.00           C  
ATOM   3808 HG21 THR   237     -10.720 -12.472  21.736  1.00  0.00           H  
ATOM   3809 HG22 THR   237     -11.544 -10.905  21.854  1.00  0.00           H  
ATOM   3810 HG23 THR   237     -10.022 -11.042  20.947  1.00  0.00           H  
ATOM   3811  OG1 THR   237      -8.505 -11.625  22.947  1.00  0.00           O  
ATOM   3812  HG1 THR   237      -8.599 -12.499  22.563  1.00  0.00           H  
ATOM   3813  C   THR   237      -8.749  -9.349  24.593  1.00  0.00           C  
ATOM   3814  O   THR   237      -7.694  -8.727  24.456  1.00  0.00           O  
ATOM   3815  N   VAL   238      -9.134  -9.849  25.766  1.00  0.00           N  
ATOM   3816  H   VAL   238     -10.008 -10.354  25.816  1.00  0.00           H  
ATOM   3817  CA  VAL   238      -8.355  -9.816  27.008  1.00  0.00           C  
ATOM   3818  HA  VAL   238      -7.296  -9.778  26.761  1.00  0.00           H  
ATOM   3819  CB  VAL   238      -8.701  -8.555  27.829  1.00  0.00           C  
ATOM   3820  HB  VAL   238      -8.469  -7.682  27.218  1.00  0.00           H  
ATOM   3821  CG1 VAL   238     -10.182  -8.472  28.229  1.00  0.00           C  
ATOM   3822 HG11 VAL   238     -10.443  -9.286  28.905  1.00  0.00           H  
ATOM   3823 HG12 VAL   238     -10.371  -7.532  28.736  1.00  0.00           H  
ATOM   3824 HG13 VAL   238     -10.821  -8.521  27.349  1.00  0.00           H  
ATOM   3825  CG2 VAL   238      -7.857  -8.466  29.102  1.00  0.00           C  
ATOM   3826 HG21 VAL   238      -6.802  -8.562  28.857  1.00  0.00           H  
ATOM   3827 HG22 VAL   238      -8.141  -9.260  29.793  1.00  0.00           H  
ATOM   3828 HG23 VAL   238      -8.021  -7.504  29.588  1.00  0.00           H  
ATOM   3829  C   VAL   238      -8.614 -11.114  27.773  1.00  0.00           C  
ATOM   3830  O   VAL   238      -9.758 -11.560  27.851  1.00  0.00           O  
ATOM   3831  N   HIE   239      -7.570 -11.742  28.309  1.00  0.00           N  
ATOM   3832  H   HIE   239      -6.639 -11.388  28.111  1.00  0.00           H  
ATOM   3833  CA  HIE   239      -7.667 -13.031  28.996  1.00  0.00           C  
ATOM   3834  HA  HIE   239      -8.670 -13.137  29.418  1.00  0.00           H  
ATOM   3835  CB  HIE   239      -7.478 -14.164  27.979  1.00  0.00           C  
ATOM   3836  HB2 HIE   239      -6.496 -14.074  27.512  1.00  0.00           H  
ATOM   3837  HB3 HIE   239      -8.238 -14.082  27.201  1.00  0.00           H  
ATOM   3838  CG  HIE   239      -7.602 -15.517  28.622  1.00  0.00           C  
ATOM   3839  ND1 HIE   239      -8.726 -15.967  29.313  1.00  0.00           N  
ATOM   3840  CE1 HIE   239      -8.391 -17.159  29.821  1.00  0.00           C  
ATOM   3841  HE1 HIE   239      -9.040 -17.759  30.444  1.00  0.00           H  
ATOM   3842  NE2 HIE   239      -7.133 -17.482  29.476  1.00  0.00           N  
ATOM   3843  HE2 HIE   239      -6.648 -18.307  29.794  1.00  0.00           H  
ATOM   3844  CD2 HIE   239      -6.613 -16.450  28.723  1.00  0.00           C  
ATOM   3845  HD2 HIE   239      -5.616 -16.355  28.324  1.00  0.00           H  
ATOM   3846  C   HIE   239      -6.675 -13.145  30.158  1.00  0.00           C  
ATOM   3847  O   HIE   239      -5.519 -12.737  30.046  1.00  0.00           O  
ATOM   3848  N   THR   240      -7.124 -13.704  31.282  1.00  0.00           N  
ATOM   3849  H   THR   240      -8.090 -13.996  31.314  1.00  0.00           H  
ATOM   3850  CA  THR   240      -6.346 -13.818  32.527  1.00  0.00           C  
ATOM   3851  HA  THR   240      -5.617 -13.009  32.548  1.00  0.00           H  
ATOM   3852  CB  THR   240      -7.254 -13.649  33.763  1.00  0.00           C  
ATOM   3853  HB  THR   240      -7.768 -14.589  33.969  1.00  0.00           H  
ATOM   3854  CG2 THR   240      -6.470 -13.215  35.001  1.00  0.00           C  
ATOM   3855 HG21 THR   240      -5.717 -13.961  35.256  1.00  0.00           H  
ATOM   3856 HG22 THR   240      -5.979 -12.259  34.815  1.00  0.00           H  
ATOM   3857 HG23 THR   240      -7.147 -13.108  35.848  1.00  0.00           H  
ATOM   3858  OG1 THR   240      -8.219 -12.647  33.540  1.00  0.00           O  
ATOM   3859  HG1 THR   240      -8.634 -12.429  34.381  1.00  0.00           H  
ATOM   3860  C   THR   240      -5.577 -15.145  32.604  1.00  0.00           C  
ATOM   3861  O   THR   240      -6.071 -16.202  32.212  1.00  0.00           O  
ATOM   3862  N   GLN   241      -4.361 -15.111  33.146  1.00  0.00           N  
ATOM   3863  H   GLN   241      -3.993 -14.212  33.446  1.00  0.00           H  
ATOM   3864  CA  GLN   241      -3.460 -16.251  33.324  1.00  0.00           C  
ATOM   3865  HA  GLN   241      -4.027 -17.175  33.200  1.00  0.00           H  
ATOM   3866  CB  GLN   241      -2.354 -16.216  32.252  1.00  0.00           C  
ATOM   3867  HB2 GLN   241      -1.758 -15.310  32.370  1.00  0.00           H  
ATOM   3868  HB3 GLN   241      -1.695 -17.069  32.415  1.00  0.00           H  
ATOM   3869  CG  GLN   241      -2.892 -16.290  30.811  1.00  0.00           C  
ATOM   3870  HG2 GLN   241      -3.648 -17.074  30.761  1.00  0.00           H  
ATOM   3871  HG3 GLN   241      -3.358 -15.341  30.540  1.00  0.00           H  
ATOM   3872  CD  GLN   241      -1.795 -16.605  29.795  1.00  0.00           C  
ATOM   3873  OE1 GLN   241      -0.640 -16.216  29.927  1.00  0.00           O  
ATOM   3874  NE2 GLN   241      -2.092 -17.344  28.747  1.00  0.00           N  
ATOM   3875 HE21 GLN   241      -1.368 -17.499  28.068  1.00  0.00           H  
ATOM   3876 HE22 GLN   241      -3.031 -17.670  28.605  1.00  0.00           H  
ATOM   3877  C   GLN   241      -2.862 -16.280  34.744  1.00  0.00           C  
ATOM   3878  O   GLN   241      -2.940 -15.307  35.492  1.00  0.00           O  
ATOM   3879  N   VAL   242      -2.262 -17.417  35.114  1.00  0.00           N  
ATOM   3880  H   VAL   242      -2.216 -18.164  34.441  1.00  0.00           H  
ATOM   3881  CA  VAL   242      -1.658 -17.666  36.437  1.00  0.00           C  
ATOM   3882  HA  VAL   242      -2.469 -17.656  37.166  1.00  0.00           H  
ATOM   3883  CB  VAL   242      -1.033 -19.079  36.454  1.00  0.00           C  
ATOM   3884  HB  VAL   242      -1.817 -19.783  36.171  1.00  0.00           H  
ATOM   3885  CG1 VAL   242       0.119 -19.246  35.452  1.00  0.00           C  
ATOM   3886 HG11 VAL   242      -0.214 -19.011  34.442  1.00  0.00           H  
ATOM   3887 HG12 VAL   242       0.472 -20.277  35.469  1.00  0.00           H  
ATOM   3888 HG13 VAL   242       0.947 -18.586  35.715  1.00  0.00           H  
ATOM   3889  CG2 VAL   242      -0.534 -19.495  37.841  1.00  0.00           C  
ATOM   3890 HG21 VAL   242      -1.327 -19.363  38.577  1.00  0.00           H  
ATOM   3891 HG22 VAL   242      -0.246 -20.546  37.825  1.00  0.00           H  
ATOM   3892 HG23 VAL   242       0.335 -18.901  38.131  1.00  0.00           H  
ATOM   3893  C   VAL   242      -0.658 -16.574  36.863  1.00  0.00           C  
ATOM   3894  O   VAL   242       0.051 -16.017  36.025  1.00  0.00           O  
ATOM   3895  N   SER   243      -0.609 -16.292  38.171  1.00  0.00           N  
ATOM   3896  H   SER   243      -1.221 -16.804  38.785  1.00  0.00           H  
ATOM   3897  CA  SER   243       0.213 -15.238  38.794  1.00  0.00           C  
ATOM   3898  HA  SER   243      -0.059 -15.200  39.849  1.00  0.00           H  
ATOM   3899  CB  SER   243       1.708 -15.588  38.739  1.00  0.00           C  
ATOM   3900  HB2 SER   243       2.024 -15.680  37.699  1.00  0.00           H  
ATOM   3901  HB3 SER   243       2.287 -14.790  39.208  1.00  0.00           H  
ATOM   3902  OG  SER   243       1.961 -16.810  39.418  1.00  0.00           O  
ATOM   3903  HG  SER   243       1.940 -16.641  40.364  1.00  0.00           H  
ATOM   3904  C   SER   243      -0.103 -13.840  38.242  1.00  0.00           C  
ATOM   3905  O   SER   243       0.745 -13.190  37.627  1.00  0.00           O  
ATOM   3906  N   ASP   244      -1.357 -13.421  38.439  1.00  0.00           N  
ATOM   3907  H   ASP   244      -1.901 -13.949  39.114  1.00  0.00           H  
ATOM   3908  CA  ASP   244      -1.911 -12.078  38.203  1.00  0.00           C  
ATOM   3909  HA  ASP   244      -2.992 -12.216  38.159  1.00  0.00           H  
ATOM   3910  CB  ASP   244      -1.669 -11.165  39.425  1.00  0.00           C  
ATOM   3911  HB2 ASP   244      -0.607 -10.929  39.472  1.00  0.00           H  
ATOM   3912  HB3 ASP   244      -2.210 -10.231  39.267  1.00  0.00           H  
ATOM   3913  CG  ASP   244      -2.080 -11.749  40.797  1.00  0.00           C  
ATOM   3914  OD1 ASP   244      -2.390 -12.965  40.886  1.00  0.00           O  
ATOM   3915  OD2 ASP   244      -2.047 -10.957  41.760  1.00  0.00           O  
ATOM   3916  C   ASP   244      -1.535 -11.470  36.832  1.00  0.00           C  
ATOM   3917  O   ASP   244      -1.286 -10.268  36.685  1.00  0.00           O  
ATOM   3918  N   THR   245      -1.440 -12.343  35.823  1.00  0.00           N  
ATOM   3919  H   THR   245      -1.719 -13.298  36.019  1.00  0.00           H  
ATOM   3920  CA  THR   245      -0.865 -12.056  34.505  1.00  0.00           C  
ATOM   3921  HA  THR   245      -0.355 -11.095  34.549  1.00  0.00           H  
ATOM   3922  CB  THR   245       0.182 -13.114  34.128  1.00  0.00           C  
ATOM   3923  HB  THR   245      -0.246 -14.108  34.256  1.00  0.00           H  
ATOM   3924  CG2 THR   245       0.691 -12.986  32.688  1.00  0.00           C  
ATOM   3925 HG21 THR   245       1.023 -11.966  32.498  1.00  0.00           H  
ATOM   3926 HG22 THR   245      -0.104 -13.243  31.987  1.00  0.00           H  
ATOM   3927 HG23 THR   245       1.523 -13.673  32.539  1.00  0.00           H  
ATOM   3928  OG1 THR   245       1.315 -12.973  34.955  1.00  0.00           O  
ATOM   3929  HG1 THR   245       1.049 -13.200  35.868  1.00  0.00           H  
ATOM   3930  C   THR   245      -1.952 -11.963  33.442  1.00  0.00           C  
ATOM   3931  O   THR   245      -2.694 -12.911  33.198  1.00  0.00           O  
ATOM   3932  N   LEU   246      -2.016 -10.824  32.763  1.00  0.00           N  
ATOM   3933  H   LEU   246      -1.325 -10.114  32.981  1.00  0.00           H  
ATOM   3934  CA  LEU   246      -2.980 -10.515  31.713  1.00  0.00           C  
ATOM   3935  HA  LEU   246      -3.857 -11.148  31.854  1.00  0.00           H  
ATOM   3936  CB  LEU   246      -3.385  -9.042  31.897  1.00  0.00           C  
ATOM   3937  HB2 LEU   246      -3.442  -8.814  32.965  1.00  0.00           H  
ATOM   3938  HB3 LEU   246      -2.599  -8.420  31.473  1.00  0.00           H  
ATOM   3939  CG  LEU   246      -4.730  -8.652  31.263  1.00  0.00           C  
ATOM   3940  HG  LEU   246      -4.734  -8.919  30.205  1.00  0.00           H  
ATOM   3941  CD1 LEU   246      -5.902  -9.334  31.975  1.00  0.00           C  
ATOM   3942 HD11 LEU   246      -6.844  -8.879  31.673  1.00  0.00           H  
ATOM   3943 HD12 LEU   246      -5.938 -10.394  31.729  1.00  0.00           H  
ATOM   3944 HD13 LEU   246      -5.808  -9.221  33.057  1.00  0.00           H  
ATOM   3945  CD2 LEU   246      -4.904  -7.138  31.385  1.00  0.00           C  
ATOM   3946 HD21 LEU   246      -5.804  -6.833  30.851  1.00  0.00           H  
ATOM   3947 HD22 LEU   246      -4.048  -6.625  30.952  1.00  0.00           H  
ATOM   3948 HD23 LEU   246      -4.995  -6.859  32.436  1.00  0.00           H  
ATOM   3949  C   LEU   246      -2.402 -10.803  30.315  1.00  0.00           C  
ATOM   3950  O   LEU   246      -1.204 -10.628  30.079  1.00  0.00           O  
ATOM   3951  N   LEU   247      -3.255 -11.193  29.370  1.00  0.00           N  
ATOM   3952  H   LEU   247      -4.203 -11.426  29.655  1.00  0.00           H  
ATOM   3953  CA  LEU   247      -2.918 -11.427  27.962  1.00  0.00           C  
ATOM   3954  HA  LEU   247      -1.952 -10.975  27.735  1.00  0.00           H  
ATOM   3955  CB  LEU   247      -2.813 -12.952  27.749  1.00  0.00           C  
ATOM   3956  HB2 LEU   247      -2.034 -13.348  28.402  1.00  0.00           H  
ATOM   3957  HB3 LEU   247      -3.760 -13.401  28.050  1.00  0.00           H  
ATOM   3958  CG  LEU   247      -2.524 -13.380  26.298  1.00  0.00           C  
ATOM   3959  HG  LEU   247      -3.266 -12.951  25.625  1.00  0.00           H  
ATOM   3960  CD1 LEU   247      -1.128 -12.945  25.853  1.00  0.00           C  
ATOM   3961 HD11 LEU   247      -0.936 -13.320  24.848  1.00  0.00           H  
ATOM   3962 HD12 LEU   247      -1.070 -11.858  25.812  1.00  0.00           H  
ATOM   3963 HD13 LEU   247      -0.372 -13.332  26.533  1.00  0.00           H  
ATOM   3964  CD2 LEU   247      -2.603 -14.904  26.190  1.00  0.00           C  
ATOM   3965 HD21 LEU   247      -3.595 -15.239  26.494  1.00  0.00           H  
ATOM   3966 HD22 LEU   247      -2.443 -15.199  25.152  1.00  0.00           H  
ATOM   3967 HD23 LEU   247      -1.843 -15.363  26.820  1.00  0.00           H  
ATOM   3968  C   LEU   247      -3.967 -10.772  27.049  1.00  0.00           C  
ATOM   3969  O   LEU   247      -5.107 -11.231  26.993  1.00  0.00           O  
ATOM   3970  N   LEU   248      -3.596  -9.698  26.351  1.00  0.00           N  
ATOM   3971  H   LEU   248      -2.626  -9.401  26.401  1.00  0.00           H  
ATOM   3972  CA  LEU   248      -4.433  -9.036  25.345  1.00  0.00           C  
ATOM   3973  HA  LEU   248      -5.482  -9.280  25.520  1.00  0.00           H  
ATOM   3974  CB  LEU   248      -4.271  -7.511  25.447  1.00  0.00           C  
ATOM   3975  HB2 LEU   248      -3.227  -7.244  25.277  1.00  0.00           H  
ATOM   3976  HB3 LEU   248      -4.851  -7.071  24.640  1.00  0.00           H  
ATOM   3977  CG  LEU   248      -4.754  -6.939  26.799  1.00  0.00           C  
ATOM   3978  HG  LEU   248      -5.313  -7.699  27.341  1.00  0.00           H  
ATOM   3979  CD1 LEU   248      -3.578  -6.487  27.668  1.00  0.00           C  
ATOM   3980 HD11 LEU   248      -2.919  -7.334  27.858  1.00  0.00           H  
ATOM   3981 HD12 LEU   248      -3.012  -5.704  27.162  1.00  0.00           H  
ATOM   3982 HD13 LEU   248      -3.948  -6.109  28.620  1.00  0.00           H  
ATOM   3983  CD2 LEU   248      -5.678  -5.739  26.592  1.00  0.00           C  
ATOM   3984 HD21 LEU   248      -6.006  -5.363  27.561  1.00  0.00           H  
ATOM   3985 HD22 LEU   248      -5.162  -4.951  26.046  1.00  0.00           H  
ATOM   3986 HD23 LEU   248      -6.556  -6.057  26.028  1.00  0.00           H  
ATOM   3987  C   LEU   248      -4.058  -9.549  23.952  1.00  0.00           C  
ATOM   3988  O   LEU   248      -2.875  -9.637  23.647  1.00  0.00           O  
ATOM   3989  N   THR   249      -5.038  -9.874  23.109  1.00  0.00           N  
ATOM   3990  H   THR   249      -5.998  -9.707  23.391  1.00  0.00           H  
ATOM   3991  CA  THR   249      -4.815 -10.479  21.778  1.00  0.00           C  
ATOM   3992  HA  THR   249      -3.783 -10.324  21.466  1.00  0.00           H  
ATOM   3993  CB  THR   249      -5.086 -11.996  21.814  1.00  0.00           C  
ATOM   3994  HB  THR   249      -6.149 -12.158  21.978  1.00  0.00           H  
ATOM   3995  CG2 THR   249      -4.682 -12.704  20.522  1.00  0.00           C  
ATOM   3996 HG21 THR   249      -4.820 -13.779  20.640  1.00  0.00           H  
ATOM   3997 HG22 THR   249      -5.299 -12.362  19.691  1.00  0.00           H  
ATOM   3998 HG23 THR   249      -3.632 -12.502  20.301  1.00  0.00           H  
ATOM   3999  OG1 THR   249      -4.379 -12.638  22.853  1.00  0.00           O  
ATOM   4000  HG1 THR   249      -4.585 -12.175  23.668  1.00  0.00           H  
ATOM   4001  C   THR   249      -5.728  -9.802  20.753  1.00  0.00           C  
ATOM   4002  O   THR   249      -6.852  -9.445  21.096  1.00  0.00           O  
ATOM   4003  N   TRP   250      -5.290  -9.582  19.512  1.00  0.00           N  
ATOM   4004  H   TRP   250      -4.334  -9.835  19.264  1.00  0.00           H  
ATOM   4005  CA  TRP   250      -6.095  -8.906  18.479  1.00  0.00           C  
ATOM   4006  HA  TRP   250      -7.144  -9.157  18.631  1.00  0.00           H  
ATOM   4007  CB  TRP   250      -5.958  -7.377  18.640  1.00  0.00           C  
ATOM   4008  HB2 TRP   250      -6.590  -6.868  17.914  1.00  0.00           H  
ATOM   4009  HB3 TRP   250      -6.345  -7.107  19.621  1.00  0.00           H  
ATOM   4010  CG  TRP   250      -4.579  -6.810  18.552  1.00  0.00           C  
ATOM   4011  CD1 TRP   250      -3.973  -6.367  17.427  1.00  0.00           C  
ATOM   4012  HD1 TRP   250      -4.420  -6.373  16.440  1.00  0.00           H  
ATOM   4013  NE1 TRP   250      -2.693  -5.947  17.731  1.00  0.00           N  
ATOM   4014  HE1 TRP   250      -2.035  -5.603  17.040  1.00  0.00           H  
ATOM   4015  CE2 TRP   250      -2.404  -6.122  19.067  1.00  0.00           C  
ATOM   4016  CZ2 TRP   250      -1.256  -5.901  19.837  1.00  0.00           C  
ATOM   4017  HZ2 TRP   250      -0.344  -5.562  19.373  1.00  0.00           H  
ATOM   4018  CH2 TRP   250      -1.289  -6.183  21.212  1.00  0.00           C  
ATOM   4019  HH2 TRP   250      -0.398  -6.054  21.804  1.00  0.00           H  
ATOM   4020  CZ3 TRP   250      -2.463  -6.681  21.803  1.00  0.00           C  
ATOM   4021  HZ3 TRP   250      -2.474  -6.923  22.856  1.00  0.00           H  
ATOM   4022  CE3 TRP   250      -3.605  -6.918  21.015  1.00  0.00           C  
ATOM   4023  HE3 TRP   250      -4.486  -7.343  21.467  1.00  0.00           H  
ATOM   4024  CD2 TRP   250      -3.603  -6.652  19.627  1.00  0.00           C  
ATOM   4025  C   TRP   250      -5.743  -9.387  17.063  1.00  0.00           C  
ATOM   4026  O   TRP   250      -4.991 -10.341  16.879  1.00  0.00           O  
ATOM   4027  N   SER   251      -6.315  -8.747  16.042  1.00  0.00           N  
ATOM   4028  H   SER   251      -6.976  -8.007  16.255  1.00  0.00           H  
ATOM   4029  CA  SER   251      -6.063  -9.050  14.631  1.00  0.00           C  
ATOM   4030  HA  SER   251      -5.395  -9.911  14.567  1.00  0.00           H  
ATOM   4031  CB  SER   251      -7.368  -9.454  13.951  1.00  0.00           C  
ATOM   4032  HB2 SER   251      -7.843 -10.256  14.518  1.00  0.00           H  
ATOM   4033  HB3 SER   251      -8.038  -8.594  13.902  1.00  0.00           H  
ATOM   4034  OG  SER   251      -7.077  -9.911  12.649  1.00  0.00           O  
ATOM   4035  HG  SER   251      -7.889 -10.016  12.147  1.00  0.00           H  
ATOM   4036  C   SER   251      -5.402  -7.887  13.877  1.00  0.00           C  
ATOM   4037  O   SER   251      -5.799  -6.723  14.010  1.00  0.00           O  
ATOM   4038  N   ASN   252      -4.420  -8.213  13.031  1.00  0.00           N  
ATOM   4039  H   ASN   252      -4.198  -9.191  12.945  1.00  0.00           H  
ATOM   4040  CA  ASN   252      -3.851  -7.298  12.041  1.00  0.00           C  
ATOM   4041  HA  ASN   252      -3.498  -6.417  12.573  1.00  0.00           H  
ATOM   4042  CB  ASN   252      -2.641  -7.989  11.377  1.00  0.00           C  
ATOM   4043  HB2 ASN   252      -1.980  -8.355  12.161  1.00  0.00           H  
ATOM   4044  HB3 ASN   252      -2.983  -8.837  10.785  1.00  0.00           H  
ATOM   4045  CG  ASN   252      -1.837  -7.079  10.455  1.00  0.00           C  
ATOM   4046  OD1 ASN   252      -2.367  -6.257   9.726  1.00  0.00           O  
ATOM   4047  ND2 ASN   252      -0.529  -7.194  10.456  1.00  0.00           N  
ATOM   4048 HD21 ASN   252      -0.000  -6.615   9.825  1.00  0.00           H  
ATOM   4049 HD22 ASN   252      -0.065  -7.916  10.977  1.00  0.00           H  
ATOM   4050  C   ASN   252      -4.942  -6.904  11.011  1.00  0.00           C  
ATOM   4051  O   ASN   252      -5.548  -7.787  10.403  1.00  0.00           O  
ATOM   4052  N   PRO   253      -5.200  -5.606  10.766  1.00  0.00           N  
ATOM   4053  CD  PRO   253      -4.571  -4.466  11.420  1.00  0.00           C  
ATOM   4054  HD2 PRO   253      -3.499  -4.437  11.220  1.00  0.00           H  
ATOM   4055  HD3 PRO   253      -4.740  -4.521  12.496  1.00  0.00           H  
ATOM   4056  CG  PRO   253      -5.243  -3.221  10.847  1.00  0.00           C  
ATOM   4057  HG2 PRO   253      -4.650  -2.830  10.024  1.00  0.00           H  
ATOM   4058  HG3 PRO   253      -5.372  -2.458  11.612  1.00  0.00           H  
ATOM   4059  CB  PRO   253      -6.579  -3.738  10.317  1.00  0.00           C  
ATOM   4060  HB2 PRO   253      -6.973  -3.111   9.517  1.00  0.00           H  
ATOM   4061  HB3 PRO   253      -7.294  -3.799  11.136  1.00  0.00           H  
ATOM   4062  CA  PRO   253      -6.273  -5.167   9.869  1.00  0.00           C  
ATOM   4063  HA  PRO   253      -7.160  -5.776  10.051  1.00  0.00           H  
ATOM   4064  C   PRO   253      -5.968  -5.300   8.362  1.00  0.00           C  
ATOM   4065  O   PRO   253      -6.785  -4.880   7.539  1.00  0.00           O  
ATOM   4066  N   TYR   254      -4.828  -5.889   7.984  1.00  0.00           N  
ATOM   4067  H   TYR   254      -4.210  -6.256   8.698  1.00  0.00           H  
ATOM   4068  CA  TYR   254      -4.415  -6.094   6.594  1.00  0.00           C  
ATOM   4069  HA  TYR   254      -5.132  -5.594   5.944  1.00  0.00           H  
ATOM   4070  CB  TYR   254      -3.050  -5.433   6.358  1.00  0.00           C  
ATOM   4071  HB2 TYR   254      -2.339  -5.790   7.102  1.00  0.00           H  
ATOM   4072  HB3 TYR   254      -2.673  -5.745   5.385  1.00  0.00           H  
ATOM   4073  CG  TYR   254      -3.100  -3.919   6.400  1.00  0.00           C  
ATOM   4074  CD1 TYR   254      -3.103  -3.186   5.199  1.00  0.00           C  
ATOM   4075  HD1 TYR   254      -3.056  -3.694   4.249  1.00  0.00           H  
ATOM   4076  CE1 TYR   254      -3.189  -1.784   5.231  1.00  0.00           C  
ATOM   4077  HE1 TYR   254      -3.177  -1.216   4.314  1.00  0.00           H  
ATOM   4078  CZ  TYR   254      -3.301  -1.117   6.467  1.00  0.00           C  
ATOM   4079  OH  TYR   254      -3.437   0.231   6.488  1.00  0.00           O  
ATOM   4080  HH  TYR   254      -3.346   0.600   5.586  1.00  0.00           H  
ATOM   4081  CE2 TYR   254      -3.282  -1.844   7.674  1.00  0.00           C  
ATOM   4082  HE2 TYR   254      -3.334  -1.321   8.616  1.00  0.00           H  
ATOM   4083  CD2 TYR   254      -3.177  -3.247   7.634  1.00  0.00           C  
ATOM   4084  HD2 TYR   254      -3.153  -3.818   8.553  1.00  0.00           H  
ATOM   4085  C   TYR   254      -4.366  -7.585   6.213  1.00  0.00           C  
ATOM   4086  O   TYR   254      -4.032  -8.426   7.051  1.00  0.00           O  
ATOM   4087  N   PRO   255      -4.628  -7.937   4.937  1.00  0.00           N  
ATOM   4088  CD  PRO   255      -5.097  -7.071   3.861  1.00  0.00           C  
ATOM   4089  HD2 PRO   255      -4.512  -6.153   3.802  1.00  0.00           H  
ATOM   4090  HD3 PRO   255      -6.152  -6.834   4.017  1.00  0.00           H  
ATOM   4091  CG  PRO   255      -4.928  -7.876   2.571  1.00  0.00           C  
ATOM   4092  HG2 PRO   255      -3.938  -7.694   2.147  1.00  0.00           H  
ATOM   4093  HG3 PRO   255      -5.707  -7.639   1.845  1.00  0.00           H  
ATOM   4094  CB  PRO   255      -5.026  -9.325   3.049  1.00  0.00           C  
ATOM   4095  HB2 PRO   255      -4.521 -10.012   2.367  1.00  0.00           H  
ATOM   4096  HB3 PRO   255      -6.075  -9.605   3.164  1.00  0.00           H  
ATOM   4097  CA  PRO   255      -4.357  -9.278   4.424  1.00  0.00           C  
ATOM   4098  HA  PRO   255      -4.829 -10.004   5.082  1.00  0.00           H  
ATOM   4099  C   PRO   255      -2.839  -9.550   4.329  1.00  0.00           C  
ATOM   4100  O   PRO   255      -2.071  -8.596   4.152  1.00  0.00           O  
ATOM   4101  N   PRO   256      -2.393 -10.826   4.377  1.00  0.00           N  
ATOM   4102  CD  PRO   256      -3.202 -12.018   4.579  1.00  0.00           C  
ATOM   4103  HD2 PRO   256      -3.649 -12.322   3.631  1.00  0.00           H  
ATOM   4104  HD3 PRO   256      -3.978 -11.865   5.328  1.00  0.00           H  
ATOM   4105  CG  PRO   256      -2.241 -13.097   5.072  1.00  0.00           C  
ATOM   4106  HG2 PRO   256      -2.582 -14.095   4.800  1.00  0.00           H  
ATOM   4107  HG3 PRO   256      -2.115 -13.009   6.153  1.00  0.00           H  
ATOM   4108  CB  PRO   256      -0.941 -12.729   4.367  1.00  0.00           C  
ATOM   4109  HB2 PRO   256      -0.967 -13.105   3.342  1.00  0.00           H  
ATOM   4110  HB3 PRO   256      -0.070 -13.115   4.901  1.00  0.00           H  
ATOM   4111  CA  PRO   256      -0.971 -11.198   4.373  1.00  0.00           C  
ATOM   4112  HA  PRO   256      -0.530 -10.844   5.298  1.00  0.00           H  
ATOM   4113  C   PRO   256      -0.152 -10.641   3.204  1.00  0.00           C  
ATOM   4114  O   PRO   256       1.028 -10.338   3.370  1.00  0.00           O  
ATOM   4115  N   ASP   257      -0.764 -10.487   2.031  1.00  0.00           N  
ATOM   4116  H   ASP   257      -1.662 -10.948   1.915  1.00  0.00           H  
ATOM   4117  CA  ASP   257      -0.137 -10.024   0.786  1.00  0.00           C  
ATOM   4118  HA  ASP   257       0.748 -10.637   0.590  1.00  0.00           H  
ATOM   4119  CB  ASP   257      -1.093 -10.190  -0.422  1.00  0.00           C  
ATOM   4120  HB2 ASP   257      -1.833  -9.389  -0.386  1.00  0.00           H  
ATOM   4121  HB3 ASP   257      -0.506 -10.045  -1.328  1.00  0.00           H  
ATOM   4122  CG  ASP   257      -1.870 -11.504  -0.577  1.00  0.00           C  
ATOM   4123  OD1 ASP   257      -2.419 -11.686  -1.684  1.00  0.00           O  
ATOM   4124  OD2 ASP   257      -1.947 -12.290   0.393  1.00  0.00           O  
ATOM   4125  C   ASP   257       0.294  -8.550   0.836  1.00  0.00           C  
ATOM   4126  O   ASP   257       1.213  -8.150   0.119  1.00  0.00           O  
ATOM   4127  N   ASN   258      -0.330  -7.715   1.679  1.00  0.00           N  
ATOM   4128  H   ASN   258      -0.969  -8.103   2.364  1.00  0.00           H  
ATOM   4129  CA  ASN   258      -0.046  -6.277   1.699  1.00  0.00           C  
ATOM   4130  HA  ASN   258      -0.055  -5.913   0.670  1.00  0.00           H  
ATOM   4131  CB  ASN   258      -1.150  -5.538   2.471  1.00  0.00           C  
ATOM   4132  HB2 ASN   258      -2.128  -5.857   2.109  1.00  0.00           H  
ATOM   4133  HB3 ASN   258      -1.091  -5.763   3.538  1.00  0.00           H  
ATOM   4134  CG  ASN   258      -1.002  -4.049   2.262  1.00  0.00           C  
ATOM   4135  OD1 ASN   258      -0.130  -3.410   2.824  1.00  0.00           O  
ATOM   4136  ND2 ASN   258      -1.786  -3.488   1.379  1.00  0.00           N  
ATOM   4137 HD21 ASN   258      -1.663  -2.481   1.228  1.00  0.00           H  
ATOM   4138 HD22 ASN   258      -2.517  -3.994   0.915  1.00  0.00           H  
ATOM   4139  C   ASN   258       1.349  -5.981   2.278  1.00  0.00           C  
ATOM   4140  O   ASN   258       1.764  -6.610   3.255  1.00  0.00           O  
ATOM   4141  N   TYR   259       2.090  -5.015   1.724  1.00  0.00           N  
ATOM   4142  H   TYR   259       1.717  -4.503   0.939  1.00  0.00           H  
ATOM   4143  CA  TYR   259       3.440  -4.678   2.192  1.00  0.00           C  
ATOM   4144  HA  TYR   259       4.074  -5.560   2.094  1.00  0.00           H  
ATOM   4145  CB  TYR   259       4.040  -3.589   1.295  1.00  0.00           C  
ATOM   4146  HB2 TYR   259       3.514  -2.658   1.496  1.00  0.00           H  
ATOM   4147  HB3 TYR   259       5.079  -3.438   1.588  1.00  0.00           H  
ATOM   4148  CG  TYR   259       4.015  -3.862  -0.203  1.00  0.00           C  
ATOM   4149  CD1 TYR   259       3.401  -2.939  -1.070  1.00  0.00           C  
ATOM   4150  HD1 TYR   259       2.924  -2.050  -0.685  1.00  0.00           H  
ATOM   4151  CE1 TYR   259       3.423  -3.151  -2.457  1.00  0.00           C  
ATOM   4152  HE1 TYR   259       2.994  -2.422  -3.116  1.00  0.00           H  
ATOM   4153  CZ  TYR   259       4.029  -4.296  -3.001  1.00  0.00           C  
ATOM   4154  OH  TYR   259       4.011  -4.492  -4.346  1.00  0.00           O  
ATOM   4155  HH  TYR   259       4.579  -5.225  -4.636  1.00  0.00           H  
ATOM   4156  CE2 TYR   259       4.636  -5.233  -2.138  1.00  0.00           C  
ATOM   4157  HE2 TYR   259       5.107  -6.109  -2.550  1.00  0.00           H  
ATOM   4158  CD2 TYR   259       4.640  -5.006  -0.745  1.00  0.00           C  
ATOM   4159  HD2 TYR   259       5.135  -5.704  -0.092  1.00  0.00           H  
ATOM   4160  C   TYR   259       3.487  -4.264   3.679  1.00  0.00           C  
ATOM   4161  O   TYR   259       4.418  -4.670   4.372  1.00  0.00           O  
ATOM   4162  N   LEU   260       2.474  -3.562   4.212  1.00  0.00           N  
ATOM   4163  H   LEU   260       1.700  -3.287   3.611  1.00  0.00           H  
ATOM   4164  CA  LEU   260       2.406  -3.179   5.637  1.00  0.00           C  
ATOM   4165  HA  LEU   260       3.347  -2.700   5.910  1.00  0.00           H  
ATOM   4166  CB  LEU   260       1.242  -2.197   5.872  1.00  0.00           C  
ATOM   4167  HB2 LEU   260       0.366  -2.557   5.332  1.00  0.00           H  
ATOM   4168  HB3 LEU   260       0.982  -2.204   6.933  1.00  0.00           H  
ATOM   4169  CG  LEU   260       1.515  -0.735   5.485  1.00  0.00           C  
ATOM   4170  HG  LEU   260       1.803  -0.679   4.437  1.00  0.00           H  
ATOM   4171  CD1 LEU   260       0.223   0.052   5.703  1.00  0.00           C  
ATOM   4172 HD11 LEU   260      -0.584  -0.399   5.128  1.00  0.00           H  
ATOM   4173 HD12 LEU   260       0.361   1.074   5.363  1.00  0.00           H  
ATOM   4174 HD13 LEU   260      -0.054   0.052   6.759  1.00  0.00           H  
ATOM   4175  CD2 LEU   260       2.600  -0.091   6.356  1.00  0.00           C  
ATOM   4176 HD21 LEU   260       2.332  -0.168   7.410  1.00  0.00           H  
ATOM   4177 HD22 LEU   260       3.556  -0.580   6.190  1.00  0.00           H  
ATOM   4178 HD23 LEU   260       2.707   0.960   6.088  1.00  0.00           H  
ATOM   4179  C   LEU   260       2.220  -4.353   6.611  1.00  0.00           C  
ATOM   4180  O   LEU   260       2.562  -4.220   7.787  1.00  0.00           O  
ATOM   4181  N   TYR   261       1.701  -5.497   6.152  1.00  0.00           N  
ATOM   4182  H   TYR   261       1.451  -5.536   5.172  1.00  0.00           H  
ATOM   4183  CA  TYR   261       1.350  -6.634   7.012  1.00  0.00           C  
ATOM   4184  HA  TYR   261       0.517  -6.338   7.653  1.00  0.00           H  
ATOM   4185  CB  TYR   261       0.885  -7.799   6.132  1.00  0.00           C  
ATOM   4186  HB2 TYR   261       0.044  -7.467   5.520  1.00  0.00           H  
ATOM   4187  HB3 TYR   261       1.692  -8.078   5.456  1.00  0.00           H  
ATOM   4188  CG  TYR   261       0.458  -9.031   6.903  1.00  0.00           C  
ATOM   4189  CD1 TYR   261       1.333 -10.128   7.038  1.00  0.00           C  
ATOM   4190  HD1 TYR   261       2.326 -10.083   6.619  1.00  0.00           H  
ATOM   4191  CE1 TYR   261       0.901 -11.297   7.694  1.00  0.00           C  
ATOM   4192  HE1 TYR   261       1.553 -12.152   7.794  1.00  0.00           H  
ATOM   4193  CZ  TYR   261      -0.408 -11.372   8.213  1.00  0.00           C  
ATOM   4194  OH  TYR   261      -0.830 -12.518   8.806  1.00  0.00           O  
ATOM   4195  HH  TYR   261      -1.731 -12.450   9.124  1.00  0.00           H  
ATOM   4196  CE2 TYR   261      -1.278 -10.269   8.093  1.00  0.00           C  
ATOM   4197  HE2 TYR   261      -2.286 -10.320   8.477  1.00  0.00           H  
ATOM   4198  CD2 TYR   261      -0.839  -9.099   7.445  1.00  0.00           C  
ATOM   4199  HD2 TYR   261      -1.511  -8.258   7.342  1.00  0.00           H  
ATOM   4200  C   TYR   261       2.504  -7.070   7.928  1.00  0.00           C  
ATOM   4201  O   TYR   261       2.303  -7.252   9.121  1.00  0.00           O  
ATOM   4202  N   ASN   262       3.724  -7.173   7.387  1.00  0.00           N  
ATOM   4203  H   ASN   262       3.821  -6.956   6.407  1.00  0.00           H  
ATOM   4204  CA  ASN   262       4.932  -7.558   8.123  1.00  0.00           C  
ATOM   4205  HA  ASN   262       4.633  -8.205   8.948  1.00  0.00           H  
ATOM   4206  CB  ASN   262       5.868  -8.356   7.193  1.00  0.00           C  
ATOM   4207  HB2 ASN   262       6.301  -7.669   6.462  1.00  0.00           H  
ATOM   4208  HB3 ASN   262       6.687  -8.774   7.780  1.00  0.00           H  
ATOM   4209  CG  ASN   262       5.178  -9.469   6.440  1.00  0.00           C  
ATOM   4210  OD1 ASN   262       4.671  -9.281   5.348  1.00  0.00           O  
ATOM   4211  ND2 ASN   262       5.127 -10.661   6.985  1.00  0.00           N  
ATOM   4212 HD21 ASN   262       4.668 -11.395   6.476  1.00  0.00           H  
ATOM   4213 HD22 ASN   262       5.550 -10.824   7.882  1.00  0.00           H  
ATOM   4214  C   ASN   262       5.683  -6.376   8.770  1.00  0.00           C  
ATOM   4215  O   ASN   262       6.817  -6.569   9.192  1.00  0.00           O  
ATOM   4216  N   HIE   263       5.101  -5.175   8.824  1.00  0.00           N  
ATOM   4217  H   HIE   263       4.181  -5.067   8.416  1.00  0.00           H  
ATOM   4218  CA  HIE   263       5.746  -3.964   9.363  1.00  0.00           C  
ATOM   4219  HA  HIE   263       6.663  -4.237   9.889  1.00  0.00           H  
ATOM   4220  CB  HIE   263       6.150  -3.055   8.200  1.00  0.00           C  
ATOM   4221  HB2 HIE   263       5.315  -2.936   7.508  1.00  0.00           H  
ATOM   4222  HB3 HIE   263       6.402  -2.074   8.595  1.00  0.00           H  
ATOM   4223  CG  HIE   263       7.359  -3.571   7.469  1.00  0.00           C  
ATOM   4224  ND1 HIE   263       8.652  -3.583   7.998  1.00  0.00           N  
ATOM   4225  CE1 HIE   263       9.432  -4.101   7.044  1.00  0.00           C  
ATOM   4226  HE1 HIE   263      10.500  -4.248   7.134  1.00  0.00           H  
ATOM   4227  NE2 HIE   263       8.709  -4.394   5.953  1.00  0.00           N  
ATOM   4228  HE2 HIE   263       9.107  -4.781   5.098  1.00  0.00           H  
ATOM   4229  CD2 HIE   263       7.393  -4.066   6.199  1.00  0.00           C  
ATOM   4230  HD2 HIE   263       6.552  -4.170   5.530  1.00  0.00           H  
ATOM   4231  C   HIE   263       4.898  -3.207  10.392  1.00  0.00           C  
ATOM   4232  O   HIE   263       5.393  -2.279  11.032  1.00  0.00           O  
ATOM   4233  N   LEU   264       3.637  -3.605  10.573  1.00  0.00           N  
ATOM   4234  H   LEU   264       3.301  -4.375  10.016  1.00  0.00           H  
ATOM   4235  CA  LEU   264       2.737  -3.052  11.581  1.00  0.00           C  
ATOM   4236  HA  LEU   264       2.806  -1.965  11.537  1.00  0.00           H  
ATOM   4237  CB  LEU   264       1.298  -3.483  11.266  1.00  0.00           C  
ATOM   4238  HB2 LEU   264       1.309  -4.527  10.952  1.00  0.00           H  
ATOM   4239  HB3 LEU   264       0.680  -3.410  12.164  1.00  0.00           H  
ATOM   4240  CG  LEU   264       0.701  -2.598  10.163  1.00  0.00           C  
ATOM   4241  HG  LEU   264       1.462  -2.352   9.423  1.00  0.00           H  
ATOM   4242  CD1 LEU   264      -0.434  -3.327   9.458  1.00  0.00           C  
ATOM   4243 HD11 LEU   264      -0.055  -4.241   9.006  1.00  0.00           H  
ATOM   4244 HD12 LEU   264      -0.818  -2.685   8.670  1.00  0.00           H  
ATOM   4245 HD13 LEU   264      -1.228  -3.579  10.164  1.00  0.00           H  
ATOM   4246  CD2 LEU   264       0.138  -1.300  10.744  1.00  0.00           C  
ATOM   4247 HD21 LEU   264      -0.717  -1.517  11.385  1.00  0.00           H  
ATOM   4248 HD22 LEU   264      -0.173  -0.652   9.929  1.00  0.00           H  
ATOM   4249 HD23 LEU   264       0.900  -0.786  11.326  1.00  0.00           H  
ATOM   4250  C   LEU   264       3.129  -3.479  12.996  1.00  0.00           C  
ATOM   4251  O   LEU   264       3.288  -4.666  13.273  1.00  0.00           O  
ATOM   4252  N   THR   265       3.201  -2.505  13.902  1.00  0.00           N  
ATOM   4253  H   THR   265       3.069  -1.551  13.577  1.00  0.00           H  
ATOM   4254  CA  THR   265       3.456  -2.687  15.335  1.00  0.00           C  
ATOM   4255  HA  THR   265       3.157  -3.699  15.609  1.00  0.00           H  
ATOM   4256  CB  THR   265       4.959  -2.561  15.618  1.00  0.00           C  
ATOM   4257  HB  THR   265       5.506  -3.188  14.914  1.00  0.00           H  
ATOM   4258  CG2 THR   265       5.481  -1.129  15.508  1.00  0.00           C  
ATOM   4259 HG21 THR   265       5.047  -0.511  16.293  1.00  0.00           H  
ATOM   4260 HG22 THR   265       5.226  -0.713  14.533  1.00  0.00           H  
ATOM   4261 HG23 THR   265       6.566  -1.131  15.617  1.00  0.00           H  
ATOM   4262  OG1 THR   265       5.230  -3.011  16.920  1.00  0.00           O  
ATOM   4263  HG1 THR   265       5.145  -3.982  16.922  1.00  0.00           H  
ATOM   4264  C   THR   265       2.585  -1.729  16.160  1.00  0.00           C  
ATOM   4265  O   THR   265       2.016  -0.770  15.631  1.00  0.00           O  
ATOM   4266  N   TYR   266       2.390  -2.020  17.445  1.00  0.00           N  
ATOM   4267  H   TYR   266       2.999  -2.711  17.861  1.00  0.00           H  
ATOM   4268  CA  TYR   266       1.162  -1.655  18.161  1.00  0.00           C  
ATOM   4269  HA  TYR   266       0.541  -1.055  17.501  1.00  0.00           H  
ATOM   4270  CB  TYR   266       0.360  -2.932  18.470  1.00  0.00           C  
ATOM   4271  HB2 TYR   266       0.920  -3.535  19.184  1.00  0.00           H  
ATOM   4272  HB3 TYR   266      -0.578  -2.655  18.951  1.00  0.00           H  
ATOM   4273  CG  TYR   266       0.034  -3.788  17.259  1.00  0.00           C  
ATOM   4274  CD1 TYR   266      -1.086  -3.481  16.461  1.00  0.00           C  
ATOM   4275  HD1 TYR   266      -1.710  -2.638  16.720  1.00  0.00           H  
ATOM   4276  CE1 TYR   266      -1.392  -4.273  15.334  1.00  0.00           C  
ATOM   4277  HE1 TYR   266      -2.242  -4.046  14.708  1.00  0.00           H  
ATOM   4278  CZ  TYR   266      -0.568  -5.368  14.998  1.00  0.00           C  
ATOM   4279  OH  TYR   266      -0.845  -6.122  13.904  1.00  0.00           O  
ATOM   4280  HH  TYR   266      -0.079  -6.662  13.682  1.00  0.00           H  
ATOM   4281  CE2 TYR   266       0.549  -5.676  15.800  1.00  0.00           C  
ATOM   4282  HE2 TYR   266       1.187  -6.511  15.544  1.00  0.00           H  
ATOM   4283  CD2 TYR   266       0.843  -4.895  16.932  1.00  0.00           C  
ATOM   4284  HD2 TYR   266       1.701  -5.156  17.542  1.00  0.00           H  
ATOM   4285  C   TYR   266       1.375  -0.815  19.427  1.00  0.00           C  
ATOM   4286  O   TYR   266       2.452  -0.775  20.015  1.00  0.00           O  
ATOM   4287  N   ALA   267       0.300  -0.181  19.897  1.00  0.00           N  
ATOM   4288  H   ALA   267      -0.536  -0.189  19.322  1.00  0.00           H  
ATOM   4289  CA  ALA   267       0.211   0.447  21.217  1.00  0.00           C  
ATOM   4290  HA  ALA   267       0.937  -0.035  21.871  1.00  0.00           H  
ATOM   4291  CB  ALA   267       0.590   1.929  21.116  1.00  0.00           C  
ATOM   4292  HB1 ALA   267       0.521   2.392  22.101  1.00  0.00           H  
ATOM   4293  HB2 ALA   267       1.618   2.016  20.765  1.00  0.00           H  
ATOM   4294  HB3 ALA   267      -0.080   2.440  20.423  1.00  0.00           H  
ATOM   4295  C   ALA   267      -1.178   0.245  21.850  1.00  0.00           C  
ATOM   4296  O   ALA   267      -2.208   0.461  21.210  1.00  0.00           O  
ATOM   4297  N   VAL   268      -1.211  -0.162  23.121  1.00  0.00           N  
ATOM   4298  H   VAL   268      -0.319  -0.232  23.602  1.00  0.00           H  
ATOM   4299  CA  VAL   268      -2.412  -0.551  23.875  1.00  0.00           C  
ATOM   4300  HA  VAL   268      -3.268  -0.557  23.204  1.00  0.00           H  
ATOM   4301  CB  VAL   268      -2.267  -1.976  24.452  1.00  0.00           C  
ATOM   4302  HB  VAL   268      -1.440  -1.984  25.163  1.00  0.00           H  
ATOM   4303  CG1 VAL   268      -3.538  -2.427  25.182  1.00  0.00           C  
ATOM   4304 HG11 VAL   268      -4.379  -2.463  24.490  1.00  0.00           H  
ATOM   4305 HG12 VAL   268      -3.376  -3.418  25.605  1.00  0.00           H  
ATOM   4306 HG13 VAL   268      -3.772  -1.745  25.996  1.00  0.00           H  
ATOM   4307  CG2 VAL   268      -1.967  -3.019  23.365  1.00  0.00           C  
ATOM   4308 HG21 VAL   268      -1.031  -2.790  22.855  1.00  0.00           H  
ATOM   4309 HG22 VAL   268      -1.872  -4.008  23.812  1.00  0.00           H  
ATOM   4310 HG23 VAL   268      -2.776  -3.051  22.639  1.00  0.00           H  
ATOM   4311  C   VAL   268      -2.680   0.463  24.989  1.00  0.00           C  
ATOM   4312  O   VAL   268      -1.861   0.663  25.883  1.00  0.00           O  
ATOM   4313  N   ASN   269      -3.841   1.109  24.956  1.00  0.00           N  
ATOM   4314  H   ASN   269      -4.502   0.845  24.232  1.00  0.00           H  
ATOM   4315  CA  ASN   269      -4.317   1.995  26.014  1.00  0.00           C  
ATOM   4316  HA  ASN   269      -3.465   2.351  26.588  1.00  0.00           H  
ATOM   4317  CB  ASN   269      -4.982   3.201  25.333  1.00  0.00           C  
ATOM   4318  HB2 ASN   269      -4.228   3.714  24.738  1.00  0.00           H  
ATOM   4319  HB3 ASN   269      -5.753   2.836  24.657  1.00  0.00           H  
ATOM   4320  CG  ASN   269      -5.618   4.237  26.244  1.00  0.00           C  
ATOM   4321  OD1 ASN   269      -6.519   4.943  25.814  1.00  0.00           O  
ATOM   4322  ND2 ASN   269      -5.209   4.392  27.481  1.00  0.00           N  
ATOM   4323 HD21 ASN   269      -5.647   5.115  28.035  1.00  0.00           H  
ATOM   4324 HD22 ASN   269      -4.428   3.874  27.872  1.00  0.00           H  
ATOM   4325  C   ASN   269      -5.250   1.216  26.953  1.00  0.00           C  
ATOM   4326  O   ASN   269      -6.269   0.693  26.501  1.00  0.00           O  
ATOM   4327  N   ILE   270      -4.910   1.143  28.244  1.00  0.00           N  
ATOM   4328  H   ILE   270      -4.108   1.682  28.554  1.00  0.00           H  
ATOM   4329  CA  ILE   270      -5.698   0.503  29.308  1.00  0.00           C  
ATOM   4330  HA  ILE   270      -6.579   0.034  28.876  1.00  0.00           H  
ATOM   4331  CB  ILE   270      -4.871  -0.593  30.031  1.00  0.00           C  
ATOM   4332  HB  ILE   270      -3.926  -0.150  30.352  1.00  0.00           H  
ATOM   4333  CG2 ILE   270      -5.591  -1.109  31.294  1.00  0.00           C  
ATOM   4334 HG21 ILE   270      -5.026  -1.910  31.765  1.00  0.00           H  
ATOM   4335 HG22 ILE   270      -5.689  -0.315  32.035  1.00  0.00           H  
ATOM   4336 HG23 ILE   270      -6.585  -1.474  31.036  1.00  0.00           H  
ATOM   4337  CG1 ILE   270      -4.550  -1.739  29.046  1.00  0.00           C  
ATOM   4338 HG12 ILE   270      -5.481  -2.162  28.674  1.00  0.00           H  
ATOM   4339 HG13 ILE   270      -4.007  -1.322  28.201  1.00  0.00           H  
ATOM   4340  CD1 ILE   270      -3.690  -2.875  29.610  1.00  0.00           C  
ATOM   4341 HD11 ILE   270      -2.796  -2.469  30.081  1.00  0.00           H  
ATOM   4342 HD12 ILE   270      -4.254  -3.462  30.334  1.00  0.00           H  
ATOM   4343 HD13 ILE   270      -3.392  -3.533  28.794  1.00  0.00           H  
ATOM   4344  C   ILE   270      -6.176   1.586  30.276  1.00  0.00           C  
ATOM   4345  O   ILE   270      -5.399   2.474  30.619  1.00  0.00           O  
ATOM   4346  N   TRP   271      -7.418   1.505  30.749  1.00  0.00           N  
ATOM   4347  H   TRP   271      -8.024   0.750  30.438  1.00  0.00           H  
ATOM   4348  CA  TRP   271      -7.936   2.407  31.780  1.00  0.00           C  
ATOM   4349  HA  TRP   271      -7.110   2.638  32.446  1.00  0.00           H  
ATOM   4350  CB  TRP   271      -8.412   3.722  31.146  1.00  0.00           C  
ATOM   4351  HB2 TRP   271      -8.512   4.458  31.946  1.00  0.00           H  
ATOM   4352  HB3 TRP   271      -7.632   4.089  30.480  1.00  0.00           H  
ATOM   4353  CG  TRP   271      -9.702   3.686  30.380  1.00  0.00           C  
ATOM   4354  CD1 TRP   271     -10.873   4.182  30.839  1.00  0.00           C  
ATOM   4355  HD1 TRP   271     -11.012   4.638  31.817  1.00  0.00           H  
ATOM   4356  NE1 TRP   271     -11.860   4.007  29.892  1.00  0.00           N  
ATOM   4357  HE1 TRP   271     -12.819   4.276  30.061  1.00  0.00           H  
ATOM   4358  CE2 TRP   271     -11.377   3.377  28.766  1.00  0.00           C  
ATOM   4359  CZ2 TRP   271     -11.980   2.985  27.560  1.00  0.00           C  
ATOM   4360  HZ2 TRP   271     -13.020   3.210  27.378  1.00  0.00           H  
ATOM   4361  CH2 TRP   271     -11.221   2.277  26.613  1.00  0.00           C  
ATOM   4362  HH2 TRP   271     -11.677   1.943  25.693  1.00  0.00           H  
ATOM   4363  CZ3 TRP   271      -9.870   1.992  26.880  1.00  0.00           C  
ATOM   4364  HZ3 TRP   271      -9.289   1.425  26.172  1.00  0.00           H  
ATOM   4365  CE3 TRP   271      -9.263   2.431  28.072  1.00  0.00           C  
ATOM   4366  HE3 TRP   271      -8.223   2.211  28.254  1.00  0.00           H  
ATOM   4367  CD2 TRP   271     -10.000   3.128  29.057  1.00  0.00           C  
ATOM   4368  C   TRP   271      -9.027   1.749  32.632  1.00  0.00           C  
ATOM   4369  O   TRP   271      -9.628   0.762  32.206  1.00  0.00           O  
ATOM   4370  N   SER   272      -9.257   2.233  33.854  1.00  0.00           N  
ATOM   4371  H   SER   272      -8.709   3.025  34.181  1.00  0.00           H  
ATOM   4372  CA  SER   272     -10.336   1.705  34.701  1.00  0.00           C  
ATOM   4373  HA  SER   272     -10.335   0.622  34.602  1.00  0.00           H  
ATOM   4374  CB  SER   272     -10.075   1.983  36.182  1.00  0.00           C  
ATOM   4375  HB2 SER   272      -9.097   1.596  36.465  1.00  0.00           H  
ATOM   4376  HB3 SER   272     -10.090   3.055  36.352  1.00  0.00           H  
ATOM   4377  OG  SER   272     -11.075   1.366  36.977  1.00  0.00           O  
ATOM   4378  HG  SER   272     -11.001   0.405  36.876  1.00  0.00           H  
ATOM   4379  C   SER   272     -11.724   2.206  34.271  1.00  0.00           C  
ATOM   4380  O   SER   272     -11.891   3.326  33.793  1.00  0.00           O  
ATOM   4381  N   GLU   273     -12.737   1.367  34.488  1.00  0.00           N  
ATOM   4382  H   GLU   273     -12.514   0.467  34.897  1.00  0.00           H  
ATOM   4383  CA  GLU   273     -14.161   1.720  34.432  1.00  0.00           C  
ATOM   4384  HA  GLU   273     -14.349   2.356  33.566  1.00  0.00           H  
ATOM   4385  CB  GLU   273     -14.931   0.393  34.289  1.00  0.00           C  
ATOM   4386  HB2 GLU   273     -14.483  -0.204  33.491  1.00  0.00           H  
ATOM   4387  HB3 GLU   273     -14.800  -0.160  35.218  1.00  0.00           H  
ATOM   4388  CG  GLU   273     -16.440   0.497  34.023  1.00  0.00           C  
ATOM   4389  HG2 GLU   273     -16.881  -0.475  34.257  1.00  0.00           H  
ATOM   4390  HG3 GLU   273     -16.912   1.223  34.682  1.00  0.00           H  
ATOM   4391  CD  GLU   273     -16.760   0.821  32.562  1.00  0.00           C  
ATOM   4392  OE1 GLU   273     -17.756   0.262  32.035  1.00  0.00           O  
ATOM   4393  OE2 GLU   273     -15.979   1.503  31.873  1.00  0.00           O  
ATOM   4394  C   GLU   273     -14.627   2.475  35.697  1.00  0.00           C  
ATOM   4395  O   GLU   273     -15.648   3.156  35.685  1.00  0.00           O  
ATOM   4396  N   ASN   274     -13.892   2.322  36.805  1.00  0.00           N  
ATOM   4397  H   ASN   274     -13.040   1.781  36.720  1.00  0.00           H  
ATOM   4398  CA  ASN   274     -14.224   2.842  38.132  1.00  0.00           C  
ATOM   4399  HA  ASN   274     -15.256   3.198  38.134  1.00  0.00           H  
ATOM   4400  CB  ASN   274     -14.084   1.690  39.143  1.00  0.00           C  
ATOM   4401  HB2 ASN   274     -13.050   1.352  39.149  1.00  0.00           H  
ATOM   4402  HB3 ASN   274     -14.321   2.061  40.141  1.00  0.00           H  
ATOM   4403  CG  ASN   274     -14.983   0.505  38.845  1.00  0.00           C  
ATOM   4404  OD1 ASN   274     -14.563  -0.549  38.397  1.00  0.00           O  
ATOM   4405  ND2 ASN   274     -16.263   0.629  39.103  1.00  0.00           N  
ATOM   4406 HD21 ASN   274     -16.835  -0.169  38.904  1.00  0.00           H  
ATOM   4407 HD22 ASN   274     -16.625   1.490  39.473  1.00  0.00           H  
ATOM   4408  C   ASN   274     -13.351   4.032  38.569  1.00  0.00           C  
ATOM   4409  O   ASN   274     -13.709   4.713  39.527  1.00  0.00           O  
ATOM   4410  N   ASP   275     -12.214   4.267  37.914  1.00  0.00           N  
ATOM   4411  H   ASP   275     -11.977   3.664  37.142  1.00  0.00           H  
ATOM   4412  CA  ASP   275     -11.213   5.264  38.309  1.00  0.00           C  
ATOM   4413  HA  ASP   275     -11.663   6.001  38.973  1.00  0.00           H  
ATOM   4414  CB  ASP   275     -10.119   4.565  39.130  1.00  0.00           C  
ATOM   4415  HB2 ASP   275     -10.580   4.103  40.006  1.00  0.00           H  
ATOM   4416  HB3 ASP   275      -9.667   3.769  38.538  1.00  0.00           H  
ATOM   4417  CG  ASP   275      -9.009   5.505  39.605  1.00  0.00           C  
ATOM   4418  OD1 ASP   275      -9.006   6.704  39.267  1.00  0.00           O  
ATOM   4419  OD2 ASP   275      -8.148   4.975  40.352  1.00  0.00           O  
ATOM   4420  C   ASP   275     -10.644   5.989  37.073  1.00  0.00           C  
ATOM   4421  O   ASP   275      -9.765   5.449  36.396  1.00  0.00           O  
ATOM   4422  N   PRO   276     -11.120   7.211  36.763  1.00  0.00           N  
ATOM   4423  CD  PRO   276     -12.278   7.855  37.367  1.00  0.00           C  
ATOM   4424  HD2 PRO   276     -11.958   8.439  38.230  1.00  0.00           H  
ATOM   4425  HD3 PRO   276     -13.042   7.133  37.660  1.00  0.00           H  
ATOM   4426  CG  PRO   276     -12.833   8.776  36.286  1.00  0.00           C  
ATOM   4427  HG2 PRO   276     -13.380   9.617  36.713  1.00  0.00           H  
ATOM   4428  HG3 PRO   276     -13.468   8.204  35.608  1.00  0.00           H  
ATOM   4429  CB  PRO   276     -11.564   9.222  35.562  1.00  0.00           C  
ATOM   4430  HB2 PRO   276     -11.104  10.040  36.119  1.00  0.00           H  
ATOM   4431  HB3 PRO   276     -11.775   9.531  34.538  1.00  0.00           H  
ATOM   4432  CA  PRO   276     -10.663   7.980  35.605  1.00  0.00           C  
ATOM   4433  HA  PRO   276     -10.838   7.383  34.709  1.00  0.00           H  
ATOM   4434  C   PRO   276      -9.179   8.378  35.632  1.00  0.00           C  
ATOM   4435  O   PRO   276      -8.644   8.740  34.585  1.00  0.00           O  
ATOM   4436  N   ALA   277      -8.513   8.337  36.793  1.00  0.00           N  
ATOM   4437  H   ALA   277      -8.970   7.956  37.618  1.00  0.00           H  
ATOM   4438  CA  ALA   277      -7.082   8.628  36.901  1.00  0.00           C  
ATOM   4439  HA  ALA   277      -6.816   9.382  36.159  1.00  0.00           H  
ATOM   4440  CB  ALA   277      -6.808   9.214  38.291  1.00  0.00           C  
ATOM   4441  HB1 ALA   277      -7.420  10.103  38.445  1.00  0.00           H  
ATOM   4442  HB2 ALA   277      -7.043   8.476  39.059  1.00  0.00           H  
ATOM   4443  HB3 ALA   277      -5.755   9.486  38.368  1.00  0.00           H  
ATOM   4444  C   ALA   277      -6.205   7.393  36.622  1.00  0.00           C  
ATOM   4445  O   ALA   277      -5.030   7.537  36.283  1.00  0.00           O  
ATOM   4446  N   ASP   278      -6.753   6.179  36.736  1.00  0.00           N  
ATOM   4447  H   ASP   278      -7.736   6.120  36.979  1.00  0.00           H  
ATOM   4448  CA  ASP   278      -6.061   4.931  36.408  1.00  0.00           C  
ATOM   4449  HA  ASP   278      -5.012   5.048  36.676  1.00  0.00           H  
ATOM   4450  CB  ASP   278      -6.607   3.790  37.286  1.00  0.00           C  
ATOM   4451  HB2 ASP   278      -6.674   4.146  38.314  1.00  0.00           H  
ATOM   4452  HB3 ASP   278      -7.610   3.518  36.958  1.00  0.00           H  
ATOM   4453  CG  ASP   278      -5.714   2.546  37.287  1.00  0.00           C  
ATOM   4454  OD1 ASP   278      -4.849   2.377  36.400  1.00  0.00           O  
ATOM   4455  OD2 ASP   278      -5.848   1.694  38.197  1.00  0.00           O  
ATOM   4456  C   ASP   278      -6.102   4.672  34.889  1.00  0.00           C  
ATOM   4457  O   ASP   278      -6.845   3.824  34.393  1.00  0.00           O  
ATOM   4458  N   PHE   279      -5.314   5.461  34.148  1.00  0.00           N  
ATOM   4459  H   PHE   279      -4.791   6.173  34.650  1.00  0.00           H  
ATOM   4460  CA  PHE   279      -5.209   5.474  32.684  1.00  0.00           C  
ATOM   4461  HA  PHE   279      -5.810   4.665  32.270  1.00  0.00           H  
ATOM   4462  CB  PHE   279      -5.777   6.806  32.164  1.00  0.00           C  
ATOM   4463  HB2 PHE   279      -6.829   6.867  32.447  1.00  0.00           H  
ATOM   4464  HB3 PHE   279      -5.264   7.624  32.672  1.00  0.00           H  
ATOM   4465  CG  PHE   279      -5.653   7.033  30.666  1.00  0.00           C  
ATOM   4466  CD1 PHE   279      -4.446   7.514  30.121  1.00  0.00           C  
ATOM   4467  HD1 PHE   279      -3.606   7.718  30.772  1.00  0.00           H  
ATOM   4468  CE1 PHE   279      -4.334   7.746  28.738  1.00  0.00           C  
ATOM   4469  HE1 PHE   279      -3.407   8.124  28.331  1.00  0.00           H  
ATOM   4470  CZ  PHE   279      -5.435   7.515  27.895  1.00  0.00           C  
ATOM   4471  HZ  PHE   279      -5.350   7.707  26.835  1.00  0.00           H  
ATOM   4472  CE2 PHE   279      -6.645   7.044  28.436  1.00  0.00           C  
ATOM   4473  HE2 PHE   279      -7.498   6.870  27.797  1.00  0.00           H  
ATOM   4474  CD2 PHE   279      -6.752   6.804  29.818  1.00  0.00           C  
ATOM   4475  HD2 PHE   279      -7.691   6.467  30.236  1.00  0.00           H  
ATOM   4476  C   PHE   279      -3.751   5.256  32.242  1.00  0.00           C  
ATOM   4477  O   PHE   279      -2.829   5.863  32.783  1.00  0.00           O  
ATOM   4478  N   ARG   280      -3.519   4.377  31.259  1.00  0.00           N  
ATOM   4479  H   ARG   280      -4.330   3.895  30.882  1.00  0.00           H  
ATOM   4480  CA  ARG   280      -2.197   3.805  30.936  1.00  0.00           C  
ATOM   4481  HA  ARG   280      -1.420   4.495  31.274  1.00  0.00           H  
ATOM   4482  CB  ARG   280      -2.029   2.454  31.660  1.00  0.00           C  
ATOM   4483  HB2 ARG   280      -2.644   1.710  31.152  1.00  0.00           H  
ATOM   4484  HB3 ARG   280      -0.986   2.141  31.579  1.00  0.00           H  
ATOM   4485  CG  ARG   280      -2.434   2.465  33.142  1.00  0.00           C  
ATOM   4486  HG2 ARG   280      -1.837   3.199  33.685  1.00  0.00           H  
ATOM   4487  HG3 ARG   280      -3.491   2.718  33.235  1.00  0.00           H  
ATOM   4488  CD  ARG   280      -2.242   1.087  33.765  1.00  0.00           C  
ATOM   4489  HD2 ARG   280      -2.768   0.340  33.167  1.00  0.00           H  
ATOM   4490  HD3 ARG   280      -1.178   0.851  33.776  1.00  0.00           H  
ATOM   4491  NE  ARG   280      -2.800   1.078  35.121  1.00  0.00           N  
ATOM   4492  HE  ARG   280      -3.648   1.624  35.292  1.00  0.00           H  
ATOM   4493  CZ  ARG   280      -2.354   0.438  36.177  1.00  0.00           C  
ATOM   4494  NH1 ARG   280      -1.284  -0.306  36.138  1.00  0.00           N  
ATOM   4495 HH11 ARG   280      -0.776  -0.391  35.277  1.00  0.00           H  
ATOM   4496 HH12 ARG   280      -1.010  -0.832  36.958  1.00  0.00           H  
ATOM   4497  NH2 ARG   280      -3.033   0.482  37.279  1.00  0.00           N  
ATOM   4498 HH21 ARG   280      -3.875   1.065  37.293  1.00  0.00           H  
ATOM   4499 HH22 ARG   280      -2.734  -0.054  38.079  1.00  0.00           H  
ATOM   4500  C   ARG   280      -2.025   3.576  29.437  1.00  0.00           C  
ATOM   4501  O   ARG   280      -2.986   3.220  28.755  1.00  0.00           O  
ATOM   4502  N   ILE   281      -0.800   3.693  28.922  1.00  0.00           N  
ATOM   4503  H   ILE   281      -0.044   3.951  29.539  1.00  0.00           H  
ATOM   4504  CA  ILE   281      -0.441   3.294  27.550  1.00  0.00           C  
ATOM   4505  HA  ILE   281      -1.247   2.689  27.139  1.00  0.00           H  
ATOM   4506  CB  ILE   281      -0.268   4.513  26.606  1.00  0.00           C  
ATOM   4507  HB  ILE   281       0.417   5.221  27.078  1.00  0.00           H  
ATOM   4508  CG2 ILE   281       0.342   4.090  25.250  1.00  0.00           C  
ATOM   4509 HG21 ILE   281      -0.290   3.348  24.759  1.00  0.00           H  
ATOM   4510 HG22 ILE   281       0.464   4.952  24.596  1.00  0.00           H  
ATOM   4511 HG23 ILE   281       1.340   3.672  25.392  1.00  0.00           H  
ATOM   4512  CG1 ILE   281      -1.632   5.210  26.386  1.00  0.00           C  
ATOM   4513 HG12 ILE   281      -2.306   4.523  25.877  1.00  0.00           H  
ATOM   4514 HG13 ILE   281      -2.068   5.457  27.352  1.00  0.00           H  
ATOM   4515  CD1 ILE   281      -1.571   6.518  25.586  1.00  0.00           C  
ATOM   4516 HD11 ILE   281      -2.555   6.989  25.592  1.00  0.00           H  
ATOM   4517 HD12 ILE   281      -0.850   7.200  26.042  1.00  0.00           H  
ATOM   4518 HD13 ILE   281      -1.291   6.327  24.550  1.00  0.00           H  
ATOM   4519  C   ILE   281       0.799   2.397  27.588  1.00  0.00           C  
ATOM   4520  O   ILE   281       1.809   2.753  28.185  1.00  0.00           O  
ATOM   4521  N   TYR   282       0.715   1.257  26.906  1.00  0.00           N  
ATOM   4522  H   TYR   282      -0.160   1.054  26.434  1.00  0.00           H  
ATOM   4523  CA  TYR   282       1.803   0.311  26.683  1.00  0.00           C  
ATOM   4524  HA  TYR   282       2.689   0.615  27.243  1.00  0.00           H  
ATOM   4525  CB  TYR   282       1.375  -1.085  27.155  1.00  0.00           C  
ATOM   4526  HB2 TYR   282       0.473  -1.381  26.617  1.00  0.00           H  
ATOM   4527  HB3 TYR   282       2.159  -1.793  26.884  1.00  0.00           H  
ATOM   4528  CG  TYR   282       1.110  -1.204  28.647  1.00  0.00           C  
ATOM   4529  CD1 TYR   282       2.104  -1.731  29.494  1.00  0.00           C  
ATOM   4530  HD1 TYR   282       3.043  -2.068  29.075  1.00  0.00           H  
ATOM   4531  CE1 TYR   282       1.875  -1.834  30.881  1.00  0.00           C  
ATOM   4532  HE1 TYR   282       2.642  -2.240  31.521  1.00  0.00           H  
ATOM   4533  CZ  TYR   282       0.644  -1.405  31.425  1.00  0.00           C  
ATOM   4534  OH  TYR   282       0.405  -1.513  32.761  1.00  0.00           O  
ATOM   4535  HH  TYR   282       1.130  -1.961  33.202  1.00  0.00           H  
ATOM   4536  CE2 TYR   282      -0.354  -0.883  30.576  1.00  0.00           C  
ATOM   4537  HE2 TYR   282      -1.295  -0.573  30.999  1.00  0.00           H  
ATOM   4538  CD2 TYR   282      -0.125  -0.793  29.189  1.00  0.00           C  
ATOM   4539  HD2 TYR   282      -0.899  -0.416  28.535  1.00  0.00           H  
ATOM   4540  C   TYR   282       2.141   0.294  25.191  1.00  0.00           C  
ATOM   4541  O   TYR   282       1.237   0.225  24.359  1.00  0.00           O  
ATOM   4542  N   GLN   283       3.423   0.340  24.840  1.00  0.00           N  
ATOM   4543  H   GLN   283       4.128   0.344  25.561  1.00  0.00           H  
ATOM   4544  CA  GLN   283       3.880   0.180  23.457  1.00  0.00           C  
ATOM   4545  HA  GLN   283       3.036   0.338  22.783  1.00  0.00           H  
ATOM   4546  CB  GLN   283       4.925   1.258  23.137  1.00  0.00           C  
ATOM   4547  HB2 GLN   283       4.560   2.204  23.540  1.00  0.00           H  
ATOM   4548  HB3 GLN   283       5.864   1.023  23.640  1.00  0.00           H  
ATOM   4549  CG  GLN   283       5.170   1.428  21.627  1.00  0.00           C  
ATOM   4550  HG2 GLN   283       6.051   0.855  21.334  1.00  0.00           H  
ATOM   4551  HG3 GLN   283       4.319   1.049  21.061  1.00  0.00           H  
ATOM   4552  CD  GLN   283       5.346   2.899  21.265  1.00  0.00           C  
ATOM   4553  OE1 GLN   283       4.402   3.670  21.189  1.00  0.00           O  
ATOM   4554  NE2 GLN   283       6.558   3.363  21.071  1.00  0.00           N  
ATOM   4555 HE21 GLN   283       6.626   4.339  20.838  1.00  0.00           H  
ATOM   4556 HE22 GLN   283       7.354   2.752  21.121  1.00  0.00           H  
ATOM   4557  C   GLN   283       4.389  -1.248  23.237  1.00  0.00           C  
ATOM   4558  O   GLN   283       5.043  -1.817  24.109  1.00  0.00           O  
ATOM   4559  N   VAL   284       4.085  -1.831  22.079  1.00  0.00           N  
ATOM   4560  H   VAL   284       3.571  -1.292  21.388  1.00  0.00           H  
ATOM   4561  CA  VAL   284       4.553  -3.158  21.648  1.00  0.00           C  
ATOM   4562  HA  VAL   284       4.887  -3.722  22.518  1.00  0.00           H  
ATOM   4563  CB  VAL   284       3.398  -3.944  20.985  1.00  0.00           C  
ATOM   4564  HB  VAL   284       3.095  -3.432  20.073  1.00  0.00           H  
ATOM   4565  CG1 VAL   284       3.794  -5.374  20.607  1.00  0.00           C  
ATOM   4566 HG11 VAL   284       4.207  -5.899  21.469  1.00  0.00           H  
ATOM   4567 HG12 VAL   284       2.920  -5.926  20.250  1.00  0.00           H  
ATOM   4568 HG13 VAL   284       4.512  -5.353  19.792  1.00  0.00           H  
ATOM   4569  CG2 VAL   284       2.178  -4.031  21.916  1.00  0.00           C  
ATOM   4570 HG21 VAL   284       1.765  -3.038  22.095  1.00  0.00           H  
ATOM   4571 HG22 VAL   284       2.472  -4.479  22.863  1.00  0.00           H  
ATOM   4572 HG23 VAL   284       1.402  -4.643  21.455  1.00  0.00           H  
ATOM   4573  C   VAL   284       5.749  -2.975  20.707  1.00  0.00           C  
ATOM   4574  O   VAL   284       5.755  -2.051  19.902  1.00  0.00           O  
ATOM   4575  N   THR   285       6.781  -3.814  20.813  1.00  0.00           N  
ATOM   4576  H   THR   285       6.801  -4.488  21.565  1.00  0.00           H  
ATOM   4577  CA  THR   285       7.972  -3.791  19.932  1.00  0.00           C  
ATOM   4578  HA  THR   285       8.002  -2.847  19.389  1.00  0.00           H  
ATOM   4579  CB  THR   285       9.259  -3.898  20.766  1.00  0.00           C  
ATOM   4580  HB  THR   285      10.099  -4.115  20.107  1.00  0.00           H  
ATOM   4581  CG2 THR   285       9.564  -2.598  21.507  1.00  0.00           C  
ATOM   4582 HG21 THR   285      10.495  -2.703  22.060  1.00  0.00           H  
ATOM   4583 HG22 THR   285       9.671  -1.788  20.786  1.00  0.00           H  
ATOM   4584 HG23 THR   285       8.756  -2.360  22.199  1.00  0.00           H  
ATOM   4585  OG1 THR   285       9.145  -4.931  21.723  1.00  0.00           O  
ATOM   4586  HG1 THR   285      10.026  -5.141  22.041  1.00  0.00           H  
ATOM   4587  C   THR   285       7.970  -4.883  18.857  1.00  0.00           C  
ATOM   4588  O   THR   285       8.874  -4.936  18.026  1.00  0.00           O  
ATOM   4589  N   TYR   286       6.976  -5.770  18.886  1.00  0.00           N  
ATOM   4590  H   TYR   286       6.281  -5.660  19.605  1.00  0.00           H  
ATOM   4591  CA  TYR   286       6.814  -6.891  17.965  1.00  0.00           C  
ATOM   4592  HA  TYR   286       7.771  -7.081  17.480  1.00  0.00           H  
ATOM   4593  CB  TYR   286       6.434  -8.147  18.767  1.00  0.00           C  
ATOM   4594  HB2 TYR   286       5.415  -8.014  19.137  1.00  0.00           H  
ATOM   4595  HB3 TYR   286       6.437  -9.010  18.099  1.00  0.00           H  
ATOM   4596  CG  TYR   286       7.348  -8.459  19.942  1.00  0.00           C  
ATOM   4597  CD1 TYR   286       6.796  -8.690  21.218  1.00  0.00           C  
ATOM   4598  HD1 TYR   286       5.721  -8.664  21.353  1.00  0.00           H  
ATOM   4599  CE1 TYR   286       7.639  -8.954  22.316  1.00  0.00           C  
ATOM   4600  HE1 TYR   286       7.211  -9.129  23.290  1.00  0.00           H  
ATOM   4601  CZ  TYR   286       9.039  -8.991  22.136  1.00  0.00           C  
ATOM   4602  OH  TYR   286       9.854  -9.246  23.194  1.00  0.00           O  
ATOM   4603  HH  TYR   286       9.356  -9.513  23.966  1.00  0.00           H  
ATOM   4604  CE2 TYR   286       9.593  -8.769  20.858  1.00  0.00           C  
ATOM   4605  HE2 TYR   286      10.664  -8.806  20.729  1.00  0.00           H  
ATOM   4606  CD2 TYR   286       8.747  -8.506  19.764  1.00  0.00           C  
ATOM   4607  HD2 TYR   286       9.179  -8.331  18.787  1.00  0.00           H  
ATOM   4608  C   TYR   286       5.787  -6.612  16.858  1.00  0.00           C  
ATOM   4609  O   TYR   286       4.944  -5.721  16.974  1.00  0.00           O  
ATOM   4610  N   LEU   287       5.849  -7.432  15.803  1.00  0.00           N  
ATOM   4611  H   LEU   287       6.618  -8.083  15.765  1.00  0.00           H  
ATOM   4612  CA  LEU   287       4.813  -7.571  14.763  1.00  0.00           C  
ATOM   4613  HA  LEU   287       4.407  -6.588  14.519  1.00  0.00           H  
ATOM   4614  CB  LEU   287       5.463  -8.180  13.510  1.00  0.00           C  
ATOM   4615  HB2 LEU   287       5.790  -9.190  13.760  1.00  0.00           H  
ATOM   4616  HB3 LEU   287       4.707  -8.263  12.729  1.00  0.00           H  
ATOM   4617  CG  LEU   287       6.665  -7.394  12.958  1.00  0.00           C  
ATOM   4618  HG  LEU   287       7.400  -7.228  13.746  1.00  0.00           H  
ATOM   4619  CD1 LEU   287       7.344  -8.237  11.882  1.00  0.00           C  
ATOM   4620 HD11 LEU   287       6.639  -8.464  11.083  1.00  0.00           H  
ATOM   4621 HD12 LEU   287       8.186  -7.683  11.466  1.00  0.00           H  
ATOM   4622 HD13 LEU   287       7.715  -9.165  12.317  1.00  0.00           H  
ATOM   4623  CD2 LEU   287       6.252  -6.042  12.383  1.00  0.00           C  
ATOM   4624 HD21 LEU   287       5.887  -5.393  13.178  1.00  0.00           H  
ATOM   4625 HD22 LEU   287       5.461  -6.173  11.646  1.00  0.00           H  
ATOM   4626 HD23 LEU   287       7.113  -5.563  11.914  1.00  0.00           H  
ATOM   4627  C   LEU   287       3.634  -8.463  15.211  1.00  0.00           C  
ATOM   4628  O   LEU   287       2.577  -8.470  14.581  1.00  0.00           O  
ATOM   4629  N   GLU   288       3.839  -9.236  16.281  1.00  0.00           N  
ATOM   4630  H   GLU   288       4.737  -9.174  16.721  1.00  0.00           H  
ATOM   4631  CA  GLU   288       2.843 -10.073  16.955  1.00  0.00           C  
ATOM   4632  HA  GLU   288       2.510 -10.851  16.268  1.00  0.00           H  
ATOM   4633  CB  GLU   288       3.557 -10.755  18.140  1.00  0.00           C  
ATOM   4634  HB2 GLU   288       4.354 -11.396  17.764  1.00  0.00           H  
ATOM   4635  HB3 GLU   288       4.029  -9.978  18.740  1.00  0.00           H  
ATOM   4636  CG  GLU   288       2.662 -11.562  19.091  1.00  0.00           C  
ATOM   4637  HG2 GLU   288       3.227 -11.742  20.009  1.00  0.00           H  
ATOM   4638  HG3 GLU   288       1.796 -10.961  19.356  1.00  0.00           H  
ATOM   4639  CD  GLU   288       2.191 -12.915  18.541  1.00  0.00           C  
ATOM   4640  OE1 GLU   288       1.771 -13.748  19.376  1.00  0.00           O  
ATOM   4641  OE2 GLU   288       2.263 -13.110  17.307  1.00  0.00           O  
ATOM   4642  C   GLU   288       1.643  -9.226  17.436  1.00  0.00           C  
ATOM   4643  O   GLU   288       1.849  -8.258  18.176  1.00  0.00           O  
ATOM   4644  N   PRO   289       0.388  -9.555  17.068  1.00  0.00           N  
ATOM   4645  CD  PRO   289       0.006 -10.590  16.113  1.00  0.00           C  
ATOM   4646  HD2 PRO   289       0.302 -11.580  16.462  1.00  0.00           H  
ATOM   4647  HD3 PRO   289       0.465 -10.380  15.146  1.00  0.00           H  
ATOM   4648  CG  PRO   289      -1.519 -10.514  15.983  1.00  0.00           C  
ATOM   4649  HG2 PRO   289      -1.986 -11.199  16.693  1.00  0.00           H  
ATOM   4650  HG3 PRO   289      -1.851 -10.731  14.967  1.00  0.00           H  
ATOM   4651  CB  PRO   289      -1.824  -9.072  16.381  1.00  0.00           C  
ATOM   4652  HB2 PRO   289      -2.852  -8.935  16.708  1.00  0.00           H  
ATOM   4653  HB3 PRO   289      -1.610  -8.409  15.542  1.00  0.00           H  
ATOM   4654  CA  PRO   289      -0.807  -8.824  17.497  1.00  0.00           C  
ATOM   4655  HA  PRO   289      -0.585  -7.759  17.542  1.00  0.00           H  
ATOM   4656  C   PRO   289      -1.281  -9.259  18.901  1.00  0.00           C  
ATOM   4657  O   PRO   289      -2.431  -9.656  19.109  1.00  0.00           O  
ATOM   4658  N   SER   290      -0.368  -9.224  19.875  1.00  0.00           N  
ATOM   4659  H   SER   290       0.559  -8.880  19.641  1.00  0.00           H  
ATOM   4660  CA  SER   290      -0.585  -9.681  21.252  1.00  0.00           C  
ATOM   4661  HA  SER   290      -1.618  -9.476  21.526  1.00  0.00           H  
ATOM   4662  CB  SER   290      -0.372 -11.196  21.318  1.00  0.00           C  
ATOM   4663  HB2 SER   290      -1.037 -11.683  20.603  1.00  0.00           H  
ATOM   4664  HB3 SER   290       0.656 -11.437  21.055  1.00  0.00           H  
ATOM   4665  OG  SER   290      -0.622 -11.712  22.605  1.00  0.00           O  
ATOM   4666  HG  SER   290      -0.633 -12.669  22.506  1.00  0.00           H  
ATOM   4667  C   SER   290       0.320  -8.945  22.248  1.00  0.00           C  
ATOM   4668  O   SER   290       1.426  -8.515  21.912  1.00  0.00           O  
ATOM   4669  N   LEU   291      -0.145  -8.771  23.489  1.00  0.00           N  
ATOM   4670  H   LEU   291      -1.061  -9.169  23.686  1.00  0.00           H  
ATOM   4671  CA  LEU   291       0.597  -8.143  24.588  1.00  0.00           C  
ATOM   4672  HA  LEU   291       1.663  -8.280  24.397  1.00  0.00           H  
ATOM   4673  CB  LEU   291       0.318  -6.625  24.617  1.00  0.00           C  
ATOM   4674  HB2 LEU   291       0.733  -6.183  23.713  1.00  0.00           H  
ATOM   4675  HB3 LEU   291      -0.764  -6.480  24.609  1.00  0.00           H  
ATOM   4676  CG  LEU   291       0.891  -5.874  25.836  1.00  0.00           C  
ATOM   4677  HG  LEU   291       0.491  -6.306  26.753  1.00  0.00           H  
ATOM   4678  CD1 LEU   291       2.419  -5.913  25.909  1.00  0.00           C  
ATOM   4679 HD11 LEU   291       2.763  -5.336  26.768  1.00  0.00           H  
ATOM   4680 HD12 LEU   291       2.768  -6.936  26.031  1.00  0.00           H  
ATOM   4681 HD13 LEU   291       2.849  -5.493  25.001  1.00  0.00           H  
ATOM   4682  CD2 LEU   291       0.460  -4.408  25.797  1.00  0.00           C  
ATOM   4683 HD21 LEU   291       0.845  -3.896  26.677  1.00  0.00           H  
ATOM   4684 HD22 LEU   291       0.839  -3.927  24.894  1.00  0.00           H  
ATOM   4685 HD23 LEU   291      -0.628  -4.353  25.818  1.00  0.00           H  
ATOM   4686  C   LEU   291       0.274  -8.815  25.927  1.00  0.00           C  
ATOM   4687  O   LEU   291      -0.870  -8.833  26.380  1.00  0.00           O  
ATOM   4688  N   ARG   292       1.312  -9.316  26.601  1.00  0.00           N  
ATOM   4689  H   ARG   292       2.228  -9.216  26.189  1.00  0.00           H  
ATOM   4690  CA  ARG   292       1.228  -9.920  27.935  1.00  0.00           C  
ATOM   4691  HA  ARG   292       0.184 -10.154  28.139  1.00  0.00           H  
ATOM   4692  CB  ARG   292       2.037 -11.226  27.912  1.00  0.00           C  
ATOM   4693  HB2 ARG   292       1.938 -11.674  26.921  1.00  0.00           H  
ATOM   4694  HB3 ARG   292       3.092 -11.000  28.074  1.00  0.00           H  
ATOM   4695  CG  ARG   292       1.565 -12.270  28.932  1.00  0.00           C  
ATOM   4696  HG2 ARG   292       1.687 -11.889  29.947  1.00  0.00           H  
ATOM   4697  HG3 ARG   292       0.514 -12.502  28.756  1.00  0.00           H  
ATOM   4698  CD  ARG   292       2.415 -13.534  28.739  1.00  0.00           C  
ATOM   4699  HD2 ARG   292       2.411 -13.802  27.680  1.00  0.00           H  
ATOM   4700  HD3 ARG   292       3.439 -13.297  29.030  1.00  0.00           H  
ATOM   4701  NE  ARG   292       1.905 -14.684  29.509  1.00  0.00           N  
ATOM   4702  HE  ARG   292       0.900 -14.784  29.594  1.00  0.00           H  
ATOM   4703  CZ  ARG   292       2.616 -15.660  30.041  1.00  0.00           C  
ATOM   4704  NH1 ARG   292       3.918 -15.722  29.949  1.00  0.00           N  
ATOM   4705 HH11 ARG   292       4.399 -15.001  29.444  1.00  0.00           H  
ATOM   4706 HH12 ARG   292       4.426 -16.470  30.383  1.00  0.00           H  
ATOM   4707  NH2 ARG   292       2.004 -16.616  30.671  1.00  0.00           N  
ATOM   4708 HH21 ARG   292       0.987 -16.595  30.677  1.00  0.00           H  
ATOM   4709 HH22 ARG   292       2.504 -17.366  31.101  1.00  0.00           H  
ATOM   4710  C   ARG   292       1.708  -8.929  28.999  1.00  0.00           C  
ATOM   4711  O   ARG   292       2.723  -8.265  28.801  1.00  0.00           O  
ATOM   4712  N   ILE   293       1.026  -8.858  30.141  1.00  0.00           N  
ATOM   4713  H   ILE   293       0.218  -9.466  30.246  1.00  0.00           H  
ATOM   4714  CA  ILE   293       1.344  -7.957  31.264  1.00  0.00           C  
ATOM   4715  HA  ILE   293       2.337  -7.532  31.117  1.00  0.00           H  
ATOM   4716  CB  ILE   293       0.339  -6.776  31.333  1.00  0.00           C  
ATOM   4717  HB  ILE   293      -0.662  -7.186  31.468  1.00  0.00           H  
ATOM   4718  CG2 ILE   293       0.648  -5.874  32.544  1.00  0.00           C  
ATOM   4719 HG21 ILE   293       1.634  -5.422  32.439  1.00  0.00           H  
ATOM   4720 HG22 ILE   293      -0.103  -5.090  32.630  1.00  0.00           H  
ATOM   4721 HG23 ILE   293       0.609  -6.450  33.471  1.00  0.00           H  
ATOM   4722  CG1 ILE   293       0.346  -5.952  30.020  1.00  0.00           C  
ATOM   4723 HG12 ILE   293       1.332  -5.510  29.873  1.00  0.00           H  
ATOM   4724 HG13 ILE   293       0.151  -6.616  29.179  1.00  0.00           H  
ATOM   4725  CD1 ILE   293      -0.712  -4.843  29.943  1.00  0.00           C  
ATOM   4726 HD11 ILE   293      -0.492  -4.052  30.659  1.00  0.00           H  
ATOM   4727 HD12 ILE   293      -0.709  -4.412  28.941  1.00  0.00           H  
ATOM   4728 HD13 ILE   293      -1.699  -5.259  30.147  1.00  0.00           H  
ATOM   4729  C   ILE   293       1.372  -8.790  32.553  1.00  0.00           C  
ATOM   4730  O   ILE   293       0.352  -9.336  32.957  1.00  0.00           O  
ATOM   4731  N   ALA   294       2.552  -8.948  33.152  1.00  0.00           N  
ATOM   4732  H   ALA   294       3.342  -8.433  32.799  1.00  0.00           H  
ATOM   4733  CA  ALA   294       2.783  -9.818  34.308  1.00  0.00           C  
ATOM   4734  HA  ALA   294       2.203 -10.729  34.180  1.00  0.00           H  
ATOM   4735  CB  ALA   294       4.270 -10.193  34.330  1.00  0.00           C  
ATOM   4736  HB1 ALA   294       4.459 -10.881  35.154  1.00  0.00           H  
ATOM   4737  HB2 ALA   294       4.548 -10.673  33.392  1.00  0.00           H  
ATOM   4738  HB3 ALA   294       4.873  -9.294  34.475  1.00  0.00           H  
ATOM   4739  C   ALA   294       2.377  -9.187  35.652  1.00  0.00           C  
ATOM   4740  O   ALA   294       2.479  -7.969  35.797  1.00  0.00           O  
ATOM   4741  N   ALA   295       2.015 -10.038  36.627  1.00  0.00           N  
ATOM   4742  H   ALA   295       1.893 -11.008  36.372  1.00  0.00           H  
ATOM   4743  CA  ALA   295       1.962  -9.746  38.073  1.00  0.00           C  
ATOM   4744  HA  ALA   295       1.248 -10.444  38.507  1.00  0.00           H  
ATOM   4745  CB  ALA   295       3.325 -10.075  38.694  1.00  0.00           C  
ATOM   4746  HB1 ALA   295       4.089  -9.413  38.287  1.00  0.00           H  
ATOM   4747  HB2 ALA   295       3.270  -9.939  39.776  1.00  0.00           H  
ATOM   4748  HB3 ALA   295       3.584 -11.113  38.481  1.00  0.00           H  
ATOM   4749  C   ALA   295       1.438  -8.329  38.406  1.00  0.00           C  
ATOM   4750  O   ALA   295       2.169  -7.445  38.860  1.00  0.00           O  
ATOM   4751  N   SER   296       0.182  -8.099  38.031  1.00  0.00           N  
ATOM   4752  H   SER   296      -0.357  -8.901  37.726  1.00  0.00           H  
ATOM   4753  CA  SER   296      -0.296  -6.789  37.598  1.00  0.00           C  
ATOM   4754  HA  SER   296       0.389  -6.436  36.828  1.00  0.00           H  
ATOM   4755  CB  SER   296      -1.671  -6.943  36.950  1.00  0.00           C  
ATOM   4756  HB2 SER   296      -2.069  -5.956  36.723  1.00  0.00           H  
ATOM   4757  HB3 SER   296      -2.352  -7.450  37.636  1.00  0.00           H  
ATOM   4758  OG  SER   296      -1.554  -7.676  35.748  1.00  0.00           O  
ATOM   4759  HG  SER   296      -1.463  -8.619  35.981  1.00  0.00           H  
ATOM   4760  C   SER   296      -0.369  -5.706  38.678  1.00  0.00           C  
ATOM   4761  O   SER   296      -1.006  -5.854  39.713  1.00  0.00           O  
ATOM   4762  N   THR   297       0.099  -4.502  38.336  1.00  0.00           N  
ATOM   4763  H   THR   297       0.573  -4.426  37.451  1.00  0.00           H  
ATOM   4764  CA  THR   297      -0.197  -3.248  39.069  1.00  0.00           C  
ATOM   4765  HA  THR   297      -0.148  -3.458  40.139  1.00  0.00           H  
ATOM   4766  CB  THR   297       0.842  -2.159  38.754  1.00  0.00           C  
ATOM   4767  HB  THR   297       0.554  -1.231  39.251  1.00  0.00           H  
ATOM   4768  CG2 THR   297       2.248  -2.519  39.227  1.00  0.00           C  
ATOM   4769 HG21 THR   297       2.240  -2.656  40.309  1.00  0.00           H  
ATOM   4770 HG22 THR   297       2.596  -3.442  38.760  1.00  0.00           H  
ATOM   4771 HG23 THR   297       2.933  -1.704  38.989  1.00  0.00           H  
ATOM   4772  OG1 THR   297       0.902  -1.936  37.360  1.00  0.00           O  
ATOM   4773  HG1 THR   297       1.724  -2.341  37.065  1.00  0.00           H  
ATOM   4774  C   THR   297      -1.617  -2.711  38.796  1.00  0.00           C  
ATOM   4775  O   THR   297      -1.854  -1.500  38.824  1.00  0.00           O  
ATOM   4776  N   LEU   298      -2.561  -3.590  38.455  1.00  0.00           N  
ATOM   4777  H   LEU   298      -2.328  -4.563  38.611  1.00  0.00           H  
ATOM   4778  CA  LEU   298      -3.991  -3.293  38.336  1.00  0.00           C  
ATOM   4779  HA  LEU   298      -4.138  -2.233  38.118  1.00  0.00           H  
ATOM   4780  CB  LEU   298      -4.621  -4.120  37.199  1.00  0.00           C  
ATOM   4781  HB2 LEU   298      -4.531  -5.175  37.461  1.00  0.00           H  
ATOM   4782  HB3 LEU   298      -5.682  -3.877  37.146  1.00  0.00           H  
ATOM   4783  CG  LEU   298      -4.012  -3.914  35.797  1.00  0.00           C  
ATOM   4784  HG  LEU   298      -2.935  -4.071  35.830  1.00  0.00           H  
ATOM   4785  CD1 LEU   298      -4.620  -4.917  34.821  1.00  0.00           C  
ATOM   4786 HD11 LEU   298      -4.378  -5.933  35.134  1.00  0.00           H  
ATOM   4787 HD12 LEU   298      -5.703  -4.799  34.792  1.00  0.00           H  
ATOM   4788 HD13 LEU   298      -4.210  -4.761  33.822  1.00  0.00           H  
ATOM   4789  CD2 LEU   298      -4.285  -2.519  35.238  1.00  0.00           C  
ATOM   4790 HD21 LEU   298      -3.957  -1.760  35.940  1.00  0.00           H  
ATOM   4791 HD22 LEU   298      -3.747  -2.391  34.298  1.00  0.00           H  
ATOM   4792 HD23 LEU   298      -5.353  -2.394  35.057  1.00  0.00           H  
ATOM   4793  C   LEU   298      -4.675  -3.588  39.682  1.00  0.00           C  
ATOM   4794  O   LEU   298      -4.230  -4.439  40.448  1.00  0.00           O  
ATOM   4795  N   LYS   299      -5.765  -2.885  39.984  1.00  0.00           N  
ATOM   4796  H   LYS   299      -6.101  -2.207  39.308  1.00  0.00           H  
ATOM   4797  CA  LYS   299      -6.550  -3.080  41.213  1.00  0.00           C  
ATOM   4798  HA  LYS   299      -5.865  -3.247  42.043  1.00  0.00           H  
ATOM   4799  CB  LYS   299      -7.377  -1.809  41.481  1.00  0.00           C  
ATOM   4800  HB2 LYS   299      -8.030  -1.636  40.624  1.00  0.00           H  
ATOM   4801  HB3 LYS   299      -7.997  -1.964  42.367  1.00  0.00           H  
ATOM   4802  CG  LYS   299      -6.478  -0.575  41.697  1.00  0.00           C  
ATOM   4803  HG2 LYS   299      -5.983  -0.665  42.665  1.00  0.00           H  
ATOM   4804  HG3 LYS   299      -5.708  -0.534  40.926  1.00  0.00           H  
ATOM   4805  CD  LYS   299      -7.251   0.750  41.641  1.00  0.00           C  
ATOM   4806  HD2 LYS   299      -7.816   0.805  40.709  1.00  0.00           H  
ATOM   4807  HD3 LYS   299      -7.939   0.807  42.486  1.00  0.00           H  
ATOM   4808  CE  LYS   299      -6.236   1.902  41.685  1.00  0.00           C  
ATOM   4809  HE2 LYS   299      -5.591   1.766  42.557  1.00  0.00           H  
ATOM   4810  HE3 LYS   299      -5.616   1.851  40.782  1.00  0.00           H  
ATOM   4811  NZ  LYS   299      -6.890   3.227  41.757  1.00  0.00           N  
ATOM   4812  HZ1 LYS   299      -7.570   3.309  42.496  1.00  0.00           H  
ATOM   4813  HZ2 LYS   299      -6.235   3.992  41.826  1.00  0.00           H  
ATOM   4814  HZ3 LYS   299      -7.400   3.471  40.900  1.00  0.00           H  
ATOM   4815  C   LYS   299      -7.435  -4.329  41.086  1.00  0.00           C  
ATOM   4816  O   LYS   299      -7.952  -4.581  39.998  1.00  0.00           O  
ATOM   4817  N   SER   300      -7.628  -5.080  42.172  1.00  0.00           N  
ATOM   4818  H   SER   300      -7.176  -4.805  43.028  1.00  0.00           H  
ATOM   4819  CA  SER   300      -8.630  -6.160  42.251  1.00  0.00           C  
ATOM   4820  HA  SER   300      -8.803  -6.544  41.248  1.00  0.00           H  
ATOM   4821  CB  SER   300      -8.108  -7.343  43.074  1.00  0.00           C  
ATOM   4822  HB2 SER   300      -7.217  -7.752  42.596  1.00  0.00           H  
ATOM   4823  HB3 SER   300      -7.840  -6.996  44.072  1.00  0.00           H  
ATOM   4824  OG  SER   300      -9.086  -8.357  43.204  1.00  0.00           O  
ATOM   4825  HG  SER   300      -9.470  -8.584  42.322  1.00  0.00           H  
ATOM   4826  C   SER   300      -9.980  -5.640  42.769  1.00  0.00           C  
ATOM   4827  O   SER   300     -10.034  -4.601  43.431  1.00  0.00           O  
ATOM   4828  N   GLY   301     -11.073  -6.324  42.423  1.00  0.00           N  
ATOM   4829  H   GLY   301     -10.933  -7.194  41.905  1.00  0.00           H  
ATOM   4830  CA  GLY   301     -12.455  -5.907  42.680  1.00  0.00           C  
ATOM   4831  HA2 GLY   301     -13.105  -6.766  42.524  1.00  0.00           H  
ATOM   4832  HA3 GLY   301     -12.548  -5.583  43.718  1.00  0.00           H  
ATOM   4833  C   GLY   301     -12.933  -4.769  41.770  1.00  0.00           C  
ATOM   4834  O   GLY   301     -14.032  -4.253  41.960  1.00  0.00           O  
ATOM   4835  N   ILE   302     -12.108  -4.383  40.793  1.00  0.00           N  
ATOM   4836  H   ILE   302     -11.270  -4.932  40.667  1.00  0.00           H  
ATOM   4837  CA  ILE   302     -12.271  -3.229  39.906  1.00  0.00           C  
ATOM   4838  HA  ILE   302     -13.197  -2.712  40.148  1.00  0.00           H  
ATOM   4839  CB  ILE   302     -11.083  -2.256  40.115  1.00  0.00           C  
ATOM   4840  HB  ILE   302     -10.166  -2.843  40.037  1.00  0.00           H  
ATOM   4841  CG2 ILE   302     -10.990  -1.164  39.035  1.00  0.00           C  
ATOM   4842 HG21 ILE   302     -10.762  -1.613  38.070  1.00  0.00           H  
ATOM   4843 HG22 ILE   302     -11.931  -0.627  38.957  1.00  0.00           H  
ATOM   4844 HG23 ILE   302     -10.190  -0.462  39.274  1.00  0.00           H  
ATOM   4845  CG1 ILE   302     -11.087  -1.608  41.521  1.00  0.00           C  
ATOM   4846 HG12 ILE   302     -11.014  -2.392  42.274  1.00  0.00           H  
ATOM   4847 HG13 ILE   302     -10.194  -0.991  41.620  1.00  0.00           H  
ATOM   4848  CD1 ILE   302     -12.299  -0.729  41.862  1.00  0.00           C  
ATOM   4849 HD11 ILE   302     -13.215  -1.318  41.847  1.00  0.00           H  
ATOM   4850 HD12 ILE   302     -12.169  -0.320  42.865  1.00  0.00           H  
ATOM   4851 HD13 ILE   302     -12.379   0.098  41.159  1.00  0.00           H  
ATOM   4852  C   ILE   302     -12.396  -3.700  38.454  1.00  0.00           C  
ATOM   4853  O   ILE   302     -11.732  -4.654  38.037  1.00  0.00           O  
ATOM   4854  N   SER   303     -13.223  -3.003  37.672  1.00  0.00           N  
ATOM   4855  H   SER   303     -13.701  -2.198  38.068  1.00  0.00           H  
ATOM   4856  CA  SER   303     -13.357  -3.232  36.236  1.00  0.00           C  
ATOM   4857  HA  SER   303     -13.043  -4.251  36.033  1.00  0.00           H  
ATOM   4858  CB  SER   303     -14.832  -3.149  35.834  1.00  0.00           C  
ATOM   4859  HB2 SER   303     -15.397  -3.874  36.420  1.00  0.00           H  
ATOM   4860  HB3 SER   303     -15.219  -2.155  36.058  1.00  0.00           H  
ATOM   4861  OG  SER   303     -15.013  -3.432  34.458  1.00  0.00           O  
ATOM   4862  HG  SER   303     -14.457  -4.212  34.247  1.00  0.00           H  
ATOM   4863  C   SER   303     -12.438  -2.315  35.420  1.00  0.00           C  
ATOM   4864  O   SER   303     -12.214  -1.150  35.765  1.00  0.00           O  
ATOM   4865  N   TYR   304     -11.902  -2.852  34.323  1.00  0.00           N  
ATOM   4866  H   TYR   304     -12.170  -3.799  34.078  1.00  0.00           H  
ATOM   4867  CA  TYR   304     -10.959  -2.183  33.430  1.00  0.00           C  
ATOM   4868  HA  TYR   304     -10.965  -1.113  33.625  1.00  0.00           H  
ATOM   4869  CB  TYR   304      -9.535  -2.709  33.681  1.00  0.00           C  
ATOM   4870  HB2 TYR   304      -9.573  -3.796  33.745  1.00  0.00           H  
ATOM   4871  HB3 TYR   304      -8.917  -2.464  32.816  1.00  0.00           H  
ATOM   4872  CG  TYR   304      -8.827  -2.167  34.913  1.00  0.00           C  
ATOM   4873  CD1 TYR   304      -8.018  -1.018  34.803  1.00  0.00           C  
ATOM   4874  HD1 TYR   304      -7.921  -0.521  33.849  1.00  0.00           H  
ATOM   4875  CE1 TYR   304      -7.322  -0.519  35.923  1.00  0.00           C  
ATOM   4876  HE1 TYR   304      -6.702   0.361  35.831  1.00  0.00           H  
ATOM   4877  CZ  TYR   304      -7.424  -1.181  37.165  1.00  0.00           C  
ATOM   4878  OH  TYR   304      -6.743  -0.737  38.257  1.00  0.00           O  
ATOM   4879  HH  TYR   304      -6.447   0.201  38.166  1.00  0.00           H  
ATOM   4880  CE2 TYR   304      -8.218  -2.343  37.270  1.00  0.00           C  
ATOM   4881  HE2 TYR   304      -8.295  -2.853  38.217  1.00  0.00           H  
ATOM   4882  CD2 TYR   304      -8.919  -2.835  36.151  1.00  0.00           C  
ATOM   4883  HD2 TYR   304      -9.520  -3.732  36.247  1.00  0.00           H  
ATOM   4884  C   TYR   304     -11.371  -2.366  31.965  1.00  0.00           C  
ATOM   4885  O   TYR   304     -12.089  -3.305  31.609  1.00  0.00           O  
ATOM   4886  N   ARG   305     -10.891  -1.462  31.109  1.00  0.00           N  
ATOM   4887  H   ARG   305     -10.323  -0.713  31.499  1.00  0.00           H  
ATOM   4888  CA  ARG   305     -11.049  -1.466  29.654  1.00  0.00           C  
ATOM   4889  HA  ARG   305     -11.505  -2.406  29.357  1.00  0.00           H  
ATOM   4890  CB  ARG   305     -11.925  -0.293  29.198  1.00  0.00           C  
ATOM   4891  HB2 ARG   305     -11.511   0.634  29.600  1.00  0.00           H  
ATOM   4892  HB3 ARG   305     -11.891  -0.242  28.107  1.00  0.00           H  
ATOM   4893  CG  ARG   305     -13.391  -0.411  29.619  1.00  0.00           C  
ATOM   4894  HG2 ARG   305     -13.775  -1.388  29.334  1.00  0.00           H  
ATOM   4895  HG3 ARG   305     -13.478  -0.290  30.700  1.00  0.00           H  
ATOM   4896  CD  ARG   305     -14.194   0.678  28.900  1.00  0.00           C  
ATOM   4897  HD2 ARG   305     -13.759   1.646  29.159  1.00  0.00           H  
ATOM   4898  HD3 ARG   305     -14.117   0.537  27.821  1.00  0.00           H  
ATOM   4899  NE  ARG   305     -15.592   0.682  29.338  1.00  0.00           N  
ATOM   4900  HE  ARG   305     -15.728   0.954  30.315  1.00  0.00           H  
ATOM   4901  CZ  ARG   305     -16.702   0.491  28.662  1.00  0.00           C  
ATOM   4902  NH1 ARG   305     -16.709   0.241  27.380  1.00  0.00           N  
ATOM   4903 HH11 ARG   305     -15.830   0.209  26.893  1.00  0.00           H  
ATOM   4904 HH12 ARG   305     -17.573   0.094  26.899  1.00  0.00           H  
ATOM   4905  NH2 ARG   305     -17.837   0.537  29.291  1.00  0.00           N  
ATOM   4906 HH21 ARG   305     -17.800   0.688  30.309  1.00  0.00           H  
ATOM   4907 HH22 ARG   305     -18.712   0.495  28.816  1.00  0.00           H  
ATOM   4908  C   ARG   305      -9.705  -1.377  28.945  1.00  0.00           C  
ATOM   4909  O   ARG   305      -8.728  -0.874  29.496  1.00  0.00           O  
ATOM   4910  N   ALA   306      -9.677  -1.816  27.691  1.00  0.00           N  
ATOM   4911  H   ALA   306     -10.530  -2.205  27.308  1.00  0.00           H  
ATOM   4912  CA  ALA   306      -8.521  -1.682  26.809  1.00  0.00           C  
ATOM   4913  HA  ALA   306      -7.920  -0.849  27.166  1.00  0.00           H  
ATOM   4914  CB  ALA   306      -7.670  -2.953  26.895  1.00  0.00           C  
ATOM   4915  HB1 ALA   306      -8.241  -3.812  26.543  1.00  0.00           H  
ATOM   4916  HB2 ALA   306      -6.775  -2.842  26.282  1.00  0.00           H  
ATOM   4917  HB3 ALA   306      -7.366  -3.128  27.926  1.00  0.00           H  
ATOM   4918  C   ALA   306      -8.932  -1.370  25.362  1.00  0.00           C  
ATOM   4919  O   ALA   306     -10.053  -1.672  24.954  1.00  0.00           O  
ATOM   4920  N   ARG   307      -8.013  -0.780  24.591  1.00  0.00           N  
ATOM   4921  H   ARG   307      -7.146  -0.504  25.048  1.00  0.00           H  
ATOM   4922  CA  ARG   307      -8.098  -0.538  23.136  1.00  0.00           C  
ATOM   4923  HA  ARG   307      -8.615  -1.372  22.660  1.00  0.00           H  
ATOM   4924  CB  ARG   307      -8.915   0.734  22.846  1.00  0.00           C  
ATOM   4925  HB2 ARG   307      -9.042   0.836  21.767  1.00  0.00           H  
ATOM   4926  HB3 ARG   307      -9.907   0.618  23.286  1.00  0.00           H  
ATOM   4927  CG  ARG   307      -8.263   2.009  23.401  1.00  0.00           C  
ATOM   4928  HG2 ARG   307      -8.012   1.872  24.451  1.00  0.00           H  
ATOM   4929  HG3 ARG   307      -7.346   2.215  22.857  1.00  0.00           H  
ATOM   4930  CD  ARG   307      -9.195   3.212  23.275  1.00  0.00           C  
ATOM   4931  HD2 ARG   307      -9.384   3.406  22.217  1.00  0.00           H  
ATOM   4932  HD3 ARG   307     -10.141   2.986  23.769  1.00  0.00           H  
ATOM   4933  NE  ARG   307      -8.596   4.393  23.914  1.00  0.00           N  
ATOM   4934  HE  ARG   307      -7.836   4.242  24.570  1.00  0.00           H  
ATOM   4935  CZ  ARG   307      -8.978   5.645  23.783  1.00  0.00           C  
ATOM   4936  NH1 ARG   307      -9.968   5.986  23.009  1.00  0.00           N  
ATOM   4937 HH11 ARG   307     -10.436   5.259  22.500  1.00  0.00           H  
ATOM   4938 HH12 ARG   307     -10.275   6.937  22.950  1.00  0.00           H
[truncated: 30,978 more chars]
