# Supplementary material for: Insights into receptor structure and dynamics at the surface of living cells
Source: Nat Commun. 2023 Mar 22;14:1596. doi: 10.1038/s41467-023-37284-4 (PMC10033668; doi:10.1038/s41467-023-37284-4)
Supplement: Supplementary file 15 — Source Data [file 41467_2023_37284_MOESM15_ESM.zip › Source data/SI/Supplementary Fig. 27/README.txt]

Polar and azimuthal angles of the normal vector defined by the BCNK plane for D1 receptor mutants.

To create the 2D-KDE plots (512x256 grid),
the following bandwidths were chosen:

T18B:	3.7649
K22B:	4.5349
S30B:	2.4771
S44B:	3.5938
K87B:	3.4305
E94B:	2.5950
K97B:	3.1257
