# Supplementary material for: Insights into receptor structure and dynamics at the surface of living cells
Source: Nat Commun. 2023 Mar 22;14:1596. doi: 10.1038/s41467-023-37284-4 (PMC10033668; doi:10.1038/s41467-023-37284-4)
Supplement: Supplementary file 15 — Source Data [file 41467_2023_37284_MOESM15_ESM.zip › Source data/SI/Supplementary Fig. 4/README.txt]

Datasets correpsonding to the intensity traces and auto/cross-correlation functions are stored under the keys

'Supplementary_Fig_4_intensities'

and

'Supplementary_Fig_4_correlations', respectively.
